# Supplementary material for: Pervasive tandem duplications and convergent evolution shape coral genomes
Source: Genome Biol. 2023 Jun 1;24:123. doi: 10.1186/s13059-023-02960-7 (PMC10236652; doi:10.1186/s13059-023-02960-7)
Supplement: Supplementary file 2 — Additional file 2. OG significantly amplified in corals vs sea anemones. [file 13059_2023_2960_MOESM2_ESM.xlsx]

## Sheet: Additional file 2
#OG significantly amplified in corals vs sea anemones
#OG	pval.binomtest.adjusted	ratioTDG.plob	ratioTDG.peff	Nsp.coral	total.Nbr.genes.coral	Avg.Nbr.Genes.coral	Nsp.other.hexa	total.Nbr.genes.other.hexa	Avg.Nbr.Genes.other.hexa	Most abundant blastP hit P.Plob	Most abundant blastP hit P.Peff	Most abundant domain	IPR	2nd most abundant domain	IPR	Functional category	putative function(s)	Number of genes per sp in #OG:	Dendronephthya_gigantea	Aiptasia_sp	Amplexidiscus_fenestrafer	Discosoma_sp	Fungia_spp	Orbicella_faveolata	Goniastrea_aspera	Stylophora_pistillata	Pocillopora_meandrina	Pocillopora_verrucosa	Porites_evermanni	Porites_lutea	Porites_lobata	Galaxea_fascicularis	Acropora_millepora
OG0000004	3.5282180262016e-235	0.818182	0.78534	11	2556	232.363636363636	3	15	5	melanocortin receptor 5-like [Orbicella faveolata]	melanocyte-stimulating hormone receptor-like, partial [Pocillopora damicornis]	GPCR, rhodopsin-like, 7TM	IPR017452	G protein-coupled receptor, rhodopsin-like	IPR000276	GPCR	cell surface/transmembrane receptor	OG0000004	4	9	3	3	499	234	259	8	382	39	435	183	429	47	41
OG0000015	6.40116409872926e-45	0.512	0.678832	11	1093	99.3636363636364	3	69	23	NLR family CARD domain-containing protein 3-like [Stylophora pistillata]	Protein NLRC3 [Stylophora pistillata]	DZIP3-like HEPN domain	IPR041249	NACHT nucleoside triphosphatase	IPR007111	NLR	receptor, innate immunity	OG0000015	13	37	22	10	113	54	71	100	137	108	114	110	125	33	128
OG0000035	1.62617676727701e-40	0.571429	0.669118	11	594	54	3	14	4.66666666666667	fibrillin-2-like [Orbicella faveolata]	Neurogenic locus Notch protein [Stylophora pistillata]	EGF-like domain	IPR000742	EGF-like, conserved site	IPR013032	EGF_CA	cell surface/transmembrane receptor	OG0000035	1	12	1	1	77	18	50	30	136	59	63	27	77	36	21
OG0000022	2.24519034583111e-40	0.7125	0.793651	11	694	63.0909090909091	3	25	8.33333333333333	neuropeptide FF receptor 2-like [Stylophora pistillata]	Pyroglutamylated RFamide peptide receptor [Stylophora pistillata]	GPCR, rhodopsin-like, 7TM	IPR017452	G protein-coupled receptor, rhodopsin-like	IPR000276	GPCR	cell surface/transmembrane receptor	OG0000022	4	9	9	7	123	98	72	16	63	28	77	78	80	32	27
OG0000010	4.54114616937833e-40	0.88	0.858156	11	1038	94.3636363636364	3	71	23.6666666666667	ficolin-2-like [Orbicella faveolata]	ficolin-2-like [Pocillopora damicornis]	Fibrinogen-like, C-terminal	IPR036056	Fibrinogen, alpha/beta/gamma chain, C-terminal globular domain	IPR002181	Fibrinogen-like	secreted/cell adhesion/signal transduction?	OG0000010	152	52	8	11	164	67	111	56	141	98	99	88	125	40	49
OG0000062	4.54114616937833e-40	0.686275	0.791667	11	486	44.1818181818182	3	5	1.66666666666667	ring canal kelch protein-like [Orbicella faveolata]	kelch-like protein 17 isoform X1 [Stylophora pistillata]	BTB/Kelch-associated	IPR011705	Kelch-type beta propeller	IPR015915	kelch, BTB/POZ	signal transduction	OG0000062	3	2	1	2	93	34	84	29	24	24	57	50	51	34	6
OG0000054	1.5965190732091e-39	0.46875	0.786325	11	492	44.7272727272727	3	6	2	fibrillin-2-like [Stylophora pistillata]	fibrillin-1-like, partial [Stylophora pistillata]	PAN/Apple domain	IPR003609	EGF-like domain	IPR000742	EGF_CA	cell surface/transmembrane receptor	OG0000054	1	1	2	3	60	36	49	25	117	56	30	20	32	25	42
OG0000084	2.34136431734873e-35	0.5	0.85	11	381	34.6363636363636	3	1	0.333333333333333	E3 ubiquitin-protein ligase TRIM71-like [Pocillopora damicornis]	RING finger protein nhl-1-like [Pocillopora damicornis]	Six-bladed beta-propeller, TolB-like	IPR011042	NHL repeat, subgroup	IPR013017	NHL repeat, TolB-like	cell surface/transmembrane receptor	OG0000084	0	1	0	0	27	21	60	33	60	84	26	38	18	7	7
OG0000018	3.27353667123531e-35	0.693069	0.778689	11	847	77	3	53	17.6666666666667	PREDICTED: uromodulin-like isoform X1 [Acropora digitifera]	uromodulin-like [Pocillopora damicornis]	EGF-like domain	IPR000742	EGF-like, conserved site	IPR013032	EGF_CA	cell surface/transmembrane receptor	OG0000018	6	33	10	10	128	52	96	22	122	69	85	71	101	56	45
OG0000056	4.05467282139902e-35	0.652174	0.744186	11	480	43.6363636363636	3	9	3	melanocyte-stimulating hormone receptor-like [Orbicella faveolata]	alpha-1A adrenergic receptor-like [Pocillopora damicornis]	GPCR, rhodopsin-like, 7TM	IPR017452	G protein-coupled receptor, rhodopsin-like	IPR000276	GPCR	cell surface/transmembrane receptor	OG0000056	0	0	4	5	96	38	90	0	43	1	97	29	69	13	4
OG0000017	5.71854707965543e-34	0.841667	0.77193	11	865	78.6363636363636	3	58	19.3333333333333	Contactin-associated protein 1 [Stylophora pistillata]	Contactin-associated protein-like 2, partial [Stylophora pistillata]	Fibrinogen-like, C-terminal	IPR036056	Immunoglobulin-like domain superfamily	IPR036179	Fibrinogen-like	secreted/cell adhesion/signal transduction?	OG0000017	73	18	23	17	103	45	56	52	57	55	145	151	120	41	40
OG0000016	1.25447916238892e-33	0.0414938	0.025641	11	1039	94.4545454545455	3	85	28.3333333333333	PREDICTED: nucleoporin GLE1-like isoform X1 [Acropora digitifera]	PREDICTED: LOW QUALITY PROTEIN: stress response protein NST1-like [Acropora digitifera]	MADF domain	IPR006578	Myb-like domain	IPR017877		signal transduction?	OG0000016	29	9	56	20	65	15	113	49	78	54	126	149	241	58	91
OG0000011	2.74400572622434e-32	0.672566	0.798611	11	1051	95.5454545454545	3	90	30	cubilin-like [Pocillopora damicornis]	proto-oncogene tyrosine-protein kinase receptor Ret-like [Stylophora pistillata]	Protein kinase-like domain superfamily	IPR011009	Serine-threonine/tyrosine-protein kinase, catalytic domain	IPR001245	Cubilin-like	cell surface/transmembrane receptor	OG0000011	46	40	19	31	108	100	105	78	144	68	100	109	113	59	67
OG0000023	4.67827298860537e-32	0.909548	0.576923	11	740	67.2727272727273	3	44	14.6666666666667	Aggrecan core protein [Stylophora pistillata]	Deleted in malignant brain tumors 1 protein [Stylophora pistillata]	C-type lectin-like/link domain superfamily	IPR016186	C-type lectin fold	IPR016187	lectin (+EGF_CA domain)	transmembrane receptor, innate immunity	OG0000023	11	29	7	8	56	38	69	42	26	30	116	109	199	35	20
OG0000029	8.02203809259271e-32	0.645833	0.590909	11	615	55.9090909090909	3	28	9.33333333333333	collagen triple helix repeat-containing protein 1-like [Stylophora pistillata]	collagen triple helix repeat-containing protein 1-like isoform X1 [Stylophora pistillata]	Collagen triple helix repeat	IPR008160	Complement C1q subcomponent B	IPR037573		secreted/cell adhesion	OG0000029	20	11	5	12	83	47	58	16	22	22	112	71	144	26	14
OG0000025	5.8643294323125e-31	0.373239	0.288136	11	636	57.8181818181818	3	32	10.6666666666667	Nephrocystin-3 [Stylophora pistillata]	Nephrocystin-3 [Stylophora pistillata]	Tetratricopeptide-like helical domain superfamily	IPR011990	Tetratricopeptide repeat-containing domain	IPR013026	NLR?	receptor, innate immunity	OG0000025	47	32	0	0	42	18	37	47	59	50	113	84	142	15	29
OG0000024	7.24259613597384e-31	0.818182	0.757143	11	619	56.2727272727273	3	30	10	melatonin receptor type 1B-B-like [Pocillopora damicornis]	dopamine D2-like receptor [Pocillopora damicornis]	GPCR, rhodopsin-like, 7TM	IPR017452	G protein-coupled receptor, rhodopsin-like	IPR000276	GPCR	cell surface/transmembrane receptor	OG0000024	2	7	10	13	76	60	47	6	70	16	84	85	99	41	35
OG0000005	9.58896792843808e-31	0.648148	0.88	11	1352	122.909090909091	3	145	48.3333333333333	Neuropilin-2 [Stylophora pistillata]	retinoschisin-like [Stylophora pistillata]	Galactose-binding-like domain superfamily	IPR008979	Coagulation factor 5/8 C-terminal domain	IPR000421		cell surface/transmembrane receptor	OG0000005	91	111	17	17	247	150	146	65	150	69	125	108	108	92	92
OG0000076	1.46143337302809e-28	0.2	0	11	419	38.0909090909091	3	10	3.33333333333333	zinc finger MYM-type protein 4-like [Pocillopora damicornis]	zinc finger MYM-type protein 4-like [Pocillopora damicornis]	Protein of unknown function DUF3504	IPR021893	Integrase-like, catalytic domain superfamily	IPR013762		signal transduction?	OG0000076	3	2	3	5	32	8	107	10	30	24	54	39	100	5	10
OG0000097	1.72428799456672e-27	0.951613	1	11	316	28.7272727272727	3	2	0.666666666666667	E3 ubiquitin-protein ligase DZIP3 [Stylophora pistillata]	E3 ubiquitin-protein ligase DZIP3 [Stylophora pistillata]	P-loop containing nucleoside triphosphate hydrolase	IPR027417	DZIP3-like HEPN domain ; NACHT nucleoside triphosphatase	IPR041249	NLR	receptor, innate immunity	OG0000097	1	0	1	1	37	25	37	11	20	17	44	29	62	5	29
OG0000099	2.72159468598486e-27	0.896552	0.9375	11	299	27.1818181818182	3	1	0.333333333333333	Tripartite motif-containing protein 3 [Stylophora pistillata]	Tripartite motif-containing protein 3 [Stylophora pistillata]	Six-bladed beta-propeller, TolB-like	IPR011042	NHL repeat, subgroup	IPR013017	NHL repeat, TolB-like	cell surface/transmembrane receptor	OG0000099	19	1	0	0	39	14	24	26	32	31	47	20	58	1	7
OG0000050	3.15896105892294e-27	0.578125	0.525	11	486	44.1818181818182	3	19	6.33333333333333	Ubiquitin carboxyl-terminal hydrolase CYLD [Stylophora pistillata]	interaptin-like [Pocillopora damicornis]	Protein kinase-like domain superfamily	IPR011009	Protein kinase domain	IPR000719		cell surface/transmembrane receptor	OG0000050	13	8	6	5	31	20	34	33	40	29	63	70	128	19	19
OG0000133	2.01856937140105e-26	0.944444	0.833333	11	273	24.8181818181818	3	0	0	tripartite motif-containing protein 3-like, partial [Orbicella faveolata]	E3 ubiquitin-protein ligase TRIM71-like [Pocillopora damicornis]	Six-bladed beta-propeller, TolB-like	IPR011042	NHL repeat, subgroup	IPR013017	NHL repeat, TolB-like	cell surface/transmembrane receptor	OG0000133	0	0	0	0	33	14	14	13	18	16	31	35	36	4	59
OG0000156	2.18143689879874e-25	0.88	0.857143	11	280	25.4545454545455	3	1	0.333333333333333	melanopsin-like [Orbicella faveolata]	trace amine-associated receptor 8b-like [Stylophora pistillata]	GPCR, rhodopsin-like, 7TM	IPR017452	G protein-coupled receptor, rhodopsin-like	IPR000276	GPCR	cell surface/transmembrane receptor	OG0000156	0	1	0	0	33	10	36	3	42	2	57	7	75	4	11
OG0000103	1.98174473128181e-24	0.72973	0.897436	11	322	29.2727272727273	3	5	1.66666666666667	PREDICTED: 5'-methylthioadenosine/S-adenosylhomocysteine nucleosidase-like isoform X10 [Acropora digitifera]	E3 ubiquitin-protein ligase DZIP3 [Stylophora pistillata]	Nucleoside phosphorylase superfamily	IPR035994	Nucleoside phosphorylase domain	IPR000845	NLR	receptor, innate immunity	OG0000103	7	0	3	2	18	11	8	21	39	40	43	47	37	8	50
OG0000045	1.30395651288728e-22	0.108108	0.135135	11	487	44.2727272727273	3	26	8.66666666666667	zinc finger MYM-type protein 2-like [Acropora millepora]	zinc finger MYM-type protein 2-like [Acropora millepora]	Protein of unknown function DUF3504	IPR021893	DNA breaking-rejoining enzyme, catalytic core	IPR011010			OG0000045	5	14	4	8	74	7	77	9	37	6	85	46	111	15	20
OG0000036	3.15131286822513e-21	0.780488	0.64	11	492	44.7272727272727	3	29	9.66666666666667	BTB/POZ domain-containing protein 6 [Stylophora pistillata]	BTB/POZ domain-containing protein 6 [Stylophora pistillata]	BTB/POZ domain	IPR000210	SKP1/BTB/POZ domain superfamily	IPR011333	kelch, BTB/POZ	signal transduction	OG0000036	6	15	8	6	127	38	64	24	25	23	49	46	41	31	24
OG0000089	6.38723294871277e-21	0.303571	0.461538	11	371	33.7272727272727	3	14	4.66666666666667	Carboxypeptidase N subunit 2 [Stylophora pistillata]	Carboxypeptidase N subunit 2 [Stylophora pistillata]	Tyrosine-protein kinase ephrin type A/B receptor-like	IPR011641	Growth factor receptor cysteine-rich domain superfamily	IPR009030		cell surface/transmembrane receptor	OG0000089	0	0	11	3	93	18	33	14	26	18	39	29	56	11	34
OG0000128	4.93986999733375e-20	1	0.884615	11	297	27	3	7	2.33333333333333	polycystic kidney disease protein 1-like 2 [Pocillopora damicornis]	Polycystic kidney disease protein 1-like 2 [Stylophora pistillata]	Polycystin cation channel, PKD1/PKD2	IPR013122	PLAT/LH2 domain superfamily	IPR036392		cell surface/transmembrane receptor	OG0000128	0	1	3	3	36	13	39	21	52	56	19	15	13	18	15
OG0000222	1.25941363593759e-18	0.52381	0.767123	11	227	20.6363636363636	3	2	0.666666666666667	tetratricopeptide repeat protein 28-like [Orbicella faveolata]	tetratricopeptide repeat protein 4-like [Pocillopora damicornis]	Tetratricopeptide-like helical domain superfamily	IPR011990	Tetratricopeptide repeat	IPR019734		signal transduction?	OG0000222	0	0	2	0	20	21	4	4	73	29	34	20	21	1	0
OG0000205	2.44816534595652e-18	0.6	0.677419	11	224	20.3636363636364	3	2	0.666666666666667	5-hydroxytryptamine receptor 1F-like [Orbicella faveolata]	melanocyte-stimulating hormone receptor-like [Pocillopora damicornis]	G protein-coupled receptor, rhodopsin-like	IPR000276	GPCR, rhodopsin-like, 7TM	IPR017452	GPCR	cell surface/transmembrane receptor	OG0000205	0	0	2	0	63	17	32	1	31	7	27	20	25	0	1
OG0000338	7.15575775812185e-18	0.212121	0	11	190	17.2727272727273	3	0	0	DNA-binding protein [Clostridium tetani]	.	BRO N-terminal domain	IPR003497	tRNA endonuclease-like domain superfamily	IPR011856		signal transduction?	OG0000338	0	0	0	0	95	0	0	0	1	0	41	17	33	3	0
OG0000276	1.43053247097231e-17	0.75	0.757576	11	187	17	3	0	0	beta-1 adrenergic receptor-like [Orbicella faveolata]	rhodopsin, GQ-coupled-like [Pocillopora damicornis]	GPCR, rhodopsin-like, 7TM	IPR017452	G protein-coupled receptor, rhodopsin-like	IPR000276	GPCR	cell surface/transmembrane receptor	OG0000276	0	0	0	0	34	6	16	2	33	5	35	9	40	5	2
OG0000288	3.64312560689919e-17	1	0.888889	11	183	16.6363636363636	3	0	0	adenosine receptor A2a-like [Orbicella faveolata]	follicle-stimulating hormone receptor-like [Stylophora pistillata]	G protein-coupled receptor, rhodopsin-like	IPR000276	GPCR, rhodopsin-like, 7TM	IPR017452	GPCR	cell surface/transmembrane receptor	OG0000288	0	0	0	0	30	18	21	0	9	1	34	14	53	3	0
OG0000172	8.58859813240259e-17	0.530864	0.571429	11	252	22.9090909090909	3	6	2	collagen triple helix repeat-containing protein 1-like isoform X2 [Orbicella faveolata]	collagen alpha-1(XVI) chain-like [Pocillopora damicornis]	Collagen triple helix repeat	IPR008160				secreted/cell adhesion	OG0000172	3	0	2	4	22	9	17	8	14	21	51	26	81	3	0
OG0000255	3.01487087255853e-16	0	0.722222	11	174	15.8181818181818	3	0	0	fibroblast growth factor receptor 2-like [Orbicella faveolata]	hemicentin-1-like [Stylophora pistillata]	Immunoglobulin-like domain	IPR007110	Immunoglobulin-like fold	IPR013783	SRCR (scavenger)	cell surface/transmembrane receptor	OG0000255	0	0	0	0	19	6	18	20	18	36	1	4	3	6	43
OG0000092	4.39069836242107e-16	0.676471	0.651163	11	298	27.0909090909091	3	12	4	protein crumbs homolog 2-like [Orbicella faveolata]	sushi, nidogen and EGF-like domain-containing protein 1, partial [Pocillopora damicornis]	EGF-like domain	IPR000742	EGF-like, conserved site	IPR013032	EGF_CA	cell surface/transmembrane receptor	OG0000092	0	8	3	1	43	22	25	6	43	17	36	13	34	21	38
OG0000415	9.53815493520762e-16	0	0	11	169	15.3636363636364	3	0	0	Collagen EMF1-alpha [Stylophora pistillata]	.	tRNA endonuclease-like domain superfamily	IPR011856	BRO N-terminal domain	IPR003497			OG0000415	0	0	0	0	165	0	0	0	0	0	1	1	1	1	0
OG0000194	6.17220228367703e-15	0	0.440678	11	222	20.1818181818182	3	5	1.66666666666667	hemicentin-2-like [Orbicella faveolata]	glycine-rich protein 5-like [Pocillopora damicornis]	EGF-like domain	IPR000742	EGF-like, conserved site	IPR013032	EGF_CA	cell surface/transmembrane receptor	OG0000194	19	4	1	0	26	4	7	52	59	46	7	1	13	2	5
OG0000385	1.63686244339103e-14	0.916667	0.928571	11	157	14.2727272727273	3	0	0	baculoviral IAP repeat-containing protein 1e-like, partial [Orbicella faveolata]	NLR family CARD domain-containing protein 4-like isoform X1 [Stylophora pistillata]	NACHT nucleoside triphosphatase	IPR007111	P-loop containing nucleoside triphosphate hydrolase	IPR027417	NLR	receptor, innate immunity	OG0000385	0	0	0	0	6	3	8	6	14	15	30	27	48	0	0
OG0000190	1.75572128656032e-14	0.657895	0.3	11	217	19.7272727272727	3	5	1.66666666666667	lithostathine-like [Stylophora pistillata]	C-type lectin domain family 4 member E-like [Pocillopora damicornis]	C-type lectin-like	IPR001304	C-type lectin-like/link domain superfamily	IPR016186	lectin	transmembrane receptor, innate immunity	OG0000190	1	1	1	3	36	7	35	3	10	5	42	23	38	11	7
OG0000207	2.65450841697639e-14	0.461538	0.454545	11	215	19.5454545454545	3	5	1.66666666666667	cubilin-like [Orbicella faveolata]	adhesion G-protein coupled receptor G6-like [Pocillopora damicornis]	Spermadhesin, CUB domain superfamily	IPR035914	CUB domain	IPR000859	Cubilin-like	cell surface/transmembrane receptor	OG0000207	6	1	2	2	60	13	32	5	11	5	21	8	39	14	7
OG0000058	8.11505001969239e-14	0.794118	0.62069	11	387	35.1818181818182	3	28	9.33333333333333	Protein eyes shut [Stylophora pistillata]	UPF0183 protein C16orf70-like [Stylophora pistillata]	EGF-like domain	IPR000742	EGF-like, conserved site	IPR013032	EGF-like	cell surface/transmembrane receptor	OG0000058	8	19	7	2	61	28	33	21	29	13	63	31	68	20	20
OG0000165	3.57119334105021e-13	0.789474	0.545455	11	239	21.7272727272727	3	9	3	allatostatin-A receptor-like [Orbicella faveolata]	tachykinin-like peptides receptor 86C [Stylophora pistillata]	GPCR, rhodopsin-like, 7TM	IPR017452	G protein-coupled receptor, rhodopsin-like	IPR000276	GPCR	cell surface/transmembrane receptor	OG0000165	4	4	3	2	25	30	23	2	22	6	32	32	38	21	8
OG0000309	2.79705289903051e-12	0.333333	0.526316	11	162	14.7272727272727	3	2	0.666666666666667	Receptor-interacting serine/threonine-protein kinase 1 [Stylophora pistillata]	Ankyrin repeat and protein kinase domain-containing protein 1 [Stylophora pistillata]	Death-like domain superfamily	IPR011029	Death domain	IPR000488		signal transduction	OG0000309	0	1	1	0	42	14	25	8	19	11	9	12	6	6	10
OG0000181	7.16335138373929e-12	0.666667	0.844444	11	224	20.3636363636364	3	9	3	trace amine-associated receptor 7e-like [Orbicella faveolata]	probable G-protein coupled receptor No9 [Pocillopora damicornis]	GPCR, rhodopsin-like, 7TM	IPR017452	G protein-coupled receptor, rhodopsin-like	IPR000276	GPCR	cell surface/transmembrane receptor	OG0000181	0	3	2	4	46	27	28	1	45	5	18	18	24	7	5
OG0000263	7.16335138373929e-12	0.9	0.571429	11	179	16.2727272727273	3	4	1.33333333333333	.	BTB/POZ domain-containing protein 6 [Stylophora pistillata]	Transposase, L1	IPR004244	Leucyl-tRNA synthetase, class Ia, archaeal/eukaryotic cytosolic	IPR004493			OG0000263	0	0	1	3	51	14	37	8	7	25	14	8	10	1	4
OG0000411	9.17667608149006e-12	0.857143	0.882353	11	130	11.8181818181818	3	0	0	dual serine/threonine and tyrosine protein kinase-like [Orbicella faveolata]	Dual specificity protein kinase shkA [Stylophora pistillata]	Protein kinase-like domain superfamily	IPR011009	Protein kinase domain	IPR000719		signal transduction	OG0000411	16	0	0	0	8	11	13	15	17	19	10	13	14	3	7
OG0000377	9.78683970748032e-12	0.702128	0.692308	11	144	13.0909090909091	3	1	0.333333333333333	thrombospondin-type laminin G domain and EAR repeat-containing protein-like [Pocillopora damicornis]	thrombospondin-type laminin G domain and EAR repeat-containing protein-like [Pocillopora damicornis]	Leucine-rich glioma-inactivated , EPTP repeat	IPR005492	EAR	IPR009039		cell surface/transmembrane receptor	OG0000377	2	1	0	0	10	1	5	1	13	2	32	25	47	8	0
OG0000300	1.49651576842328e-11	0.027027	0	11	185	16.8181818181818	3	5	1.66666666666667	.	.	P-loop containing nucleoside triphosphate hydrolase	IPR027417	Ribonucleotide reductase small subunit family	IPR000358		signal transduction? (transcription factor)	OG0000300	0	3	0	2	5	6	47	4	9	1	28	6	74	2	3
OG0000055	2.68248967400511e-11	0.586957	0.5	11	420	38.1818181818182	3	39	13	Transmembrane protease serine 2 [Stylophora pistillata]	Chymotrypsin-like protease CTRL-1 [Stylophora pistillata]	Serine proteases, trypsin domain	IPR001254	Peptidase S1, PA clan	IPR009003		signal transduction?	OG0000055	8	21	10	8	62	46	60	19	26	22	45	51	46	20	23
OG0000113	1.51809986312065e-10	0.730769	0.789474	11	275	25	3	18	6	PREDICTED: neurogenic locus notch homolog protein 1-like [Acropora digitifera]	neurogenic locus notch homolog protein 1-like isoform X2 [Stylophora pistillata]	Fibrinogen-like, C-terminal	IPR036056	Fibrinogen, alpha/beta/gamma chain, C-terminal globular, subdomain 1	IPR014716	Fibrinogen-like	secreted/cell adhesion/signal transduction?	OG0000113	11	7	5	6	37	15	27	34	19	23	23	26	26	9	36
OG0000193	1.68833883266689e-10	0.909091	0.75	11	164	14.9090909090909	3	4	1.33333333333333	E3 ubiquitin-protein ligase DZIP3 [Stylophora pistillata]	E3 ubiquitin-protein ligase DZIP3 [Stylophora pistillata]	Tetratricopeptide-like helical domain superfamily	IPR011990	P-loop containing nucleoside triphosphate hydrolase	IPR027417	NLR	receptor, innate immunity	OG0000193	19	0	1	3	23	11	24	23	16	15	11	14	11	6	10
OG0000549	2.38686462005842e-10	0.571429	0.853659	11	116	10.5454545454545	3	0	0	neurogenic locus notch homolog protein 2-like [Pocillopora damicornis]	melanocortin receptor 5-like [Pocillopora damicornis]	Fibrinogen-like, C-terminal	IPR036056	EGF-like, conserved site	IPR013032	Fibrinogen-like	secreted/cell adhesion/signal transduction?	OG0000549	3	0	0	0	20	9	6	7	41	11	6	2	7	6	1
OG0000268	2.7043242000195e-10	0.625	0.766667	11	180	16.3636363636364	3	6	2	heat shock 70 kDa protein 12A-like isoform X1 [Orbicella faveolata]	heat shock 70 kDa protein 12A-like [Stylophora pistillata]	ATPase, nucleotide binding domain	IPR043129	Heat shock protein 70 family	IPR013126		signal transduction?	OG0000268	1	2	2	2	21	19	17	19	30	15	17	10	8	20	4
OG0000170	3.31125611739142e-10	0.925	0.590909	11	204	18.5454545454545	3	9	3	lymphocyte antigen 6H-like isoform X2 [Orbicella faveolata]	ly6/PLAUR domain-containing protein 2-like [Orbicella faveolata]	Ly-6 antigen/uPA receptor-like	IPR016054	CD59 antigen, conserved site	IPR018363		cell surface/transmembrane receptor	OG0000170	0	7	1	1	23	15	12	6	22	12	35	22	40	12	5
OG0000429	3.55858645505437e-10	0.1	0.166667	11	128	11.6363636363636	3	1	0.333333333333333	PREDICTED: ankyrin-1-like [Acropora digitifera]	Sacsin [Stylophora pistillata]	Tetratricopeptide-like helical domain superfamily	IPR011990	Tetratricopeptide repeat-containing domain	IPR013026		signal transduction?	OG0000429	0	0	0	1	20	12	10	14	6	5	19	13	10	7	12
OG0000046	6.96835958800904e-10	0	0.031746	11	286	26	3	21	7	RNA-directed DNA polymerase from mobile element jockey [Stylophora pistillata]	Peroxidasin-like [Stylophora pistillata]	Reverse transcriptase domain	IPR000477	GIY-YIG endonuclease	IPR000305		TE?	OG0000046	2	9	3	9	10	6	33	8	63	7	53	5	58	8	35
OG0000096	1.3036605031313e-09	0.444444	0.59322	11	327	29.7272727272727	3	28	9.33333333333333	relaxin receptor 2-like [Orbicella faveolata]	G-protein coupled receptor GRL101-like [Orbicella faveolata]	GPCR, rhodopsin-like, 7TM	IPR017452	G protein-coupled receptor, rhodopsin-like	IPR000276	GPCR	cell surface/transmembrane receptor	OG0000096	11	19	5	4	36	15	19	40	59	63	21	22	18	15	19
OG0000543	1.37187251210809e-09	0.444444	0.785714	11	122	11.0909090909091	3	1	0.333333333333333	high-affinity lysophosphatidic acid receptor-like [Orbicella faveolata]	neuromedin-U receptor 2-like [Pocillopora damicornis]	GPCR, rhodopsin-like, 7TM	IPR017452	G protein-coupled receptor, rhodopsin-like	IPR000276	GPCR	cell surface/transmembrane receptor	OG0000543	0	0	0	1	41	11	19	0	14	1	13	1	9	13	0
OG0000251	1.75065703186147e-09	0.692308	0.666667	11	179	16.2727272727273	3	7	2.33333333333333	PREDICTED: C-type lectin domain family 4 member D-like [Acropora digitifera]	CD209 antigen-like protein 2 [Pocillopora damicornis]	C-type lectin-like/link domain superfamily	IPR016186	C-type lectin fold	IPR016187	lectin	transmembrane receptor, innate immunity	OG0000251	9	6	1	0	16	11	33	3	9	5	29	10	26	13	24
OG0000435	1.82157900497874e-09	0.428571	0.75	11	107	9.72727272727273	3	0	0	Tenascin-X [Stylophora pistillata]	Scavenger receptor cysteine-rich type 1 protein M130 [Stylophora pistillata]	EGF-like, conserved site	IPR013032	EGF-like domain	IPR000742	EGF-like	cell surface/transmembrane receptor	OG0000435	9	0	0	0	12	10	15	15	8	7	10	11	7	6	6
OG0000508	3.69577227957284e-09	0.2	1	11	104	9.45454545454546	3	0	0	ankyrin-2-like isoform X2 [Stylophora pistillata]	ankyrin-3-like [Stylophora pistillata]	Ankyrin repeat	IPR002110	Ankyrin repeat-containing domain	IPR020683		signal transduction?	OG0000508	0	0	0	0	1	1	2	11	4	3	20	20	25	5	12
OG0000262	5.64635376906357e-09	0.285714	0.625	11	173	15.7272727272727	3	7	2.33333333333333	Nicotinate phosphoribosyltransferase [Stylophora pistillata]	Nicotinate phosphoribosyltransferase [Stylophora pistillata]							OG0000262	0	0	6	1	37	24	27	10	8	8	15	13	14	8	9
OG0000610	5.80233898387355e-09	0.809524	0	11	102	9.27272727272727	3	0	0	melanocortin receptor 3-like [Orbicella faveolata]	melanocortin receptor 3-like [Orbicella faveolata]	G protein-coupled receptor, rhodopsin-like	IPR000276	GPCR, rhodopsin-like, 7TM	IPR017452	GPCR	cell surface/transmembrane receptor	OG0000610	0	0	0	0	17	4	23	0	2	0	27	7	21	0	1
OG0000463	6.92393409751189e-09	0.777778	0.714286	11	126	11.4545454545455	3	2	0.666666666666667	tolloid-like protein 2 [Orbicella faveolata]	cubilin-like isoform X1 [Pocillopora damicornis]	CUB domain	IPR000859	Spermadhesin, CUB domain superfamily	IPR035914	Cubilin-like	cell surface/transmembrane receptor	OG0000463	1	0	2	0	11	4	6	4	21	16	12	22	27	1	2
OG0000729	7.16435342649246e-09	0	0.6	11	101	9.18181818181818	3	0	0	.	Slit-like 1 protein [Stylophora pistillata]	Immunoglobulin-like fold	IPR013783	Immunoglobulin-like domain superfamily	IPR036179		signal transduction?	OG0000729	0	0	0	0	12	0	3	31	35	19	0	0	0	1	0
OG0000118	1.03882797091492e-08	0.583333	0.64	11	236	21.4545454545455	3	16	5.33333333333333	adenosine receptor A2b-like [Stylophora pistillata]	histamine H2 receptor-like [Stylophora pistillata]	G protein-coupled receptor, rhodopsin-like	IPR000276	GPCR, rhodopsin-like, 7TM	IPR017452	GPCR	cell surface/transmembrane receptor	OG0000118	21	4	8	4	29	41	26	3	25	13	26	21	24	17	11
OG0000452	1.04036487512355e-08	0.454545	0.4	11	124	11.2727272727273	3	2	0.666666666666667	NLR family CARD domain-containing protein 4 [Stylophora pistillata]	NACHT, LRR and PYD domains-containing protein 12 [Stylophora pistillata]	NACHT nucleoside triphosphatase	IPR007111	P-loop containing nucleoside triphosphate hydrolase	IPR027417	NLR	receptor, innate immunity	OG0000452	0	0	1	1	13	8	27	13	5	9	18	18	11	0	2
OG0000730	1.11077082876858e-08	0	0	11	99	9	3	0	0	Maverick capsid-like p31.10 [Cotesia congregata bracovirus]	Serine/threonine-protein kinase TNNI3K [Stylophora pistillata]	Phospholipase A2 domain superfamily	IPR036444	Papain-like cysteine peptidase superfamily	IPR038765		cell surface/transmembrane receptor	OG0000730	0	0	0	0	14	0	17	1	6	2	20	10	25	4	0
OG0000197	1.50244275834587e-08	0.62963	0.75	11	191	17.3636363636364	3	10	3.33333333333333	PREDICTED: beta-1,3-galactosyltransferase 5-like [Acropora digitifera]	beta-1,3-galactosyltransferase 5-like [Pocillopora damicornis]	Glycosyl transferase, family 31	IPR002659	Nucleotide-diphospho-sugar transferases	IPR029044			OG0000197	0	1	5	4	26	16	14	8	20	14	25	18	27	13	10
OG0000450	1.56542601644014e-08	0	0.125	11	122	11.0909090909091	3	2	0.666666666666667	.	Hemicentin-1 [Stylophora pistillata]	SRCR domain	IPR001190	SRCR-like domain superfamily	IPR036772	SRCR (scavenger)	cell surface/transmembrane receptor	OG0000450	0	0	1	1	11	4	3	7	8	14	1	2	0	8	64
OG0000093	2.34514382503521e-08	0.684211	0.461538	11	289	26.2727272727273	3	25	8.33333333333333	BTB and MATH domain-containing protein 15 [Stylophora pistillata]	kelch-like protein 40 [Acropora millepora]	BTB/POZ domain	IPR000210	SKP1/BTB/POZ domain superfamily	IPR011333	kelch, BTB/POZ	signal transduction	OG0000093	9	13	6	6	33	33	31	15	13	12	40	39	38	18	17
OG0000363	3.20701741821384e-08	0.73913	0.888889	11	147	13.3636363636364	3	5	1.66666666666667	tumor necrosis factor ligand superfamily member 10-like [Orbicella faveolata]	tumor necrosis factor-like [Pocillopora damicornis]	Tumour necrosis factor domain	IPR006052	Tumour necrosis factor-like domain superfamily	IPR008983	TRAF TNFR	cell surface/transmembrane receptor	OG0000363	0	0	3	2	27	12	19	4	9	5	18	21	23	6	3
OG0000378	3.25369264188699e-08	0.854167	1	11	138	12.5454545454545	3	4	1.33333333333333	Peroxidasin-like [Stylophora pistillata]	Macrophage receptor MARCO [Stylophora pistillata]	Immunoglobulin-like domain	IPR007110	Immunoglobulin-like fold	IPR013783		secreted, extracellular ?	OG0000378	0	2	1	1	8	5	5	4	2	1	29	26	48	7	3
OG0000188	3.39293906563474e-08	0.869565	0.863636	11	215	19.5454545454545	3	14	4.66666666666667	TNF receptor-associated factor 5-like [Orbicella faveolata]	TNF receptor-associated factor 4 [Stylophora pistillata]	Zinc finger, RING/FYVE/PHD-type	IPR013083	TNF receptor-associated factor TRAF	IPR043211	TRAF TNFR	cell surface/transmembrane receptor	OG0000188	0	2	4	8	29	22	22	11	22	8	36	31	23	6	5
OG0000184	4.79342407016355e-08	0.774194	0.964286	11	213	19.3636363636364	3	14	4.66666666666667	green fluorescent GFP-like protein [Porites porites]	GFP-like fluorescent chromoprotein amFP486 [Pocillopora damicornis]	Green fluorescent protein	IPR009017	Green fluorescent protein-related	IPR011584			OG0000184	2	0	12	2	19	15	32	3	28	19	15	16	31	17	18
OG0000728	5.5116757746322e-08	0.823529	0.5	11	105	9.54545454545454	3	1	0.333333333333333	E3 ubiquitin-protein ligase TRIM71 [Stylophora pistillata]	peroxidasin homolog [Stylophora pistillata]	Immunoglobulin-like fold	IPR013783	Immunoglobulin-like domain superfamily	IPR036179		transmembrane receptor, innate immunity	OG0000728	0	0	1	0	6	19	3	2	2	2	25	9	34	3	0
OG0000152	5.58594583882426e-08	0.722222	0.8125	11	198	18	3	12	4	mu-type opioid receptor-like [Acropora millepora]	histamine H2 receptor-like [Pocillopora damicornis]	G protein-coupled receptor, rhodopsin-like	IPR000276	GPCR, rhodopsin-like, 7TM	IPR017452	GPCR	cell surface/transmembrane receptor	OG0000152	31	2	5	5	21	30	29	5	16	7	23	15	18	17	17
OG0000243	5.58594583882426e-08	0	0	11	205	18.6363636363636	3	13	4.33333333333333	Tachylectin-2 [Stylophora pistillata]	Tachylectin-2 [Stylophora pistillata]	Ribonuclease H-like superfamily	IPR012337	Ribonuclease H superfamily	IPR036397		cell surface/transmembrane receptor	OG0000243	0	2	4	7	56	1	32	17	8	6	5	7	9	64	0
OG0000235	5.96436557458555e-08	0.956522	0.8	11	152	13.8181818181818	3	6	2	PREDICTED: juvenile hormone acid O-methyltransferase-like [Acropora digitifera]	Arsenite methyltransferase [Stylophora pistillata]	S-adenosyl-L-methionine-dependent methyltransferase	IPR029063	Methyltransferase domain	IPR025714			OG0000235	28	0	3	3	24	10	15	8	5	10	24	21	23	5	7
OG0000271	6.0188106396882e-08	0.5	0.6	11	160	14.5454545454545	3	7	2.33333333333333	Proprotein convertase subtilisin/kexin type 5 [Exaiptasia pallida]	Proprotein convertase subtilisin/kexin type 6 [Stylophora pistillata]	Peptidase S8/S53 domain superfamily	IPR036852	Peptidase S8/S53 domain	IPR000209			OG0000271	6	3	2	2	21	7	14	21	10	12	19	24	14	10	8
OG0000628	8.2084766673432e-08	0.931818	0	11	90	8.18181818181818	3	0	0	alpha-1A adrenergic receptor-like [Pocillopora damicornis]	adenosine receptor A2a-like [Pocillopora damicornis]	G protein-coupled receptor, rhodopsin-like	IPR000276	GPCR, rhodopsin-like, 7TM	IPR017452	GPCR	cell surface/transmembrane receptor	OG0000628	1	0	0	0	8	1	4	1	1	1	18	9	44	0	3
OG0000033	1.00010842484746e-07	0	0	11	235	21.3636363636364	3	18	6	Tachykinin-like peptides receptor 86C [Stylophora pistillata]	Low-density lipoprotein receptor-related protein 4 [Stylophora pistillata]	Protein kinase domain	IPR000719	Protein kinase-like domain superfamily	IPR011009		signal transduction?	OG0000033	11	5	8	5	29	9	20	37	45	25	14	8	13	28	7
OG0000786	1.02013367780244e-07	0.583333	1	11	89	8.09090909090909	3	0	0	Baculoviral IAP repeat-containing protein 1f [Stylophora pistillata]	Sperm-associated antigen 16 protein [Stylophora pistillata]	P-loop containing nucleoside triphosphate hydrolase	IPR027417	C-terminal of Roc (COR) domain	IPR032171	NLR	receptor, innate immunity	OG0000786	0	0	0	0	11	0	0	10	11	11	10	21	12	2	1
OG0000106	1.05151322654135e-07	0.72	0.68	11	260	23.6363636363636	3	22	7.33333333333333	sialoadhesin-like [Acropora millepora]	Toll-like receptor 2 [Stylophora pistillata]	Toll/interleukin-1 receptor homology (TIR) domain superfamily	IPR035897	Toll/interleukin-1 receptor homology (TIR) domain	IPR000157	TLR	transmembrane receptor, innate immunity	OG0000106	4	6	8	8	27	22	35	24	25	17	31	20	25	16	18
OG0000344	1.22989837194972e-07	0.25	0.636364	11	131	11.9090909090909	3	4	1.33333333333333	hemicentin-1-like isoform X1 [Orbicella faveolata]	Neuronal growth regulator 1 [Stylophora pistillata]	Immunoglobulin-like domain superfamily	IPR036179	Immunoglobulin-like fold	IPR013783		signal transduction?	OG0000344	0	0	0	4	16	15	21	14	11	3	10	9	4	7	21
OG0000388	1.22989837194972e-07	0.875	0.727273	11	131	11.9090909090909	3	4	1.33333333333333	sushi, von Willebrand factor type A, EGF and pentraxin domain-containing protein 1-like [Acropora millepora]	prolow-density lipoprotein receptor-related protein 1-like [Pocillopora damicornis]	Six-bladed beta-propeller, TolB-like	IPR011042	LDLR class B repeat	IPR000033	EGF-like	cell surface/transmembrane receptor	OG0000388	6	3	1	0	19	29	18	9	11	7	11	4	8	8	7
OG0000635	1.23999905677722e-07	0.870968	0	11	88	8	3	0	0	LOW QUALITY PROTEIN: E3 ubiquitin-protein ligase TRIM71-like [Exaiptasia pallida]	.	Zinc finger, RING-type	IPR001841	Zinc finger, RING/FYVE/PHD-type	IPR013083		signal transduction?	OG0000635	0	0	0	0	0	0	0	0	0	0	24	30	31	3	0
OG0000218	1.29945250930971e-07	0.733333	0.961538	11	171	15.5454545454545	3	9	3	Collagen alpha-1(V) chain [Stylophora pistillata]	Collagen alpha-1(V) chain [Stylophora pistillata]	Fibrinogen-like, C-terminal	IPR036056	Fibrinogen, alpha/beta/gamma chain, C-terminal globular, subdomain 1	IPR014716	Fibrinogen-like	secreted/cell adhesion/signal transduction?	OG0000218	12	3	4	2	26	13	15	7	26	17	14	7	15	9	22
OG0000646	1.54349532941501e-07	0.9375	0	11	87	7.90909090909091	3	0	0	adenosine receptor A2a-like [Orbicella faveolata]	.	G protein-coupled receptor, rhodopsin-like	IPR000276	GPCR, rhodopsin-like, 7TM	IPR017452	GPCR	cell surface/transmembrane receptor	OG0000646	0	0	0	0	8	5	6	0	0	1	18	3	16	7	23
OG0000542	2.2707938421328e-07	0.705882	0.8	11	109	9.90909090909091	3	2	0.666666666666667	5-hydroxytryptamine receptor 1F-like [Pocillopora damicornis]	5-hydroxytryptamine receptor-like [Pocillopora damicornis]	G protein-coupled receptor, rhodopsin-like	IPR000276	GPCR, rhodopsin-like, 7TM	IPR017452	GPCR	cell surface/transmembrane receptor	OG0000542	0	0	1	1	24	4	4	0	10	4	26	20	17	0	0
OG0000905	2.44643941130774e-07	0	0	11	85	7.72727272727273	3	0	0	Short transient receptor potential channel 2 [Stylophora pistillata]	Diacylglycerol kinase theta, partial [Stylophora pistillata]						cell surface/transmembrane receptor	OG0000905	0	0	0	0	2	0	38	0	4	1	7	5	2	22	4
OG0000368	2.47479637220673e-07	0.875	0.75	11	136	12.3636363636364	3	5	1.66666666666667	neuromedin-U receptor 2-like [Orbicella faveolata]	Neuropeptide Y receptor [Stylophora pistillata]	GPCR, rhodopsin-like, 7TM	IPR017452	G protein-coupled receptor, rhodopsin-like	IPR000276	GPCR	cell surface/transmembrane receptor	OG0000368	0	0	2	3	18	24	16	5	16	9	18	8	16	5	1
OG0000841	3.04809963016525e-07	1	0.5	11	84	7.63636363636364	3	0	0	kelch-like protein 12 [Pocillopora damicornis]	kelch-like protein 12 [Pocillopora damicornis]	Kelch-type beta propeller	IPR015915	Kelch repeat type 1	IPR006652	kelch, BTB/POZ	signal transduction	OG0000841	0	0	0	0	25	6	11	6	4	3	8	9	8	4	0
OG0000840	3.83898911753766e-07	0	0	11	83	7.54545454545455	3	0	0	HNH endonuclease [Clostridium perfringens]	.	HNH nuclease	IPR003615					OG0000840	0	0	0	0	71	0	4	0	1	0	5	1	1	0	0
OG0000754	4.83561515836048e-07	0.7	0.692308	11	82	7.45454545454545	3	0	0	.	.							OG0000754	0	0	0	0	3	5	5	10	13	9	15	9	10	2	1
OG0000129	5.70717987727583e-07	0.967742	0.875	11	230	20.9090909090909	3	19	6.33333333333333	TNF receptor-associated factor 3-like [Orbicella faveolata]	TNF receptor-associated factor 3 [Stylophora pistillata]	TRAF-like	IPR008974	TNF receptor-associated factor TRAF	IPR043211	TRAF TNFR	cell surface/transmembrane receptor	OG0000129	42	5	7	7	23	22	16	21	16	20	30	29	31	13	9
OG0000851	6.03008758958081e-07	1	0.9375	11	81	7.36363636363636	3	0	0	Major facilitator superfamily domain-containing protein 12 [Stylophora pistillata]	Major facilitator superfamily domain-containing protein 12 [Stylophora pistillata]	MFS transporter superfamily	IPR036259	Lactose permease-like	IPR039672		cell surface/transmembrane receptor	OG0000851	0	0	0	0	10	7	2	8	16	10	9	9	7	3	0
OG0000611	1.0973853824595e-06	0.833333	0.333333	11	91	8.27272727272727	3	1	0.333333333333333	sushi, von Willebrand factor type A, EGF and pentraxin domain-containing protein 1-like [Acropora millepora]	sushi, von Willebrand factor type A, EGF and pentraxin domain-containing protein 1-like [Pocillopora damicornis]	Sushi/SCR/CCP domain	IPR000436	Sushi/SCR/CCP superfamily	IPR035976	EGF_CA	cell surface/transmembrane receptor	OG0000611	0	1	0	0	14	18	8	16	3	3	4	3	6	4	12
OG0000864	1.72318903071508e-06	0	0	11	89	8.09090909090909	3	1	0.333333333333333	.	.	HIRAN domain	IPR014905					OG0000864	0	1	0	0	5	0	53	0	4	0	4	0	8	9	6
OG0000324	1.77101677618501e-06	0.714286	1	11	126	11.4545454545455	3	5	1.66666666666667	Intelectin-2 [Stylophora pistillata]	Neurogenic locus Notch protein [Stylophora pistillata]	Fibrinogen-like, C-terminal	IPR036056	Fibrinogen, alpha/beta/gamma chain, C-terminal globular domain	IPR002181	Fibrinogen-like	secreted/cell adhesion/signal transduction?	OG0000324	28	0	2	3	19	10	16	3	17	11	10	11	14	5	10
OG0000766	1.93552302915861e-06	0.0666667	0	11	76	6.90909090909091	3	0	0	slit homolog 2 protein-like [Acropora millepora]	.	Spermadhesin, CUB domain superfamily	IPR035914	CUB domain	IPR000859	Cubilin-like	cell surface/transmembrane receptor	OG0000766	0	0	0	0	9	2	1	0	0	0	19	14	30	1	0
OG0000296	1.9823576536316e-06	0.3	0.615385	11	117	10.6363636363636	3	4	1.33333333333333	rhamnose-binding lectin-like isoform X1 [Pocillopora damicornis]	galectin [Pocillopora damicornis]	D-galactoside/L-rhamnose binding SUEL lectin domain	IPR000922	D-galactoside/L-rhamnose binding SUEL lectin domain superfamily	IPR043159		cell surface/transmembrane receptor	OG0000296	2	1	1	2	26	20	9	5	13	4	10	7	10	9	4
OG0000710	2.087078684543e-06	0.761905	0.714286	11	88	8	3	1	0.333333333333333	XK-related protein 7-like [Stylophora pistillata]	XK-related protein 7-like [Pocillopora damicornis]	XK-related protein	IPR018629				cell surface/transmembrane receptor	OG0000710	1	0	1	0	11	5	5	4	7	3	18	14	21	0	0
OG0000801	3.27655200631905e-06	0.733333	1	11	86	7.81818181818182	3	1	0.333333333333333	NLR family CARD domain-containing protein 4 [Stylophora pistillata]	NLR family CARD domain-containing protein 4 [Stylophora pistillata]	Leucine-rich repeat domain superfamily	IPR032675	NACHT nucleoside triphosphatase	IPR007111	NLR	receptor, innate immunity	OG0000801	0	0	0	1	1	3	4	7	11	9	18	13	15	5	0
OG0000433	3.60043929020553e-06	0	0	11	114	10.3636363636364	3	4	1.33333333333333	RNA-directed DNA polymerase from mobile element jockey [Stylophora pistillata]	.	SGNH hydrolase superfamily	IPR036514	SGNH hydrolase-type esterase domain	IPR013830		cell surface/transmembrane receptor	OG0000433	0	0	2	2	16	1	29	1	0	0	25	6	32	2	2
OG0000923	3.80555378006758e-06	0.833333	0.789474	11	73	6.63636363636364	3	0	0	neurogenic locus notch homolog protein 2-like [Pocillopora damicornis]	neurogenic locus notch homolog protein 2-like [Pocillopora damicornis]	EGF-like, conserved site	IPR013032	Fibrinogen-like, C-terminal	IPR036056	Fibrinogen-like	secreted/cell adhesion/signal transduction?	OG0000923	1	0	0	0	5	4	7	5	19	14	7	6	6	0	0
OG0000599	3.97419316575881e-06	1	0.833333	11	85	7.72727272727273	3	1	0.333333333333333	E3 ubiquitin-protein ligase DTX3L [Stylophora pistillata]	E3 ubiquitin-protein ligase DTX3L [Stylophora pistillata]	B-box-type zinc finger	IPR000315	Zinc finger, RING-type	IPR001841		signal transduction?	OG0000599	0	0	0	1	9	8	13	12	6	4	9	9	8	5	2
OG0000606	3.97419316575881e-06	1	0.5	11	85	7.72727272727273	3	1	0.333333333333333	myosin-11-like isoform X1 [Stylophora pistillata]	Receptor-interacting serine/threonine-protein kinase 1 [Stylophora pistillata]	Death domain	IPR000488	Death-like domain superfamily	IPR011029		signal transduction?	OG0000606	0	0	1	0	5	7	14	7	6	4	13	7	13	4	5
OG0000179	4.00717880576693e-06	0.740741	0.642857	11	211	19.1818181818182	3	18	6	Williams-Beuren syndrome chromosomal region 27 protein-like isoform X2 [Orbicella faveolata]	methyltransferase-like protein 27 [Pocillopora damicornis]	S-adenosyl-L-methionine-dependent methyltransferase	IPR029063	Methyltransferase domain 25	IPR041698			OG0000179	18	3	7	8	23	22	12	17	28	23	28	19	27	8	4
OG0000579	4.62912092957537e-06	1	1	11	72	6.54545454545455	3	0	0	major facilitator superfamily domain-containing protein 12-like [Stylophora pistillata]	Major facilitator superfamily domain-containing protein 12 [Stylophora pistillata]	MFS transporter superfamily	IPR036259	Lactose permease-like	IPR039672		cell surface/transmembrane receptor	OG0000579	0	0	0	0	10	0	1	4	6	3	14	6	13	7	8
OG0001013	4.62912092957537e-06	0.454545	0.764706	11	72	6.54545454545455	3	0	0	sushi, von Willebrand factor type A, EGF and pentraxin domain-containing protein 1-like [Orbicella faveolata]	pentraxin-related protein PTX3-like [Pocillopora damicornis]	EGF-like domain	IPR000742	EGF-like, conserved site	IPR013032	EGF_CA	cell surface/transmembrane receptor	OG0001013	0	0	0	0	6	9	7	9	17	4	8	1	11	0	0
OG0000969	4.82615774776164e-06	0	0	11	84	7.63636363636364	3	1	0.333333333333333	Retrovirus-related Pol polyprotein [Stylophora pistillata]	.	Endonuclease/exonuclease/phosphatase superfamily	IPR036691	Transposase, L1	IPR004244		TE	OG0000969	0	1	0	0	3	0	39	0	2	0	7	5	19	3	6
OG0000800	5.78914570006975e-06	0.944444	0.857143	11	71	6.45454545454545	3	0	0	allatostatin-A receptor-like [Orbicella faveolata]	neuropeptide Y receptor type 1-like [Pocillopora damicornis]	G protein-coupled receptor, rhodopsin-like	IPR000276	GPCR, rhodopsin-like, 7TM	IPR017452	GPCR	cell surface/transmembrane receptor	OG0000800	3	0	0	0	9	9	4	1	7	3	13	6	18	1	0
OG0000294	6.95321404184887e-06	0.809524	0.666667	11	134	12.1818181818182	3	7	2.33333333333333	.	.	.	.	.	.			OG0000294	0	2	3	2	10	18	13	6	9	9	15	11	21	5	17
OG0000105	7.39383752083345e-06	0.857143	0.928571	11	231	21	3	22	7.33333333333333	PREDICTED: sacsin-like [Acropora digitifera]	Sacsin [Stylophora pistillata]	Histidine kinase/HSP90-like ATPase superfamily	IPR036890	Chaperone J-domain superfamily	IPR036869			OG0000105	29	6	6	10	14	30	24	12	14	17	40	18	21	17	24
OG0000889	9.06225043958414e-06	1	1	11	69	6.27272727272727	3	0	0	LOW QUALITY PROTEIN: transient-receptor-potential-like protein [Orbicella faveolata]	short transient receptor potential channel 5-like [Stylophora pistillata]	Transient receptor potential channel, canonical	IPR002153	Ion transport domain	IPR005821		signal transduction?	OG0000889	0	0	0	0	11	10	5	4	6	4	8	9	7	2	3
OG0001262	9.06225043958414e-06	0	1	11	69	6.27272727272727	3	0	0	.	extracellular calcium-sensing receptor-like [Pocillopora damicornis]	Receptor, ligand binding region	IPR001828	Periplasmic binding protein-like I	IPR028082	GPCR	cell surface/transmembrane receptor	OG0001262	0	0	0	0	19	12	11	3	14	9	0	0	0	1	0
OG0000674	9.48900600744593e-06	0	0	11	91	8.27272727272727	3	2	0.666666666666667	Target of rapamycin complex 2 subunit MAPKAP1 [Stylophora pistillata]	Target of rapamycin complex 2 subunit MAPKAP1 [Stylophora pistillata]	DNA breaking-rejoining enzyme, catalytic core	IPR011010	Integrase-like, catalytic domain superfamily	IPR013762		signal transduction?	OG0000674	1	0	2	0	4	1	31	5	3	1	8	8	21	2	7
OG0000032	1.12109047949814e-05	0.568182	0.723404	11	482	43.8181818181818	3	70	23.3333333333333	neuropeptide FF receptor 2-like [Orbicella faveolata]	neuropeptide FF receptor 1-like [Pocillopora damicornis]	GPCR, rhodopsin-like, 7TM	IPR017452	G protein-coupled receptor, rhodopsin-like	IPR000276	GPCR	cell surface/transmembrane receptor	OG0000032	47	20	27	23	52	95	44	18	47	25	46	46	44	39	26
OG0000744	1.12109047949814e-05	0.25	0.285714	11	80	7.27272727272727	3	1	0.333333333333333	TNF receptor-associated factor 4 [Stylophora pistillata]	TNF receptor-associated factor 4 [Stylophora pistillata]	GIY-YIG endonuclease	IPR000305	GIY-YIG endonuclease superfamily	IPR035901		cell surface/transmembrane receptor	OG0000744	0	1	0	0	14	0	35	0	7	0	10	2	8	1	3
OG0000769	1.12109047949814e-05	0.75	1	11	68	6.18181818181818	3	0	0	Dual specificity mitogen-activated protein kinase kinase 1 [Stylophora pistillata]	Dual specificity mitogen-activated protein kinase kinase 1 [Stylophora pistillata]	Tetratricopeptide-like helical domain superfamily	IPR011990	P-loop containing nucleoside triphosphate hydrolase	IPR027417	NLR	receptor, innate immunity	OG0000769	0	0	0	0	8	6	7	3	4	5	2	6	8	1	18
OG0000470	1.18467429129507e-05	1	0.857143	11	99	9	3	3	1	.	von Willebrand factor [Exaiptasia pallida]	CECR6/TMEM121 family	IPR032776	Cat eye syndrome critical region protein 6	IPR026624		cell surface/transmembrane receptor	OG0000470	10	2	0	1	17	5	6	3	14	8	17	17	9	0	3
OG0000349	1.2045742590845e-05	1	0.777778	11	138	12.5454545454545	3	8	2.66666666666667	PREDICTED: probable G-protein coupled receptor 83 [Acropora digitifera]	Rhodopsin, GQ-coupled [Stylophora pistillata]	GPCR, rhodopsin-like, 7TM	IPR017452	G protein-coupled receptor, rhodopsin-like	IPR000276	GPCR	cell surface/transmembrane receptor	OG0000349	7	3	3	2	29	18	17	4	9	5	16	13	13	7	7
OG0000100	1.43292018459954e-05	0.727273	0.774194	11	232	21.0909090909091	3	23	7.66666666666667	Coiled-coil domain-containing protein 158 [Stylophora pistillata]	Coiled-coil domain-containing protein 158 [Stylophora pistillata]	Pectin lyase fold/virulence factor	IPR011050	Parallel beta-helix repeat	IPR006626			OG0000100	10	10	6	7	26	16	12	21	31	24	41	12	44	5	0
OG0000340	1.51555167259342e-05	0.75	0.777778	11	122	11.0909090909091	3	6	2	probable G-protein coupled receptor Mth-like 12 [Orbicella faveolata]	PREDICTED: adhesion G-protein coupled receptor G2-like isoform X1 [Acropora digitifera]	GPCR, family 2, secretin-like	IPR000832	GPCR, family 2-like	IPR017981	GPCR	cell surface/transmembrane receptor	OG0000340	8	1	2	3	35	19	12	5	9	6	11	9	8	4	4
OG0000501	1.5903980080241e-05	0	0	11	114	10.3636363636364	3	5	1.66666666666667	zinc finger MYM-type protein 1-like [Acropora millepora]	zinc finger MYM-type protein 1-like [Pocillopora damicornis]	Domain of unknown function DUF4371	IPR025398	Ribonuclease H-like superfamily	IPR012337		signal transduction?	OG0000501	12	0	3	2	7	0	41	11	10	15	6	7	10	2	5
OG0000652	1.69004707411692e-05	0	0	11	78	7.09090909090909	3	1	0.333333333333333	Cuticle collagen sqt-1 [Stylophora pistillata]	.						signal transduction?	OG0000652	0	0	0	1	4	1	1	1	0	0	61	4	6	0	0
OG0001109	2.1766122602786e-05	0.75	0.9	11	65	5.90909090909091	3	0	0	Kinesin light chain [Stylophora pistillata]	Kinesin light chain [Stylophora pistillata]	Death-like domain superfamily	IPR011029	Death domain	IPR000488	NLR?	receptor, innate immunity	OG0001109	0	0	0	0	7	6	7	10	10	15	2	2	4	2	0
OG0001121	2.74908696301669e-05	1	0.8	11	64	5.81818181818182	3	0	0	solute carrier family 22 member 15-like [Stylophora pistillata]	solute carrier family 22 member 15-like [Pocillopora damicornis]	MFS transporter superfamily	IPR036259	Major facilitator, sugar transporter-like	IPR005828		cell surface/transmembrane receptor	OG0001121	1	0	0	0	8	20	11	3	5	2	4	2	3	4	2
OG0000486	3.17137831532089e-05	0.826087	0.7	11	118	10.7272727272727	3	6	2	.	.	BRICHOS domain	IPR007084	Pulmonary surfactant-associated protein C	IPR001729			OG0000486	0	1	2	3	14	7	11	5	10	6	23	11	23	5	3
OG0000984	3.25678540046462e-05	0.0512821	0	11	75	6.81818181818182	3	1	0.333333333333333	ATP-dependent DNA helicase PIF1 [Exaiptasia pallida]	ATP-dependent DNA helicase PIF1 [Exaiptasia pallida]	OTU domain	IPR003323	Papain-like cysteine peptidase superfamily	IPR038765			OG0000984	0	0	0	1	12	0	3	0	5	2	10	2	39	0	2
OG0000432	3.34070209005015e-05	0.875	1	11	125	11.3636363636364	3	7	2.33333333333333	Oncoprotein-induced transcript 3 protein [Stylophora pistillata]	Oncoprotein-induced transcript 3 protein [Stylophora pistillata]	Zona pellucida domain	IPR001507	EGF-like calcium-binding domain	IPR001881	EGF_CA	cell surface/transmembrane receptor	OG0000432	0	1	3	3	16	16	13	11	13	10	12	15	8	8	3
OG0000247	3.36525106169978e-05	0.909091	0.9	11	139	12.6363636363636	3	9	3	NFX1-type zinc finger-containing protein 1, partial [Stylophora pistillata]	NFX1-type zinc finger-containing protein 1-like [Stylophora pistillata]	P-loop containing nucleoside triphosphate hydrolase	IPR027417	DNA2/NAM7 helicase, AAA domain	IPR041677		signal transduction?	OG0000247	8	3	4	2	10	20	16	13	10	13	15	11	11	10	10
OG0000586	3.36525106169978e-05	0	0	11	102	9.27272727272727	3	4	1.33333333333333	PREDICTED: probable ATP-dependent DNA helicase RecS [Acropora digitifera]	.	P-loop containing nucleoside triphosphate hydrolase	IPR027417	DEAD/DEAH box helicase domain	IPR011545	NLR?	receptor, innate immunity	OG0000586	2	1	2	1	2	1	2	1	0	1	23	12	24	19	17
OG0000192	3.43207670677818e-05	0.617647	0	11	184	16.7272727272727	3	16	5.33333333333333	MAM and LDL-receptor class A domain-containing protein 1-like, partial [Orbicella faveolata]	Transmembrane protease serine 2 [Stylophora pistillata]	MAM domain	IPR000998	Concanavalin A-like lectin/glucanase domain superfamily	IPR013320		cell surface/transmembrane receptor	OG0000192	2	9	3	4	21	25	33	1	1	1	20	30	34	4	14
OG0000482	3.79226848231516e-05	0.478261	0.5	11	93	8.45454545454546	3	3	1	Protein asteroid-like 1, partial [Stylophora pistillata]	Nephrocystin-3 [Stylophora pistillata]	ZU5 domain	IPR000906	Death domain	IPR000488		signal transduction?	OG0000482	0	0	1	2	3	3	1	0	2	2	18	20	23	6	15
OG0000234	5.16431924626526e-05	0.909091	0.636364	11	169	15.3636363636364	3	14	4.66666666666667	Trace amine-associated receptor 7h [Stylophora pistillata]	5-hydroxytryptamine receptor 1A-like [Pocillopora damicornis]	GPCR, rhodopsin-like, 7TM	IPR017452	G protein-coupled receptor, rhodopsin-like	IPR000276	GPCR	cell surface/transmembrane receptor	OG0000234	8	11	2	1	15	13	4	5	11	8	36	35	22	13	7
OG0000070	5.22850443949712e-05	0.15	0	11	382	34.7272727272727	3	53	17.6666666666667	PREDICTED: integrase/recombinase xerD homolog [Acropora digitifera]	PREDICTED: integrase/recombinase xerD homolog [Acropora digitifera]	Integrase-like, catalytic domain superfamily	IPR013762	DNA breaking-rejoining enzyme, catalytic core	IPR011010			OG0000070	0	7	13	33	15	4	65	11	33	5	42	17	100	22	68
OG0001238	5.22850443949712e-05	0.875	0.75	11	61	5.54545454545455	3	0	0	PREDICTED: Down syndrome cell adhesion molecule-like protein 1 homolog [Acropora digitifera]	LOW QUALITY PROTEIN: E-selectin-like [Pocillopora damicornis]	C-type lectin-like	IPR001304	C-type lectin-like/link domain superfamily	IPR016186	lectin	transmembrane receptor, innate immunity	OG0001238	0	0	0	0	8	1	11	2	4	1	11	10	8	5	0
OG0001303	5.22850443949712e-05	1	1	11	61	5.54545454545455	3	0	0	putative serine/threonine-protein kinase [Stylophora pistillata]	probable LIM domain-containing serine/threonine-protein kinase DDB_G0287001 [Pocillopora damicornis]	Protein kinase-like domain superfamily	IPR011009	Protein kinase domain	IPR000719		signal transduction?	OG0001303	0	0	0	0	11	4	5	7	9	13	6	2	3	1	0
OG0000073	5.36536507484737e-05	0.657143	0.6875	11	283	25.7272727272727	3	34	11.3333333333333	deleted in malignant brain tumors 1 protein-like isoform X1 [Acropora millepora]	deleted in malignant brain tumors 1 protein-like [Stylophora pistillata]	SRCR-like domain superfamily	IPR036772	SRCR domain	IPR001190	SRCR (scavenger)	cell surface/transmembrane receptor	OG0000073	89	24	6	4	31	18	21	17	16	25	34	33	35	38	15
OG0000607	5.53735878366729e-05	0.888889	0.909091	11	91	8.27272727272727	3	3	1	beta-1 adrenergic receptor-like [Orbicella faveolata]	adenosine receptor A3-like [Pocillopora damicornis]	G protein-coupled receptor, rhodopsin-like	IPR000276	GPCR, rhodopsin-like, 7TM	IPR017452	GPCR	cell surface/transmembrane receptor	OG0000607	0	3	0	0	9	14	9	0	22	0	11	4	9	5	8
OG0000802	5.92664300293912e-05	0.965517	0	11	72	6.54545454545455	3	1	0.333333333333333	.	.	.	.	.	.			OG0000802	2	0	1	0	3	1	8	0	0	0	9	11	29	0	11
OG0001644	6.47214621775857e-05	0	0	11	60	5.45454545454545	3	0	0	.	.	.	.	.	.			OG0001644	0	0	0	0	60	0	0	0	0	0	0	0	0	0	0
OG0000308	8.48700502216682e-05	0.75	0.842105	11	153	13.9090909090909	3	12	4	galanin receptor type 1-like [Orbicella faveolata]	somatostatin receptor type 2-like [Pocillopora damicornis]	GPCR, rhodopsin-like, 7TM	IPR017452	G protein-coupled receptor, rhodopsin-like	IPR000276	GPCR	cell surface/transmembrane receptor	OG0000308	1	1	7	4	27	11	10	4	19	10	22	21	20	3	6
OG0000316	8.48700502216682e-05	0.333333	0.7	11	153	13.9090909090909	3	12	4	macrophage mannose receptor 1-like [Orbicella faveolata]	C-type mannose receptor 2-like, partial [Pocillopora damicornis]	C-type lectin-like/link domain superfamily	IPR016186	C-type lectin fold	IPR016187	lectin	transmembrane receptor, innate immunity	OG0000316	0	5	3	4	16	5	6	9	40	52	6	6	9	2	2
OG0000449	8.49625658875605e-05	0.8	1	11	97	8.81818181818182	3	4	1.33333333333333	VWFA and cache domain-containing protein 1-like isoform X2 [Acropora millepora]	VWFA and cache domain-containing protein 1-like [Orbicella faveolata]	von Willebrand factor A-like domain superfamily	IPR036465	von Willebrand factor, type A	IPR002035			OG0000449	0	1	1	2	11	6	9	11	6	4	10	14	15	2	9
OG0000573	8.85014820477743e-05	0.625	0.571429	11	112	10.1818181818182	3	6	2	5-hydroxytryptamine receptor 1D-like [Orbicella faveolata]	5-hydroxytryptamine receptor 1D-like [Orbicella faveolata]	G protein-coupled receptor, rhodopsin-like	IPR000276	GPCR, rhodopsin-like, 7TM	IPR017452	GPCR	cell surface/transmembrane receptor	OG0000573	0	0	5	1	34	5	17	0	7	1	20	12	16	0	0
OG0000836	8.9782295745814e-05	0.846154	0	11	70	6.36363636363636	3	1	0.333333333333333	RYamide receptor-like [Orbicella faveolata]	.	GPCR, rhodopsin-like, 7TM	IPR017452	G protein-coupled receptor, rhodopsin-like	IPR000276	GPCR	cell surface/transmembrane receptor	OG0000836	0	0	0	1	26	1	0	0	0	0	10	7	13	7	6
OG0000887	0.000100699726058819	0.833333	0.857143	11	58	5.27272727272727	3	0	0	.	.	DNA breaking-rejoining enzyme, catalytic core	IPR011010	Integrase-like, catalytic domain superfamily	IPR013762		secreted/cell adhesion	OG0000887	1	0	0	0	4	7	7	1	7	7	10	4	6	1	4
OG0001045	0.000111264297063783	0	1	11	69	6.27272727272727	3	1	0.333333333333333	Apolipoprotein L3 [Stylophora pistillata]	Apolipoprotein L3 [Stylophora pistillata]	Apolipoprotein L	IPR008405	Secretion system effector C, SseC-like	IPR006972		secreted?	OG0001045	0	0	0	1	22	9	7	5	5	8	2	6	2	1	2
OG0000555	0.000129883063247449	0.028169	0	11	117	10.6363636363636	3	7	2.33333333333333	THAP domain-containing protein 2 [Exaiptasia pallida]	.	THAP-type zinc finger	IPR006612	THAP-type zinc finger superfamily	IPR038441		signal transduction?	OG0000555	0	1	4	2	5	0	3	0	0	0	9	18	71	0	11
OG0000424	0.000140940270953889	0.941176	1	11	102	9.27272727272727	3	5	1.66666666666667	poly [ADP-ribose] polymerase 12-like isoform X1 [Pocillopora damicornis]	TCDD-inducible poly [ADP-ribose] polymerase-like [Pocillopora damicornis]	Poly(ADP-ribose) polymerase, catalytic domain	IPR012317	WWE domain superfamily	IPR037197		secreted?	OG0000424	3	1	2	2	9	6	14	6	11	9	11	5	17	6	8
OG0000214	0.000171047917392692	0.771429	0.2	11	167	15.1818181818182	3	15	5	PREDICTED: carbohydrate sulfotransferase 11-like [Acropora digitifera]	carbohydrate sulfotransferase 11-like [Pocillopora damicornis]	Sulfotransferase	IPR005331	Carbohydrate sulfotransferase 8-10	IPR018011			OG0000214	7	2	5	8	19	16	26	3	10	4	17	18	35	10	9
OG0000451	0.000181022001588645	0.545455	0.5	11	108	9.81818181818182	3	6	2	myocilin-like isoform X1 [Pocillopora damicornis]	olfactomedin-like protein 2B [Pocillopora damicornis]	Olfactomedin-like domain	IPR003112	Quinoprotein alcohol dehydrogenase-like superfamily	IPR011047		secreted/cell adhesion	OG0000451	9	0	1	5	19	7	12	4	4	3	10	19	11	8	11
OG0000195	0.000197657515717353	0.891892	0.5	11	172	15.6363636363636	3	16	5.33333333333333	spermatogenesis-defective protein 39 homolog isoform X1 [Acropora millepora]	spermatogenesis-defective protein 39 homolog isoform X1 [Stylophora pistillata]	Fibrinogen-like, C-terminal	IPR036056	Fibrinogen, alpha/beta/gamma chain, C-terminal globular, subdomain 1	IPR014716	Fibrinogen-like	secreted/cell adhesion/signal transduction?	OG0000195	19	7	4	5	15	16	15	4	8	6	26	27	37	8	10
OG0000939	0.00019846357230068	0.8	1	11	55	5	3	0	0	Choloylglycine hydrolase [Stylophora pistillata]	Choloylglycine hydrolase [Stylophora pistillata]	Nucleophile aminohydrolases, N-terminal	IPR029055	Choloylglycine hydrolase/NAAA C-terminal	IPR029132			OG0000939	0	0	0	0	8	2	8	2	4	7	3	8	5	2	6
OG0000572	0.000210415106130759	0	0.333333	11	66	6	3	1	0.333333333333333	.	Fibropellin-3 [Stylophora pistillata]	ILEI/PANDER domain	IPR039477	EGF-like domain	IPR000742	EGF_CA	cell surface/transmembrane receptor	OG0000572	12	1	0	0	12	7	12	12	9	8	1	2	0	3	0
OG0001469	0.000249452237121013	0	0.111111	11	54	4.90909090909091	3	0	0	.	tetratricopeptide repeat protein 28-like, partial [Pocillopora damicornis]	Tetratricopeptide-like helical domain superfamily	IPR011990	Tetratricopeptide repeat-containing domain	IPR013026		signal transduction	OG0001469	0	0	0	0	15	5	5	0	9	16	1	0	0	3	0
OG0000557	0.000260177622003325	0	0	11	83	7.54545454545455	3	3	1	Collagen alpha-4(VI) chain [Stylophora pistillata]	Collagen-like protein 6 [Stylophora pistillata]						secreted/cell adhesion	OG0000557	0	0	0	3	2	0	6	15	3	1	41	1	13	1	0
OG0000645	0.000260177622003325	0.666667	0.875	11	83	7.54545454545455	3	3	1	visual pigment-like receptor peropsin [Orbicella faveolata]	visual pigment-like receptor peropsin [Pocillopora damicornis]	G protein-coupled receptor, rhodopsin-like	IPR000276	GPCR, rhodopsin-like, 7TM	IPR017452	GPCR	cell surface/transmembrane receptor	OG0000645	0	0	2	1	4	4	2	3	24	1	15	13	12	3	2
OG0001337	0.000311677019107961	0.928571	0.666667	11	53	4.81818181818182	3	0	0	DNA-directed RNA polymerase III subunit RPC2 [Stylophora pistillata]	DNA-directed RNA polymerase III subunit RPC2 [Stylophora pistillata]							OG0001337	5	0	0	0	9	3	2	1	3	2	10	8	14	0	1
OG0000910	0.000350391951551833	0.857143	0.9375	11	73	6.63636363636364	3	2	0.666666666666667	short transient receptor potential channel 4-like isoform X2 [Stylophora pistillata]	short transient receptor potential channel 4-like [Orbicella faveolata]	Transient receptor potential channel, canonical	IPR002153	Ion transport domain	IPR005821		cell surface/transmembrane receptor	OG0000910	0	0	1	1	8	6	11	5	16	11	2	2	7	2	3
OG0000350	0.000378229617268434	0.692308	0.428571	11	124	11.2727272727273	3	9	3	Collagen alpha-4(VI) chain [Stylophora pistillata]	Collagen alpha-4(VI) chain [Stylophora pistillata]	EGF-like domain	IPR000742	EGF-like, conserved site	IPR013032	EGF_CA	cell surface/transmembrane receptor	OG0000350	3	6	1	2	17	23	11	8	7	10	9	12	13	10	4
OG0000544	0.000378229617268434	1	0.666667	11	89	8.09090909090909	3	4	1.33333333333333	.	.	Domain of unknown function DUF4470	IPR027974	Zinc finger, MYND-type	IPR002893			OG0000544	7	1	1	2	12	7	9	3	3	1	15	10	17	9	3
OG0001130	0.000378229617268434	1	0.333333	11	52	4.72727272727273	3	0	0	Stress-induced-phosphoprotein 1 [Stylophora pistillata]	Stress-induced-phosphoprotein 1 [Stylophora pistillata]	P-loop containing nucleoside triphosphate hydrolase	IPR027417	Protein of unknown function DUF4559	IPR027897	NLR	receptor, innate immunity	OG0001130	0	0	0	0	5	2	3	3	3	2	5	18	10	1	0
OG0001278	0.000378229617268434	1	1	11	52	4.72727272727273	3	0	0	Two pore potassium channel protein sup-9 [Stylophora pistillata]	Two pore potassium channel protein sup-9 [Stylophora pistillata]	Potassium channel domain	IPR013099	Two pore domain potassium channel	IPR003280		signal transduction?	OG0001278	0	0	0	0	12	8	2	2	5	3	6	2	5	3	4
OG0001367	0.000378229617268434	0.6	0	11	52	4.72727272727273	3	0	0	.	.	.	.	.	.			OG0001367	0	0	0	0	8	6	2	1	1	1	11	8	5	5	4
OG0001736	0.000378229617268434	1	1	11	52	4.72727272727273	3	0	0	putative serine/threonine-protein kinase/receptor [Stylophora pistillata]	putative serine/threonine-protein kinase/receptor [Stylophora pistillata]	Protein kinase-like domain superfamily	IPR011009	Protein kinase, ATP binding site	IPR017441		signal transduction?	OG0001736	0	0	0	0	7	1	5	3	5	9	0	12	9	1	0
OG0001978	0.000378229617268434	0	0	11	52	4.72727272727273	3	0	0	.	.	Domain of unknown function DUF1601	IPR011632	Armadillo-type fold	IPR016024			OG0001978	0	0	0	0	0	0	0	0	0	52	0	0	0	0	0
OG0000933	0.000384164317433017	0.833333	0.625	11	63	5.72727272727273	3	1	0.333333333333333	odorant/gustatory chemosensory receptor-like 122 [Saccoglossus kowalevskii]	Steroid 17-alpha-hydroxylase/17,20 lyase [Stylophora pistillata]	Gustatory receptor	IPR009318	7TM chemoreceptor	IPR013604		cell surface/transmembrane receptor	OG0000933	0	0	0	1	12	7	5	5	8	3	7	3	6	5	2
OG0000410	0.000416291575024593	0.363636	0.272727	11	110	10	3	7	2.33333333333333	melanopsin-A-like [Orbicella faveolata]	melanopsin-like [Pocillopora damicornis]	GPCR, rhodopsin-like, 7TM	IPR017452	G protein-coupled receptor, rhodopsin-like	IPR000276	GPCR	cell surface/transmembrane receptor	OG0000410	2	2	2	3	17	21	11	2	11	4	14	9	11	7	3
OG0000489	0.000416371212124579	0.777778	0.777778	11	103	9.36363636363636	3	6	2	protein DD3-3-like isoform X3 [Acropora millepora]	protein DD3-3-like [Pocillopora damicornis]	Coagulation factor 5/8 C-terminal domain	IPR000421	Galactose-binding-like domain superfamily	IPR008979		secreted, extracellular ?	OG0000489	2	0	4	2	10	15	9	8	9	8	14	11	9	5	5
OG0000499	0.000443204800727924	0.666667	1	11	80	7.27272727272727	3	3	1	laccase-2-like [Pocillopora damicornis]	laccase-2-like [Pocillopora damicornis]	Cupredoxin	IPR008972	Multicopper oxidase, type 1	IPR001117		signal transduction?	OG0000499	17	3	0	0	7	9	20	6	5	5	6	6	6	4	6
OG0000637	0.000443204800727924	0.666667	1	11	80	7.27272727272727	3	3	1	.	.	Fibrinogen-like, C-terminal	IPR036056	Fibrinogen, alpha/beta/gamma chain, C-terminal globular, subdomain 1	IPR014716	Fibrinogen-like	secreted/cell adhesion/signal transduction?	OG0000637	6	0	0	3	10	8	4	9	6	5	15	6	9	3	5
OG0000876	0.000443204800727924	0	0	11	80	7.27272727272727	3	3	1	TPA_asm: penton [Branchiostoma lancelet adintovirus]	.	Chromo/chromo shadow domain	IPR000953	Chromo-like domain superfamily	IPR016197		TE	OG0000876	0	3	0	0	9	0	17	0	0	0	8	8	35	3	0
OG0001688	0.000459988342617369	1	0.888889	11	51	4.63636363636364	3	0	0	substance-P receptor-like [Orbicella faveolata]	substance-P receptor-like [Pocillopora damicornis]	G protein-coupled receptor, rhodopsin-like	IPR000276	GPCR, rhodopsin-like, 7TM	IPR017452	GPCR	cell surface/transmembrane receptor	OG0001688	0	0	0	0	14	10	5	1	9	1	3	2	5	1	0
OG0002114	0.000459988342617369	0	0	11	51	4.63636363636364	3	0	0	.	.	Collagen triple helix repeat	IPR008160	Rho termination factor, N-terminal	IPR011112			OG0002114	0	0	0	0	0	0	0	51	0	0	0	0	0	0	0
OG0001203	0.000460419660305248	0.8125	0	11	62	5.63636363636364	3	1	0.333333333333333	gamma-glutamylcyclotransferase-like [Orbicella faveolata]	gamma-glutamylcyclotransferase-like [Orbicella faveolata]	Gamma-glutamyl cyclotransferase-like	IPR013024	Gamma-glutamyl cyclotransferase-like superfamily	IPR036568			OG0001203	0	0	0	1	3	3	4	0	1	3	14	13	16	4	1
OG0002027	0.000579006305392492	0	0	11	50	4.54545454545455	3	0	0	PREDICTED: putative nuclease HARBI1 [Acropora digitifera]	PREDICTED: putative nuclease HARBI1 [Amphimedon queenslandica]	Harbinger transposase-derived nuclease domain	IPR027806	.	.		TE	OG0002027	0	0	0	0	1	0	7	0	1	0	6	11	15	3	6
OG0000737	0.000602417696302962	1	0.789474	11	70	6.36363636363636	3	2	0.666666666666667	adenosine receptor A2b-like [Orbicella faveolata]	adenosine receptor A2b-like [Pocillopora damicornis]	GPCR, rhodopsin-like, 7TM	IPR017452	G protein-coupled receptor, rhodopsin-like	IPR000276	GPCR	cell surface/transmembrane receptor	OG0000737	0	1	1	0	13	9	10	0	19	0	4	2	8	4	1
OG0000524	0.000692705497289645	0	1	11	100	9.09090909090909	3	6	2	.	Tyrosine-protein phosphatase Lar [Stylophora pistillata]	Fibronectin type III	IPR003961	Immunoglobulin-like fold	IPR013783		secreted, cell adhesion	OG0000524	0	0	3	3	11	1	15	31	7	13	0	2	0	18	2
OG0001078	0.000703982601658194	0.818182	1	11	60	5.45454545454545	3	1	0.333333333333333	Poly [ADP-ribose] polymerase 12, partial [Stylophora pistillata]	Poly [ADP-ribose] polymerase 12, partial [Stylophora pistillata]	Zinc finger, CCCH-type	IPR000571	WWE domain	IPR004170			OG0001078	0	0	0	1	5	2	5	3	3	4	9	7	11	2	9
OG0001328	0.000703982601658194	1	0.9	11	60	5.45454545454545	3	1	0.333333333333333	sushi, von Willebrand factor type A, EGF and pentraxin domain-containing protein 1-like [Acropora millepora]	Signal peptide, CUB and EGF-like domain-containing protein 1 [Stylophora pistillata]	Concanavalin A-like lectin/glucanase domain superfamily	IPR013320	PAN/Apple domain	IPR003609	EGF_CA	cell surface/transmembrane receptor	OG0001328	0	0	1	0	13	1	4	3	10	6	5	6	6	3	3
OG0000151	0.000803155565651505	0	0	11	144	13.0909090909091	3	13	4.33333333333333	GREB1-like protein [Stylophora pistillata]	GREB1-like protein [Stylophora pistillata]	Zinc finger C2H2-type	IPR013087	Zinc finger C2H2 superfamily	IPR036236		signal transduction?	OG0000151	1	5	7	1	7	6	23	36	13	7	4	4	7	4	33
OG0000460	0.000816058313722134	0.5	0.857143	11	99	9	3	6	2	cubilin-like [Pocillopora damicornis]	PREDICTED: cubilin-like [Acropora digitifera]	Apextrin, C-terminal domain	IPR031569	Spermadhesin, CUB domain superfamily	IPR035914	Cubilin-like	cell surface/transmembrane receptor	OG0000460	6	2	2	2	16	8	12	3	7	3	15	8	6	12	9
OG0000330	0.000889841211668699	0.785714	0.875	11	112	10.1818181818182	3	8	2.66666666666667	fibronectin type III domain-containing protein-like [Orbicella faveolata]	fibronectin type III domain-containing protein-like [Pocillopora damicornis]	Immunoglobulin-like fold	IPR013783	Immunoglobulin-like domain	IPR007110		secreted, cell adhesion	OG0000330	9	2	3	3	9	13	6	9	8	5	14	18	14	10	6
OG0000777	0.000890663122031303	0.833333	0.625	11	68	6.18181818181818	3	2	0.666666666666667	metalloproteinase inhibitor 3-like [Orbicella faveolata]	Metalloproteinase inhibitor 3 [Stylophora pistillata]	Protease inhibitor I35 (TIMP)	IPR001820	Tissue inhibitor of metalloproteinases-like, OB-fold	IPR008993			OG0000777	0	2	0	0	9	6	6	7	8	6	6	6	6	4	4
OG0002113	0.00089370052901047	0.75	0	11	48	4.36363636363636	3	0	0	neuropeptides capa receptor-like [Orbicella faveolata]	QRFP-like peptide receptor [Pocillopora damicornis]	G protein-coupled receptor, rhodopsin-like	IPR000276	GPCR, rhodopsin-like, 7TM	IPR017452	GPCR	cell surface/transmembrane receptor	OG0002113	0	0	0	0	18	5	8	0	1	1	4	6	4	1	0
OG0000074	0.00092681028027597	0.277778	0.277778	11	258	23.4545454545455	3	34	11.3333333333333	SCO-spondin-like isoform X1 [Acropora millepora]	coadhesin-like [Stylophora pistillata]	Thrombospondin type-1 (TSP1) repeat	IPR000884	Thrombospondin type-1 (TSP1) repeat superfamily	IPR036383		secreted, cell adhesion	OG0000074	6	12	7	15	43	49	39	14	18	14	17	15	18	17	14
