# Supplementary material for: Pervasive tandem duplications and convergent evolution shape coral genomes
Source: Genome Biol. 2023 Jun 1;24:123. doi: 10.1186/s13059-023-02960-7 (PMC10236652; doi:10.1186/s13059-023-02960-7)
Supplement: Supplementary file 3 — Additional file 3. The top100 Pfam domains exhibiting most significant differential abundance between cnidaria and scleractinian corals. [file 13059_2023_2960_MOESM3_ESM.xlsx]

## Sheet: Additional file 3
# List of top100 Pfam domains exhibiting most significant differential abundance between cnidaria and scleractinian corals. PFAM domains are in the same order as displayed in the corresponding heatmap (Figure S8).
Enrichment	Pfam	Amil	Peve	Plut	Plob	Gfas	Fungia	Ofav	Gasp	Spis	Peff	Pver	Aiptasia	Afen	Disco	MWpvalue.scleractvsothers	qvalue	Description
Enriched in non corals	PF02037	0.00041691	0.00063137	0.00049382	0.00059991	0.00044511	0.00023493	0.0003569	0.00064608	0.00066228	0.00047333	0.00023513	0.00077097	0.00067162	0.00070635	0.0127314	0.0776739	SAP domain
Enriched in non corals	PF02148	0.00020845	0.00018039	0.00019323	0.00013331	0.00015897	0.00017619	0.00011271	0.00012922	6.6228e-05	0.00015778	0.00016278	0.00024781	0.00022387	0.00026023	0.0127314	0.0776739	Zn-finger in ubiquitin-hydrolases and other protein
Enriched in non corals	PF03348	0.00020845	0.00021647	0.00027911	0.00016664	0.00025435	0.00017619	0.0002442	0.00021536	0.00015453	0.00023666	0.0001447	0.00057823	0.00033581	0.00033458	0.0127314	0.0776739	Serine incorporator (Serinc)
Enriched in non corals	PF00086	0.00265777	0.00180391	0.00227585	0.0015331	0.0019394	0.00211433	0.00200992	0.00200284	0.00225176	0.00153831	0.00104905	0.00410265	0.0037312	0.00293691	0.0127314	0.0776739	Thyroglobulin type-1 repeat
Enriched in non corals	PF07647	0.00054719	0.00045098	0.00051529	0.0004666	0.0005087	0.00039154	0.00056353	0.00040918	0.00048567	0.00049305	0.000416	0.00077097	0.00078355	0.00063199	0.0127314	0.0776739	SAM domain (Sterile alpha motif)
Enriched in non corals	PF00028	0.0073219	0.00728781	0.00839488	0.00714893	0.00969701	0.00624511	0.00941092	0.00829134	0.00823436	0.00741544	0.00763276	0.0102428	0.0103354	0.00959143	0.0195175	0.0776739	Cadherin domain
Enriched in non corals	PF03160	0.00122466	0.00084784	0.00113793	0.00098319	0.00127174	0.0004307	0.0016718	0.00105526	0.0010155	0.00086776	0.00088627	0.00206509	0.00175367	0.00167292	0.0127314	0.0776739	Calx-beta domain
Enriched in non corals	PF02181	0.00031268	0.00021647	0.00027911	0.00016664	0.00031793	0.00027408	0.00031933	0.00021536	0.00024284	0.00019722	0.00018087	0.00033041	0.00033581	0.00037176	0.0127314	0.0776739	Formin Homology 2 Domain
Enriched in non corals	PF00246	0.00057325	0.00059529	0.00055823	0.00044993	0.00073125	0.00054816	0.00069502	0.00058147	0.00050775	0.00047333	0.000416	0.00077097	0.00074624	0.00070635	0.0195175	0.0776739	Zinc carboxypeptidase
Enriched in non corals	PF00018	0.00179791	0.0017498	0.00199674	0.00163309	0.00206658	0.00154659	0.00225411	0.00178748	0.00152325	0.00155803	0.00148314	0.00220276	0.00257453	0.00237927	0.0195175	0.0776739	SH3 domain
Enriched in non corals	PF00616	0.00026057	0.00023451	0.00027911	0.00018331	0.00028614	0.00019577	0.00030055	0.00021536	0.00022076	0.00021694	0.00016278	0.00030288	0.00033581	0.00033458	0.0127314	0.0776739	GTPase-activator protein for Ras-like GTPase
Enriched in non corals	PF00095	0.00083381	0.00086588	0.00103057	0.00066657	0.00076304	0.00080266	0.00125855	0.00075376	0.00086097	0.00084804	0.00077775	0.00107385	0.00160442	0.00144987	0.0195175	0.0776739	WAP-type (Whey Acidic Protein) 'four-disulfide core'
Enriched in non corals	PF01363	0.00062536	0.00057725	0.00053676	0.00048326	0.00054049	0.00045027	0.00065745	0.0005384	0.0004636	0.00061138	0.00050644	0.00066083	0.00089549	0.00070635	0.0127314	0.0776739	FYVE zinc finger
Enriched in non corals	PF00388	0.00020845	0.00023451	0.00017176	0.00013331	0.00022255	0.00013704	0.00020663	0.0002369	0.00019868	0.00019722	0.0001447	0.00024781	0.0002985	0.00033458	0.0127314	0.0776739	Phosphatidylinositol-specific phospholipase C, X domain
Enriched in non corals	PF12781	0.00044296	0.0004149	0.00042941	0.00031662	0.0004769	0.00037197	0.00050718	0.00049533	0.00039737	0.00037472	0.00032557	0.00052316	0.0006343	0.00074352	0.0127314	0.0776739	ATP-binding dynein motor region
Enriched in non corals	PF12777	0.00041691	0.00036078	0.00038647	0.00028329	0.00038152	0.00035239	0.00043204	0.00049533	0.00037529	0.00033527	0.00032557	0.00049562	0.0006343	0.00066917	0.0127314	0.0776739	Microtubule-binding stalk of dynein motor
Enriched in non corals	PF12774	0.00054719	0.00048706	0.00049382	0.00031662	0.00041332	0.00041112	0.00052596	0.00043072	0.00044152	0.00041416	0.00036174	0.0007159	0.00082086	0.00100375	0.0127314	0.0776739	Hydrolytic ATP binding site of dynein motor region
Enriched in non corals	PF12775	0.00046902	0.00045098	0.00045088	0.00029996	0.0004769	0.00033281	0.00046961	0.00045225	0.0004636	0.00037472	0.00032557	0.00068836	0.00070893	0.0007807	0.0127314	0.0776739	P-loop containing dynein motor region
Enriched in non corals	PF17852	0.00044296	0.00039686	0.00038647	0.00026663	0.00038152	0.00029366	0.00037569	0.00036611	0.00039737	0.00033527	0.00028939	0.00046809	0.00055968	0.00059482	0.0127314	0.0776739	Dynein heavy chain AAA lid domain
Enriched in non corals	PF02807	0.00020845	0.00019843	0.00019323	0.00016664	0.00025435	0.00021535	0.00030055	0.00017229	0.00022076	0.00021694	0.00018087	0.00041302	0.00041043	0.00048329	0.0127314	0.0776739	ATP:guanido phosphotransferase, N-terminal domain
Enriched in non corals	PF00217	0.00020845	0.00023451	0.00023617	0.00018331	0.00031793	0.00021535	0.00031933	0.00019382	0.00022076	0.00021694	0.00019896	0.00046809	0.00041043	0.00048329	0.0127314	0.0776739	ATP:guanido phosphotransferase, C-terminal catalytic domain
Enriched in non corals	PF08393	0.00052113	0.00039686	0.00042941	0.00029996	0.0005087	0.00041112	0.0006011	0.00040918	0.00041944	0.00037472	0.00032557	0.0007159	0.00074624	0.00089223	0.0127314	0.0776739	Dynein heavy chain, N-terminal region 2
Enriched in non corals	PF00782	0.00046902	0.00039686	0.00045088	0.00033328	0.00054049	0.00041112	0.00054474	0.00047379	0.00048567	0.00041416	0.00037983	0.00063329	0.00070893	0.00070635	0.0127314	0.0776739	Dual specificity phosphatase, catalytic domain
Enriched in non corals	PF12780	0.00044296	0.00043294	0.00040794	0.00033328	0.00041332	0.00031323	0.00045082	0.00045225	0.00039737	0.00035499	0.00030748	0.00063329	0.00055968	0.0007807	0.0127314	0.0776739	P-loop containing dynein motor region D4
Enriched in non corals	PF00615	0.00041691	0.00039686	0.00040794	0.00038328	0.00044511	0.00031323	0.00046961	0.00036611	0.00039737	0.00037472	0.00028939	0.00049562	0.00055968	0.00063199	0.0127314	0.0776739	Regulator of G protein signaling domain
Enriched in non corals	PF00535	0.00028662	0.00023451	0.00025764	0.00018331	0.00031793	0.00021535	0.00033812	0.0002369	0.00028699	0.00021694	0.00019896	0.00033041	0.00041043	0.00055764	0.0195175	0.0776739	Glycosyl transferase family 2
Enriched in non corals	PF00751	0.00023451	0.00025255	0.00019323	0.00019997	0.00022255	0.00019577	0.00039447	0.0003015	0.00015453	0.00025638	0.00016278	0.00044055	0.00041043	0.00037176	0.0195175	0.0776739	DM DNA binding domain
Enriched in non corals	PF00628	0.00109438	0.00088392	0.00072999	0.00103318	0.00117636	0.00072435	0.00123976	0.00092605	0.00103757	0.00106498	0.00081392	0.00134919	0.00171635	0.00126399	0.0127314	0.0776739	PHD-finger
Enriched in non corals	PF02845	0.00020845	0.00016235	0.00015029	0.00026663	0.00019076	0.00013704	0.0002442	0.00017229	0.00013246	0.00011833	0.0001447	0.00033041	0.00033581	0.00026023	0.0195175	0.0776739	CUE domain
Enriched in non corals	PF07258	0.00026057	0.00021647	0.00017176	0.00018331	0.00028614	0.00021535	0.00020663	0.00015075	0.00019868	0.00019722	0.00010852	0.00030288	0.00026118	0.00029741	0.0195175	0.0776739	COMM domain
Enriched in non corals	PF00171	0.00041691	0.0004149	0.00045088	0.00034995	0.00060408	0.00046985	0.00037569	0.00040918	0.00044152	0.00033527	0.00039792	0.00068836	0.0006343	0.00059482	0.0195175	0.0776739	Aldehyde dehydrogenase family
Enriched in non corals	PF02469	0.00028662	0.00023451	0.00023617	0.00018331	0.00034973	0.00021535	0.0002442	0.0002369	0.00022076	0.00021694	0.00019896	0.00035795	0.00037312	0.00029741	0.0195175	0.0776739	Fasciclin domain
Enriched in non corals	PF01424	0.00020845	0.00016235	0.00017176	0.00014998	0.00025435	0.00017619	0.00022541	0.00015075	0.00015453	0.00013805	0.00012661	0.00033041	0.0002985	0.00026023	0.0127314	0.0776739	R3H domain
Enriched in non corals	PF00225	0.00125072	0.00092	0.00107351	0.00081654	0.00165326	0.00103759	0.00120219	0.00129216	0.00134664	0.0009861	0.00086818	0.00154194	0.00182829	0.0017101	0.0195175	0.0776739	Kinesin motor domain
Enriched in non corals	PF00153	0.00307468	0.0024894	0.00276967	0.00238298	0.00356087	0.00246672	0.00308062	0.00286428	0.00262705	0.00283996	0.0020981	0.0038273	0.00410432	0.00382914	0.0127314	0.0776739	Mitochondrial carrier protein
Enriched in non corals	PF00787	0.00096409	0.0008298	0.00081587	0.0006999	0.00117636	0.00080266	0.00108949	0.00090451	0.00081681	0.00082832	0.0007054	0.00112892	0.0012313	0.00126399	0.0195175	0.0776739	PX domain
Enriched in non corals	PF00505	0.00096409	0.0008298	0.00083734	0.00066657	0.00108098	0.00082224	0.00097678	0.00090451	0.00083889	0.0008086	0.0007054	0.00104631	0.0012313	0.00126399	0.0195175	0.0776739	HMG (high mobility group) box
Enriched in non corals	PF17857	0.00039085	0.00037882	0.00032205	0.00024996	0.00044511	0.00029366	0.00037569	0.0003015	0.00035322	0.00033527	0.00027131	0.00046809	0.00048506	0.00055764	0.0127314	0.0776739	AAA+ lid domain
Enriched in non corals	PF00899	0.00033874	0.00030667	0.00023617	0.00019997	0.00044511	0.00027408	0.00030055	0.0002369	0.00030906	0.00023666	0.00025322	0.00041302	0.00044774	0.00048329	0.0195175	0.0776739	ThiF family
Enriched in non corals	PF12832	0.00044296	0.00052314	0.00047235	0.00038328	0.00076304	0.00046985	0.00050718	0.00055993	0.00048567	0.00047333	0.00043409	0.00074343	0.0009328	0.00096658	0.0195175	0.0776739	MFS_1 like family
Enriched in non corals	PF00452	0.00026057	0.00019843	0.00023617	0.00016664	0.00038152	0.00021535	0.00030055	0.0002369	0.00024284	0.00025638	0.00021705	0.00035795	0.00044774	0.00048329	0.0195175	0.0776739	Apoptosis regulator proteins, Bcl-2 family
Enriched in non corals	PF00481	0.00039085	0.00034274	0.00032205	0.00026663	0.0005087	0.00027408	0.00033812	0.00040918	0.00030906	0.00027611	0.00028939	0.00049562	0.00052237	0.00059482	0.0195175	0.0776739	Protein phosphatase 2C
Enriched in non corals	PF01556	0.00020845	0.00019843	0.00017176	0.00013331	0.00028614	0.00015662	0.00018784	0.00019382	0.00015453	0.00015778	0.0001447	0.00024781	0.0002985	0.00037176	0.0195175	0.0776739	DnaJ C terminal domain
Enriched in non corals	PF00443	0.00083381	0.00066745	0.00077293	0.0006999	0.00101739	0.00078309	0.00078894	0.00081837	0.00070643	0.0006311	0.00063305	0.00107385	0.00111936	0.00122681	0.0127314	0.0776739	Ubiquitin carboxyl-terminal hydrolase
Enriched in non corals	PF00474	0.00036479	0.00028863	0.00032205	0.00024996	0.00063587	0.00031323	0.00041325	0.00036611	0.00028699	0.00023666	0.00023513	0.00055069	0.00070893	0.00066917	0.0195175	0.0776739	Sodium:solute symporter family
Enriched in non corals	PF00781	0.00023451	0.00016235	0.00019323	0.00014998	0.00025435	0.00017619	0.0002442	0.00021536	0.00026491	0.0001775	0.00025322	0.00027535	0.00026118	0.00029741	0.0195175	0.0776739	Diacylglycerol kinase catalytic domain
Enriched in non corals	PF10551	0.00028662	0	0.00010735	0	0	0.00015662	7.5137e-05	0.0002369	0.00035322	0	0.00045218	0.00074343	0.00037312	0.00070635	0.0181966	0.0776739	MULE transposase domain
Enriched in non corals	PF00098	0.00182396	0.0004149	0.00032205	0.00026663	0.00025435	0.00046985	0.00097678	0.00038765	0.00187646	9.861e-05	0.00104905	0.00195495	0.00276109	0.00278821	0.0127314	0.0776739	Zinc knuckle
Enriched in non corals	PF14529	0.00143311	0	0.00010735	0	0.00057228	0.00021535	0.00031933	0.00094758	0.00222968	0	0.00106714	0.0015144	0.00253722	0.00375479	0.0189847	0.0776739	Endonuclease-reverse transcriptase
Enriched in non corals	PF18701	0.00104226	0	4.2941e-05	0	3.1793e-05	0.00013704	0.00054474	0.00049533	0.00335556	0	0.00197149	0.00333168	0.00354464	0.00449831	0.0189847	0.0776739	Family of unknown function (DUF5641)
Enriched in non corals	PF10523	0.00046902	0.00037882	0.00023617	0.00028329	0.00022255	0.00015662	0.00020663	0.00077529	0.00022076	0.00019722	0.00016278	0.00049562	0.00085818	0.00104093	0.0195175	0.0776739	BEN domain
Enriched in non corals	PF13148	0.00028662	0.00012627	0.00030058	0.0002333	0.00015897	0.00023493	9.3921e-05	0.00077529	0.00015453	5.9166e-05	0.00018087	0.00033041	0.00085818	0.00144987	0.0195175	0.0776739	Protein of unknown function (DUF3987)
Enriched in non corals	PF00052	0.00020845	0.00014431	0.00015029	0.00018331	0.00022255	0.00021535	0.00016906	0.00021536	0.00017661	0.0001775	0.00012661	0.00024781	0.00033581	0.00033458	0.0127314	0.0776739	Laminin B (Domain IV)
Enriched in non corals	PF00271	0.00338736	0.00328312	0.00276967	0.00316619	0.00337011	0.0025646	0.00246074	0.00323039	0.00286988	0.00230746	0.00240559	0.00357949	0.00582068	0.00698911	0.0127314	0.0776739	Helicase conserved C-terminal domain
Enriched in non corals	PF00406	0.00036479	0.00025255	0.00023617	0.00021663	0.00028614	0.00023493	0.00020663	0.00027997	0.00026491	0.00025638	0.00023513	0.00041302	0.00044774	0.00052047	0.0127314	0.0776739	Adenylate kinase
Enriched in non corals	PF00226	0.00104226	0.00092	0.00090175	0.00086654	0.00114456	0.00084182	0.00086408	0.00096912	0.00088304	0.00084804	0.00079583	0.00115645	0.00134323	0.00137552	0.0127314	0.0776739	DnaJ domain
Enriched in non corals	PF02759	0.00028662	0.00025255	0.00023617	0.00021663	0.00028614	0.00021535	0.00020663	0.00021536	0.00024284	0.00021694	0.00018087	0.00035795	0.00041043	0.00044611	0.0127314	0.0776739	RUN domain
Enriched in non corals	PF07728	0.00033874	0.00027059	0.00032205	0.00016664	0.00028614	0.00023493	0.0002442	0.00032304	0.00024284	0.00027611	0.00039792	0.00041302	0.00070893	0.00048329	0.0127314	0.0776739	AAA domain (dynein-related subfamily)
Enriched in non corals	PF02992	0.00052113	0	0.00012882	0	0.00022255	0.00023493	7.5137e-05	0.00071069	0.00019868	0	0.00025322	0.00121152	0.00190291	0.00152422	0.0123417	0.0776739	Transposase family tnp2
Enriched in non corals	PF13358	0.00036479	0	0.00019323	0	0.00022255	0.00015662	1.8784e-05	0.0005384	0.00017661	0	0.00021705	0.00137673	0.00130592	0.00066917	0.0123417	0.0776739	DDE superfamily endonuclease
Enriched in non corals	PF00053	0.00323102	0.00250744	0.00309172	0.00259961	0.00368804	0.00272122	0.00313697	0.00346729	0.00317895	0.00335273	0.00325568	0.00495622	0.00485057	0.00483289	0.0127314	0.0776739	Laminin EGF domain
Enriched in non corals	PF00557	0.00026057	0.00027059	0.00027911	0.0002333	0.00028614	0.00031323	0.00028176	0.0003015	0.00030906	0.00027611	0.00030748	0.00038548	0.00041043	0.00040894	0.0127314	0.0776739	Metallopeptidase family M24
Enriched in non corals	PF13520	0.00046902	0.00036078	0.00045088	0.00034995	0.00057228	0.00041112	0.00050718	0.00060301	0.00035322	0.00039444	0.000416	0.00057823	0.00070893	0.00063199	0.0195175	0.0776739	Amino acid permease
Enriched in non corals	PF00069	0.00784304	0.00687291	0.00826606	0.00779883	0.00871141	0.00718481	0.00805846	0.00764526	0.00788114	0.00743516	0.00649327	0.00848064	0.0100369	0.00947991	0.0195175	0.0776739	Protein kinase domain
Enriched in non corals	PF13868	0.0001824	0.00010823	0.00015029	9.9985e-05	0.00015897	9.7886e-05	9.3921e-05	0.00012922	0.00013246	9.861e-05	9.0436e-05	0.00016521	0.00026118	0.00018588	0.0195175	0.0776739	Trichohyalin-plectin-homology domain
Enriched in corals	PF04548	0.00052113	0.00010823	0.00015029	0.00018331	0.00019076	0.00027408	0.00028176	0.00032304	0.00028699	0.00041416	0.00043409	5.5069e-05	7.4624e-05	7.4352e-05	0.0127314	0.0776739	AIG1 family
Enriched in corals	PF00534	0.00312679	0.0020745	0.00154586	0.0024163	0.00114456	0.00138998	0.00150274	0.00170134	0.00169985	0.00191303	0.00204384	0.00033041	0.00033581	0.00026023	0.0127314	0.0776739	Glycosyl transferases group 1
Enriched in corals	PF13424	0.0809057	0.0415802	0.0468482	0.0569081	0.0156106	0.0381558	0.019423	0.0423827	0.0335997	0.0704664	0.0739763	0.0164106	0.00369389	0.00546489	0.0195175	0.0776739	Tetratricopeptide repeat
Enriched in corals	PF13516	0.0418208	0.018436	0.0228659	0.0221967	0.0180905	0.0140955	0.00847171	0.0161304	0.0182789	0.0269796	0.0281797	0.00938928	0.00518637	0.00520465	0.0195175	0.0776739	Leucine Rich repeat
Enriched in corals	PF13176	0.0150347	0.00541174	0.00463758	0.00633238	0.00181223	0.00510963	0.00251709	0.00531938	0.00306857	0.00741544	0.00851903	0.00165207	0.00055968	0.00100375	0.0127314	0.0776739	Tetratricopeptide repeat
Enriched in corals	PF07731	0.00031268	0.0003247	0.00030058	0.00028329	0.00028614	0.00021535	0.00028176	0.00051686	0.00024284	0.00021694	0.00018087	0.00013767	0.00018656	0.0001487	0.0195175	0.0776739	Multicopper oxidase
Enriched in corals	PF13676	0.00106832	0.00106431	0.00113793	0.00093319	0.00114456	0.00101801	0.00108949	0.00114141	0.00105965	0.00094665	0.00083201	0.00074343	0.00082086	0.00059482	0.0127314	0.0776739	TIR domain
Enriched in corals	PF00644	0.00080775	0.00101019	0.00107351	0.00094986	0.00092201	0.00107674	0.00101435	0.00127062	0.00092719	0.00084804	0.00094053	0.00041302	0.00074624	0.00059482	0.0127314	0.0776739	Poly(ADP-ribose) polymerase catalytic domain
Enriched in corals	PF12661	0.0021627	0.00209254	0.00167468	0.00211635	0.0019394	0.0018011	0.00366293	0.00282121	0.00242836	0.00195247	0.00215237	0.001597	0.00130592	0.00133834	0.0127314	0.0776739	Human growth factor-like EGF
Enriched in corals	PF05168	0.00039085	0.0003247	0.00027911	0.00016664	0.00019076	0.00019577	0.00039447	0.00025843	0.00033114	0.00019722	0.00025322	8.2604e-05	0.00018656	0.00011153	0.0195175	0.0776739	HEPN domain
Enriched in corals	PF04851	0.00028662	0.00021647	0.00027911	0.00021663	0.00034973	0.00037197	0.00026298	0.00021536	0.0004636	0.00025638	0.00021705	0.00016521	0.00018656	0.00018588	0.0127314	0.0776739	Type III restriction enzyme, res subunit
Enriched in corals	PF00040	0.00109438	0.00131686	0.0011594	0.0013498	0.00174864	0.0018794	0.00197235	0.00142137	0.0010155	0.00140026	0.00132036	0.00030288	0.00074624	0.00074352	0.0127314	0.0776739	Fibronectin type II domain
Enriched in corals	PF00008	0.0125853	0.0166321	0.0170689	0.0183972	0.0156424	0.018285	0.0254527	0.0150536	0.0165349	0.0185583	0.0150846	0.0138774	0.0102608	0.0117105	0.0195175	0.0776739	EGF-like domain
Enriched in corals	PF00194	0.00033874	0.00064941	0.00066558	0.00058325	0.00057228	0.00058731	0.00075137	0.00051686	0.00075059	0.00053249	0.00047026	0.00033041	0.00026118	0.00022306	0.0127314	0.0776739	Eukaryotic-type carbonic anhydrase
Enriched in corals	PF00002	0.00166762	0.00194823	0.00210409	0.00189972	0.00203478	0.00260376	0.00257345	0.00200284	0.00245044	0.00343161	0.00269498	0.00187235	0.00119399	0.00133834	0.0195175	0.0776739	7 transmembrane receptor (Secretin family)
Enriched in corals	PF00630	0.00349158	0.00335528	0.00384318	0.00336616	0.00308397	0.00366092	0.00403862	0.00445794	0.00373085	0.00339217	0.00444943	0.00297373	0.00220141	0.00223057	0.0127314	0.0776739	Filamin/ABP280 repeat
Enriched in corals	PF07714	0.00617541	0.00651213	0.00712813	0.0059991	0.00578641	0.00620595	0.00629273	0.00699918	0.00843304	0.00767183	0.00752424	0.00512143	0.0043282	0.00472137	0.0127314	0.0776739	Protein tyrosine and serine/threonine kinase
Enriched in corals	PF13927	0.01381	0.014305	0.0135478	0.0135813	0.011859	0.0149961	0.0153843	0.0139984	0.0184556	0.0147323	0.0164231	0.0121703	0.009925	0.0105208	0.0195175	0.0776739	Immunoglobulin domain
Enriched in corals	PF00531	0.002762	0.00223685	0.00255496	0.00233298	0.00171685	0.00262334	0.00332482	0.00273506	0.00381915	0.00311606	0.00349081	0.00121152	0.00145517	0.00107811	0.0127314	0.0776739	Death domain
Enriched in corals	PF13692	0.00109438	0.00156941	0.00072999	0.00193304	0.0004769	0.0002545	0.00045082	0.00038765	0.00070643	0.00065082	0.00090436	0	3.7312e-05	0	0.0126334	0.0776739	Glycosyl transferases group 1
Enriched in corals	PF00791	0.00104226	0.00122666	0.00133116	0.00136646	0.00066766	0.00064605	0.00086408	0.00066761	0.0006402	0.00055221	0.00063305	0.00035795	0.00041043	0.00033458	0.0127314	0.0776739	ZU5 domain
Enriched in corals	PF08477	0.00164157	0.00202038	0.0021685	0.00254962	0.00089022	0.00146829	0.00146517	0.00127062	0.00117003	0.00122276	0.00135653	0.00066083	0.00070893	0.00066917	0.0127314	0.0776739	Ras of Complex, Roc, domain of DAPkinase
Enriched in corals	PF16095	0.00161551	0.00211058	0.0021685	0.0024163	0.00073125	0.00129209	0.00116463	0.00111987	0.00108173	0.00132137	0.00133845	0.00085357	0.00048506	0.00040894	0.0195175	0.0776739	C-terminal of Roc, COR, domain
Enriched in corals	PF07645	0.0146959	0.0195905	0.0182497	0.0254462	0.0136076	0.0169538	0.0133556	0.0146875	0.0162038	0.0203333	0.0191362	0.0117848	0.00999963	0.0101119	0.0127314	0.0776739	Calcium-binding EGF domain
Enriched in corals	PF12947	0.004143	0.00741409	0.00843782	0.0110317	0.00470543	0.00706735	0.00505297	0.00631003	0.00538655	0.00993985	0.00761467	0.00217523	0.00205216	0.0026395	0.0127314	0.0776739	EGF domain
Enriched in corals	PF01048	0.00036479	0.00131686	0.00178203	0.00171641	0.00054049	0.00041112	0.00022541	0.0002369	0.00057398	0.0008086	0.00075966	0.00011014	0.00022387	0.00022306	0.0127314	0.0776739	Phosphorylase superfamily
Enriched in corals	PF00931	0.00026057	0.00120862	0.00126675	0.00124981	0.0005087	0.00074393	0.0006011	0.00071069	0.00075059	0.00072971	0.00074157	0.00049562	0.00018656	0.0001487	0.0195175	0.0776739	NB-ARC domain
Enriched in corals	PF03351	0.00046902	0.00128078	0.00092322	0.00086654	0.0009538	0.00103759	0.00069502	0.00096912	0.00088304	0.00072971	0.00074157	0.00060576	0.00033581	0.00040894	0.0195175	0.0776739	DOMON domain
Enriched in corals	PF08005	0.00062536	0.00149725	0.00154586	0.00129981	0.00114456	0.00285826	0.00093921	0.00155059	0.00121418	0.00078888	0.0007054	0.00068836	0.00044774	0.00037176	0.0195175	0.0776739	PHR domain
Enriched in corals	PF00651	0.00390849	0.00586272	0.00639814	0.00509924	0.00578641	0.00871182	0.00401984	0.00680536	0.00456974	0.00422049	0.00381638	0.00327661	0.0030969	0.00330867	0.0127314	0.0776739	BTB/POZ domain
Enriched in corals	PF07707	0.00263172	0.00411293	0.00446582	0.00368278	0.00381522	0.00687157	0.00302427	0.00519016	0.00344386	0.00299773	0.0030929	0.00228537	0.00197754	0.00204469	0.0127314	0.0776739	BTB And C-terminal Kelch
Enriched in corals	PF17170	0.00031268	0.00037882	0.00081587	0.00043327	0.00028614	0.00060689	0.00018784	0.00045225	0.00052982	0.00051277	0.00095862	0.00013767	0.00014925	0.0001487	0.0127314	0.0776739	6-bladed beta-propeller
Enriched in corals	PF01410	0.00182396	0.00229097	0.00225438	0.00206636	0.00165326	0.00236883	0.00127733	0.00206745	0.00178816	0.00230746	0.00233324	0.00066083	0.00089549	0.00085505	0.0127314	0.0776739	Fibrillar collagen C-terminal domain
Enriched in corals	PF01436	0.00591485	0.00864075	0.0118301	0.0111817	0.0072807	0.00841817	0.0052596	0.0110695	0.00624752	0.00735628	0.0088446	0.0030288	0.00272378	0.00304844	0.0127314	0.0776739	NHL repeat
Enriched in corals	PF00643	0.00364792	0.004149	0.00532463	0.00444933	0.00270244	0.00348473	0.00229168	0.00480252	0.00298026	0.00380633	0.00528144	0.00253318	0.00145517	0.00122681	0.0195175	0.0776739	B-box zinc finger
# Abbreviations: Acropora millepora (Amil), Porites lutea (Plut), Porites lobata (Plob), Porites evermanni (Peve), Galaxea fascicularis (Gfas), Stylophora pistillata (Spis), Pocillopora verrucosa (Pver), Pocillopora meandrina (Pmea), Fungia sp. (Fungia), Goniastrea aspera "Gasp", Orbicella faveolata (Ofav), Aiptasia sp. (Aiptasia), Amplexidiscus fenestrafer (Afen), Discosoma sp. (Disco)
