# Supplementary material for: Pervasive tandem duplications and convergent evolution shape coral genomes
Source: Genome Biol. 2023 Jun 1;24:123. doi: 10.1186/s13059-023-02960-7 (PMC10236652; doi:10.1186/s13059-023-02960-7)
Supplement: Supplementary file 4 — Additional file 4. Describing OG significantly amplified in robust vs complex clades. [file 13059_2023_2960_MOESM4_ESM.xlsx]

## Sheet: Additional file 4
#OG significantly amplified in robust vs complex clades
#OG	pval.binomtest.adjusted	ratioTDG.plob	ratioTDG.peff	Nsp.complex	total.Nbr.genes.complex	Avg.Nbr.Genes.complex	Nsp.robust	total.Nbr.genes.robust	Avg.Nbr.Genes.robust	blastP.Plob	blastP.Peff	PFAM1	IPR	PFAM2	IPR
OG0000022	0.000193756109120285	0.7125	0.793651	3	139	46.3333333333333	5	372	74.4	neuropeptide FF receptor 2-like [Stylophora pistillata]	Pyroglutamylated RFamide peptide receptor [Stylophora pistillata]	GPCR, rhodopsin-like, 7TM	IPR017452	G protein-coupled receptor, rhodopsin-like	IPR000276
OG0000036	0.000262968458836497	0.780488	0.64	3	96	32	5	278	55.6	BTB/POZ domain-containing protein 6 [Stylophora pistillata]	BTB/POZ domain-containing protein 6 [Stylophora pistillata]	BTB/POZ domain	IPR000210	SKP1/BTB/POZ domain superfamily	IPR011333
OG0000054	0.00018538615118865	0.46875	0.786325	3	99	33	5	287	57.4	fibrillin-2-like [Stylophora pistillata]	fibrillin-1-like, partial [Stylophora pistillata]	PAN/Apple domain	IPR003609	EGF-like domain	IPR000742
OG0000062	0.000445132954899862	0.686275	0.791667	3	91	30.3333333333333	5	264	52.8	ring canal kelch protein-like [Orbicella faveolata]	kelch-like protein 17 isoform X1 [Stylophora pistillata]	BTB/Kelch-associated	IPR011705	BTB/POZ domain	IPR000210
OG0000128	0.00052591934617543	1	0.884615	3	46	15.3333333333333	5	161	32.2	polycystic kidney disease protein 1-like 2 [Pocillopora damicornis]	Polycystic kidney disease protein 1-like 2 [Stylophora pistillata]	Polycystin cation channel, PKD1/PKD2	IPR013122	PLAT/LH2 domain superfamily	IPR036392
OG0000316	0.000515929793403979	0.333333	0.7	3	13	4.33333333333333	5	76	2021-02-15	macrophage mannose receptor 1-like [Orbicella faveolata]	C-type mannose receptor 2-like, partial [Pocillopora damicornis]	C-type lectin-like/link domain superfamily	IPR016186	C-type lectin fold	IPR016187
OG0000549	0.000175061498601209	0.571429	0.853659	3	14	4.66666666666667	5	83	2021-06-16	neurogenic locus notch homolog protein 2-like [Pocillopora damicornis]	melanocortin receptor 5-like [Pocillopora damicornis]	Fibrinogen-like, C-terminal	IPR036056	EGF-like, conserved site	IPR013032
OG0001107	0.000203371579057855	0	0.615385	3	5	1.66666666666667	5	53	2021-06-10	.	tolloid-like protein 1 [Pocillopora damicornis]	CUB domain	IPR000859	Spermadhesin, CUB domain superfamily	IPR035914
OG0001261	0.000893754218191992	0	1	3	3	1	5	41	2021-02-08	integral membrane protein 2B-like [Stylophora pistillata]	integral membrane protein 2B-like [Stylophora pistillata]	BRICHOS domain	IPR007084	Integral membrane protein 2	IPR040145
OG0001979	0.000865258834823467	0	0.9	3	2	0.666666666666667	5	37	2021-04-07	PREDICTED: neuropeptide Y receptor type 6-like [Acropora digitifera]	delta-type opioid receptor-like [Stylophora pistillata]	G protein-coupled receptor, rhodopsin-like	IPR000276	GPCR, rhodopsin-like, 7TM	IPR017452
OG0002251	0.000683114418363456	0	0.833333	3	1	0.333333333333333	5	33	2021-06-06	leucine-rich repeats and immunoglobulin-like domains protein 2 isoform X1 [Orbicella faveolata]	protein sidekick-1-like [Stylophora pistillata]	Immunoglobulin-like fold	IPR013783	Immunoglobulin-like domain superfamily	IPR036179
OG0002331	0.000101515461593521	0	1	3	1	0.333333333333333	5	38	2021-06-07	.	P-selectin-like [Pocillopora damicornis]	Sushi/SCR/CCP domain	IPR000436	Sushi/SCR/CCP superfamily	IPR035976
OG0002382	0.000548938182398971	0	0.647059	3	0	0	5	28	2021-06-05	.	Transient receptor potential cation channel subfamily V member 5 [Stylophora pistillata]	.	.	.	.
OG0002901	0.000486367458136397	0	1	3	1	0.333333333333333	5	34	2021-08-06	substance-K receptor-like [Orbicella faveolata]	allatostatin-A receptor-like [Pocillopora damicornis]	G protein-coupled receptor, rhodopsin-like	IPR000276	GPCR, rhodopsin-like, 7TM	IPR017452
OG0000004	1.07692184521247e-17	0.818182	0.78534	3	517	172.333333333333	5	1382	276.4	melanocortin receptor 5-like [Orbicella faveolata]	melanocyte-stimulating hormone receptor-like, partial [Pocillopora damicornis]	GPCR, rhodopsin-like, 7TM	IPR017452	G protein-coupled receptor, rhodopsin-like	IPR000276
OG0000194	1.84672234076963e-10	0	0.440678	3	20	6.66666666666667	5	148	2021-06-29	hemicentin-2-like [Orbicella faveolata]	glycine-rich protein 5-like [Pocillopora damicornis]	EGF-like domain	IPR000742	EGF-like, conserved site	IPR013032
OG0000205	1.36843378570638e-07	0.6	0.677419	3	26	8.66666666666667	5	144	2021-08-28	5-hydroxytryptamine receptor 1F-like [Orbicella faveolata]	melanocyte-stimulating hormone receptor-like [Pocillopora damicornis]	G protein-coupled receptor, rhodopsin-like	IPR000276	GPCR, rhodopsin-like, 7TM	IPR017452
OG0000512	1.14497966374764e-05	0.285714	0.947368	3	10	3.33333333333333	5	80	16	Metabotropic glutamate receptor 3 [Stylophora pistillata]	Metabotropic glutamate receptor 3 [Stylophora pistillata]	Nucleotide-diphospho-sugar transferases	IPR029044	Calcium homeostasis modulator family	IPR029569
OG0001502	1.14497966374764e-05	0	0	3	2	0.666666666666667	5	49	2021-08-09	.	.	Integrase, catalytic core	IPR001584	Translation release factor pelota	IPR004405
OG0003709	1.59762037917672e-05	0	0	3	0	0	5	37	2021-04-07	.	.	.	.	.	.
OG0000005	2.49233674350035e-08	0.648148	0.88	3	292	97.3333333333333	5	758	151.6	Neuropilin-2 [Stylophora pistillata]	retinoschisin-like [Stylophora pistillata]	Galactose-binding-like domain superfamily	IPR008979	Coagulation factor 5/8 C-terminal domain	IPR000421
OG0000084	2.61666480900026e-12	0.5	0.85	3	32	10.6666666666667	5	201	40.2	E3 ubiquitin-protein ligase TRIM71-like [Pocillopora damicornis]	RING finger protein nhl-1-like [Pocillopora damicornis]	Six-bladed beta-propeller, TolB-like	IPR011042	NHL repeat, subgroup	IPR013017
OG0000222	2.67747485834374e-06	0.52381	0.767123	3	22	7.33333333333333	5	122	2021-04-24	tetratricopeptide repeat protein 28-like [Orbicella faveolata]	tetratricopeptide repeat protein 4-like [Pocillopora damicornis]	Tetratricopeptide-like helical domain superfamily	IPR011990	Tetratricopeptide repeat	IPR019734
OG0000263	2.07359051756165e-08	0.9	0.571429	3	15	5	5	117	2021-04-23	.	BTB/POZ domain-containing protein 6 [Stylophora pistillata]	Transposase, L1	IPR004244	Leucyl-tRNA synthetase, class Ia, archaeal/eukaryotic cytosolic	IPR004493
OG0000572	2.0090286842089e-05	0	0.333333	3	3	1	5	52	2021-04-10	.	Fibropellin-3 [Stylophora pistillata]	ILEI/PANDER domain	IPR039477	EGF-like domain	IPR000742
OG0000729	2.61666480900026e-12	0	0.6	3	1	0.333333333333333	5	81	2021-02-16	.	Slit-like 1 protein [Stylophora pistillata]	Immunoglobulin-like fold	IPR013783	Immunoglobulin-like domain superfamily	IPR036179
OG0000840	2.06384118829607e-11	0	0	3	1	0.333333333333333	5	76	2021-02-15	HNH endonuclease [Clostridium perfringens]	.	HNH nuclease	IPR003615	Intron encoded nuclease repeat	IPR003647
OG0001262	2.49233674350035e-08	0	1	3	1	0.333333333333333	5	59	2021-08-11	.	extracellular calcium-sensing receptor-like [Pocillopora damicornis]	Receptor, ligand binding region	IPR001828	Periplasmic binding protein-like I	IPR028082
OG0002032	2.86797086680105e-06	0	0	3	0	0	5	41	2021-02-08	.	carbohydrate sulfotransferase 11-like [Pocillopora damicornis]	Sulfotransferase	IPR005331	Carbohydrate sulfotransferase 8-10	IPR018011
OG0002903	2.03147936398408e-06	0	0	3	0	0	5	42	2021-04-08	.	.	.	.	.	.
OG0002904	2.03147936398408e-06	0	0	3	0	0	5	42	2021-04-08	.	.	.	.	.	.
OG0001776	3.71809833699309e-05	0	0.857143	3	0	0	5	35	7	.	Beta-1 adrenergic receptor [Stylophora pistillata]	Zona pellucida domain	IPR001507	G protein-coupled receptor, rhodopsin-like	IPR000276
OG0000010	4.5489095539537e-05	0.88	0.858156	3	214	71.3333333333333	5	539	107.8	ficolin-2-like [Orbicella faveolata]	ficolin-2-like [Pocillopora damicornis]	Fibrinogen-like, C-terminal	IPR036056	Fibrinogen, alpha/beta/gamma chain, C-terminal globular domain	IPR002181
OG0000056	4.60154580831254e-05	0.652174	0.744186	3	86	28.6666666666667	5	267	53.4	melanocyte-stimulating hormone receptor-like [Orbicella faveolata]	alpha-1A adrenergic receptor-like [Pocillopora damicornis]	GPCR, rhodopsin-like, 7TM	IPR017452	G protein-coupled receptor, rhodopsin-like	IPR000276
OG0000415	4.73939152898196e-27	0	0	3	2	0.666666666666667	5	165	33	Collagen EMF1-alpha [Stylophora pistillata]	.	tRNA endonuclease-like domain superfamily	IPR011856	BRO N-terminal domain	IPR003497
OG0001424	4.20903034775279e-05	0	0	3	3	1	5	50	10	.	.	.	.	.	.
OG0002114	4.03117029448266e-08	0	0	3	0	0	5	51	2021-02-10	.	.	.	.	.	.
OG0001732	5.03373313315989e-05	0	0.5	3	0	0	5	34	2021-08-06	.	.	Nucleotide-diphospho-sugar transferases	IPR029044	LicD family	IPR007074
OG0000181	6.02244891392114e-05	0.666667	0.844444	3	36	12	5	147	2021-04-29	trace amine-associated receptor 7e-like [Orbicella faveolata]	probable G-protein coupled receptor No9 [Pocillopora damicornis]	GPCR, rhodopsin-like, 7TM	IPR017452	G protein-coupled receptor, rhodopsin-like	IPR000276
OG0004770	7.47868922640898e-05	0	0	3	0	0	5	33	2021-06-06	.	.	.	.	.	.
OG0000309	9.74226978329045e-05	0.333333	0.526316	3	22	7.33333333333333	5	108	2021-06-21	Receptor-interacting serine/threonine-protein kinase 1 [Stylophora pistillata]	Ankyrin repeat and protein kinase domain-containing protein 1 [Stylophora pistillata]	Death-like domain superfamily	IPR011029	Death domain	IPR000488
OG0000420	9.24540937545984e-08	0.666667	0.777778	3	8	2.66666666666667	5	87	2021-04-17	Splicing factor 3B subunit 4 [Stylophora pistillata]	Splicing factor 3B subunit 4 [Stylophora pistillata]	P-loop containing nucleoside triphosphate hydrolase	IPR027417	Protein-tyrosine sulfotransferase	IPR026634
OG0001644	9.21819617658065e-10	0	0	3	0	0	5	60	12	.	.	.	.	.	.
