# Supplementary material for: Pervasive tandem duplications and convergent evolution shape coral genomes
Source: Genome Biol. 2023 Jun 1;24:123. doi: 10.1186/s13059-023-02960-7 (PMC10236652; doi:10.1186/s13059-023-02960-7)
Supplement: Supplementary file 5 — Additional file 5. Describing OG significantly amplified in complex vs robust clades. [file 13059_2023_2960_MOESM5_ESM.xlsx]

## Sheet: Additional file 5
#OG significantly amplified in complex vs robust clades
#OG	pval.binomtest.adjusted	ratioTDG.plob	ratioTDG.peff	Nsp.complex	total.Nbr.genes.complex	Avg.Nbr.Genes.complex	Nsp.robust	total.Nbr.genes.robust	Avg.Nbr.Genes.tobust	blastP.Plob	blastP.Peff	PFAM1	IPR	PFAM2	IPR
OG0000040	0.000872994038057526	0	0	3	135	45	5	129	2021-08-25	THAP domain-containing protein 10 [Exaiptasia pallida]	THAP domain-containing protein 2 [Exaiptasia pallida]	THAP-type zinc finger	IPR006612	THAP-type zinc finger superfamily	IPR038441
OG0000123	0.000136374778578238	0	0	3	67	22.3333333333333	5	43	2021-06-08	PREDICTED: mediator of RNA polymerase II transcription subunit 34-like [Acropora digitifera]	.	P-loop containing nucleoside triphosphate hydrolase	IPR027417	Helicase superfamily 1/2, ATP-binding domain	IPR014001
OG0000508	0.000162852821454244	0.2	1	3	42	14	5	19	2021-08-03	ankyrin-2-like isoform X2 [Stylophora pistillata]	ankyrin-3-like [Stylophora pistillata]	Ankyrin repeat	IPR002110	Ankyrin repeat-containing domain	IPR020683
OG0000766	0.000870104811771383	0.0666667	0	3	31	10.3333333333333	5	12	2021-04-02	slit homolog 2 protein-like [Acropora millepora]	.	Spermadhesin, CUB domain superfamily	IPR035914	CUB domain	IPR000859
OG0000984	0.000518551417158696	0.0512821	0	3	41	13.6666666666667	5	20	4	ATP-dependent DNA helicase PIF1 [Exaiptasia pallida]	ATP-dependent DNA helicase PIF1 [Exaiptasia pallida]	Papain-like cysteine peptidase superfamily	IPR038765	OTU domain	IPR003323
OG0002186	0.00024400022026715	0	0	3	14	4.66666666666667	5	0	0	.	.	.	.	.	.
OG0004168	0.000366336727763226	0	0	3	16	5.33333333333333	5	1	0.2	Bloom syndrome protein homolog [Stylophora pistillata]	.	P-loop containing nucleoside triphosphate hydrolase	IPR027417	DEAD/DEAH box helicase domain	IPR011545
OG0005366	0.000870104811771383	1	0	3	15	5	5	1	0.2	.	.	.	.	.	.
OG0008499	0.000104120783648482	0	0	3	15	5	5	0	0	.	.	.	.	.	.
OG0012954	0.00024400022026715	0.142857	0	3	14	4.66666666666667	5	0	0	ATP-dependent DNA helicase PIF1 [Stylophora pistillata]	.	Ubiquitin specific protease domain	IPR028889	Papain-like cysteine peptidase superfamily	IPR038765
OG0000023	1.3741607420215e-08	0.909548	0.576923	3	254	84.6666666666667	5	231	46.2	Aggrecan core protein [Stylophora pistillata]	Deleted in malignant brain tumors 1 protein [Stylophora pistillata]	C-type lectin-like/link domain superfamily	IPR016186	C-type lectin fold	IPR016187
OG0000041	1.31268275865291e-06	0	0	3	116	38.6666666666667	5	84	2021-08-16	ATP-dependent DNA helicase Q-like SIM [Acropora millepora]	LOW QUALITY PROTEIN: putative ATP-dependent DNA helicase Q1 [Orbicella faveolata]	P-loop containing nucleoside triphosphate hydrolase	IPR027417	Helicase superfamily 1/2, ATP-binding domain	IPR014001
OG0000048	1.21184702041752e-05	0.0925926	0.264706	3	158	52.6666666666667	5	140	28	RNA-directed DNA polymerase from mobile element jockey [Stylophora pistillata]	Protein lethal(2)essential for life [Exaiptasia pallida]	Ribonuclease H-like superfamily	IPR012337	Integrase, catalytic core	IPR001584
OG0000346	1.13000803502641e-15	1	0.333333	3	79	26.3333333333333	5	18	2021-06-03	Sphingomyelinase phosphodiesterase D [Stylophora pistillata]	Sphingomyelinase phosphodiesterase D [Stylophora pistillata]	EGF-like, conserved site	IPR013032	EGF-like domain	IPR000742
OG0000646	1.67773929573925e-05	0.9375	0	3	46	15.3333333333333	5	19	2021-08-03	adenosine receptor A2a-like [Orbicella faveolata]	.	G protein-coupled receptor, rhodopsin-like	IPR000276	GPCR, rhodopsin-like, 7TM	IPR017452
OG0001774	1.14148653670784e-12	0.171429	0	3	35	11.6666666666667	5	0	0	ATP-dependent DNA helicase PIF1 [Exaiptasia pallida]	.	.	.	.	.
OG0000020	2.35579427138111e-16	0.0462963	0.133333	3	230	76.6666666666667	5	151	30.2	Retrovirus-related Pol polyprotein [Stylophora pistillata]	Retrovirus-related Pol polyprotein [Stylophora pistillata]	Ribonuclease H-like superfamily	IPR012337	Integrase, catalytic core	IPR001584
OG0000322	2.38648293222449e-24	0.0212766	0	3	91	30.3333333333333	5	10	2	TPA_asm: hexon [Branchiostoma lancelet adintovirus]	.	Ribonucleotide reductase small subunit family	IPR000358	Chromo/chromo shadow domain	IPR000953
OG0000586	2.35579427138111e-16	0	0	3	60	20	5	6	2021-02-01	PREDICTED: probable ATP-dependent DNA helicase RecS [Acropora digitifera]	.	P-loop containing nucleoside triphosphate hydrolase	IPR027417	DEAD/DEAH box helicase domain	IPR011545
OG0000635	2.70574586478895e-12	0.870968	0	3	34	11.3333333333333	5	0	0	LOW QUALITY PROTEIN: E3 ubiquitin-protein ligase TRIM71-like [Exaiptasia pallida]	.	Zinc finger, RING-type	IPR001841	Zinc finger, RING/FYVE/PHD-type	IPR013083
OG0000802	2.72545111409289e-06	0.965517	0	3	40	13.3333333333333	5	12	2021-04-02	.	.	.	.	.	.
OG0006435	2.72545111409289e-06	0.105263	0	3	19	6.33333333333333	5	0	0	.	.	.	.	.	.
OG0010074	2.72545111409289e-06	1	0	3	19	6.33333333333333	5	0	0	rRNA intron-encoded homing endonuclease, partial [Thalassiosira pseudonana CCMP1335]	.	.	.	.	.
OG0000175	3.88418766903483e-08	0	0	3	67	22.3333333333333	5	28	2021-06-05	Zinc finger and SCAN domain-containing protein 22 [Exaiptasia pallida]	.	Zinc finger C2H2-type	IPR013087	Zinc finger C2H2 superfamily	IPR036236
OG0006407	3.69007836729531e-08	0	0	3	24	8	5	0	0	.	.	.	.	.	.
OG0000378	4.63612618050202e-07	0.854167	1	3	58	19.3333333333333	5	24	2021-08-04	Peroxidasin-like [Stylophora pistillata]	Macrophage receptor MARCO [Stylophora pistillata]	Immunoglobulin-like domain	IPR007110	Immunoglobulin-like fold	IPR013783
OG0000628	4.36562885631593e-07	0.931818	0	3	47	15.6666666666667	5	15	3	alpha-1A adrenergic receptor-like [Pocillopora damicornis]	adenosine receptor A2a-like [Pocillopora damicornis]	G protein-coupled receptor, rhodopsin-like	IPR000276	GPCR, rhodopsin-like, 7TM	IPR017452
OG0000450	5.76592367366633e-08	0	0.125	3	72	24	5	33	2021-06-06	.	Hemicentin-1 [Stylophora pistillata]	SRCR domain	IPR001190	SRCR-like domain superfamily	IPR036772
OG0000921	6.27229977575191e-07	0.0888889	0	3	45	15	5	14	2021-08-02	TPA_asm: adintoc2 [Branchiostoma lancelet adintovirus]	.	Zinc finger, TRAF-type	IPR001293	Zinc finger, RING-type	IPR001841
OG0002212	7.16105833153247e-08	0	0	3	26	8.66666666666667	5	1	0.2	dimethlysulfonioproprionate lyase 7-like [Acropora millepora]	.	.	.	.	.
OG0000016	8.82582514292998e-18	0.0414938	0.025641	3	390	130	5	320	64	PREDICTED: nucleoporin GLE1-like isoform X1 [Acropora digitifera]	PREDICTED: LOW QUALITY PROTEIN: stress response protein NST1-like [Acropora digitifera]	MADF domain	IPR006578	Myb-like domain	IPR017877
OG0000070	8.48024777936066e-13	0.15	0	3	190	63.3333333333333	5	128	2021-06-25	PREDICTED: integrase/recombinase xerD homolog [Acropora digitifera]	PREDICTED: integrase/recombinase xerD homolog [Acropora digitifera]	Integrase-like, catalytic domain superfamily	IPR013762	DNA breaking-rejoining enzyme, catalytic core	IPR011010
OG0000397	8.56833135838304e-05	0	0	3	50	16.6666666666667	5	25	5	Cortactin-binding protein 2 [Stylophora pistillata]	.	SGNH hydrolase superfamily	IPR036514	Ubiquitin-like domain	IPR000626
OG0000443	8.56833135838304e-05	0	0	3	41	13.6666666666667	5	17	2021-04-03	Zonadhesin Precursor [Triplophysa tibetana]	.	Ribonuclease H superfamily	IPR036397	Ribonuclease H-like superfamily	IPR012337
OG0000555	8.338406400877e-23	0.028169	0	3	82	27.3333333333333	5	8	2021-06-01	THAP domain-containing protein 2 [Exaiptasia pallida]	.	THAP-type zinc finger	IPR006612	THAP-type zinc finger superfamily	IPR038441
OG0000050	9.05278226477592e-05	0.578125	0.525	3	166	55.3333333333333	5	158	31.6	Ubiquitin carboxyl-terminal hydrolase CYLD [Stylophora pistillata]	interaptin-like [Pocillopora damicornis]	Protein kinase-like domain superfamily	IPR011009	Protein kinase domain	IPR000719
OG0000377	9.05278226477592e-05	0.702128	0.692308	3	55	18.3333333333333	5	30	6	thrombospondin-type laminin G domain and EAR repeat-containing protein-like [Pocillopora damicornis]	thrombospondin-type laminin G domain and EAR repeat-containing protein-like [Pocillopora damicornis]	Leucine-rich glioma-inactivated , EPTP repeat	IPR005492	EAR	IPR009039
OG0000482	9.79115382957688e-09	0.478261	0.5	3	44	14.6666666666667	5	9	2021-08-01	Protein asteroid-like 1, partial [Stylophora pistillata]	Nephrocystin-3 [Stylophora pistillata]	ZU5 domain	IPR000906	Death domain	IPR000488
