# Supplementary material for: Pervasive tandem duplications and convergent evolution shape coral genomes
Source: Genome Biol. 2023 Jun 1;24:123. doi: 10.1186/s13059-023-02960-7 (PMC10236652; doi:10.1186/s13059-023-02960-7)
Supplement: Supplementary file 6 — Additional file 6. Describing the top100 Pfam domains exhibiting most significant differential abundance between robust and complex clade corals. [file 13059_2023_2960_MOESM6_ESM.xlsx]

## Sheet: Additional file 6
# List of top100 Pfam domains exhibiting most significant differential abundance between robust and complex clade corals. PFAM domains are in the same order as displayed in the corresponding heatmap (Figure S10).
Enrichment	Pfam Accession	Amil	Peve	Plut	Plob	Gfas	Fungia	Ofav	Gasp	Spis	Peff	Pver	MWpvalue.complexvsrobust	qvalue	Description
Enriched in complex	PF00282	0.00023451	0.00018039	0.00019323	0.00024996	0.00015897	0.00011746	0.00011271	0.00010768	0.00011038	9.86e-05	7.23e-05	0.00811312	0.835776	Pyridoxal-dependent decarboxylase conserved domain
Enriched in complex	PF08389	0.00020845	0.00027059	0.00017176	0.00028329	0.00019076	7.83e-05	0.00013149	0.00015075	0.00013246	0.00013805	0.00012661	0.00811312	0.835776	Exportin 1-like protein
Enriched in complex	PF02937	2.61e-05	3.61e-05	2.15e-05	3.33e-05	3.18e-05	0	0	0	0	1.97e-05	0	0.00549411	0.835776	Cytochrome c oxidase subunit VIc
Enriched in complex	PF10421	0.0001824	0.00023451	0.00015029	0.00018331	0.00012717	1.96e-05	0.00016906	0.00010768	2.21e-05	1.97e-05	1.81e-05	0.0224789	0.906738	2'-5'-oligoadenylate synthetase 1, domain 2, C-terminus
Enriched in complex	PF02212	0.00013028	0.00018039	0.00012882	0.00011665	9.54e-05	7.83e-05	5.64e-05	8.61e-05	4.42e-05	7.89e-05	7.23e-05	0.00811312	0.835776	Dynamin GTPase effector domain
Enriched in complex	PF07202	5.21e-05	7.22e-05	6.44e-05	5e-05	6.36e-05	1.96e-05	1.88e-05	2.15e-05	0	1.97e-05	1.81e-05	0.00811312	0.835776	T-complex protein 10 C-terminus
Enriched in complex	PF04181	2.61e-05	3.61e-05	4.29e-05	3.33e-05	3.18e-05	1.96e-05	1.88e-05	2.15e-05	0	1.97e-05	1.81e-05	0.00811312	0.835776	Rtr1/RPAP2 family
Enriched in complex	PF00241	0.00031268	0.00054117	0.00042941	0.00043327	0.00031793	0.00041112	0.0002442	0.00027997	0.00030906	0.00019722	0.00016278	0.0224789	0.906738	Cofilin/tropomyosin-type actin-binding protein
Enriched in complex	PF12146	0.00020845	0.0004149	0.00036499	0.00034995	0.00034973	0.00011746	0.00022541	0.00017229	0.00015453	0.0001775	0.00021705	0.0224789	0.906738	Serine aminopeptidase, S33
Enriched in complex	PF13892	2.61e-05	5.41e-05	4.29e-05	3.33e-05	3.18e-05	1.96e-05	1.88e-05	2.15e-05	2.21e-05	1.97e-05	1.81e-05	0.00811312	0.835776	DNA-binding domain
Enriched in complex	PF13691	2.61e-05	5.41e-05	4.29e-05	3.33e-05	3.18e-05	1.96e-05	1.88e-05	2.15e-05	2.21e-05	1.97e-05	1.81e-05	0.00811312	0.835776	tRNase Z endonuclease
Enriched in complex	PF11875	2.61e-05	3.61e-05	4.29e-05	3.33e-05	3.18e-05	1.96e-05	1.88e-05	2.15e-05	2.21e-05	1.97e-05	1.81e-05	0.00811312	0.835776	Domain of unknown function (DUF3395)
Enriched in complex	PF10520	2.61e-05	3.61e-05	4.29e-05	3.33e-05	3.18e-05	1.96e-05	1.88e-05	2.15e-05	2.21e-05	1.97e-05	1.81e-05	0.00811312	0.835776	Lipid desaturase domain
Enriched in complex	PF02883	0.00010423	0.00014431	0.00015029	0.00014998	9.54e-05	5.87e-05	5.64e-05	6.46e-05	0.00011038	7.89e-05	7.23e-05	0.0224789	0.906738	Adaptin C-terminal domain
Enriched in complex	PF13883	2.61e-05	9.02e-05	4.29e-05	6.67e-05	3.18e-05	1.96e-05	0	2.15e-05	2.21e-05	1.97e-05	1.81e-05	0.00811312	0.835776	Pyridoxamine 5'-phosphate oxidase
Enriched in complex	PF01133	2.61e-05	5.41e-05	4.29e-05	5e-05	3.18e-05	1.96e-05	1.88e-05	2.15e-05	2.21e-05	1.97e-05	1.81e-05	0.00811312	0.835776	Enhancer of rudimentary
Enriched in complex	PF13872	0.00010423	9.02e-05	8.59e-05	0.00029996	6.36e-05	3.92e-05	5.64e-05	8.61e-05	4.42e-05	3.94e-05	3.62e-05	0.0224789	0.906738	P-loop containing NTP hydrolase pore-1
Enriched in complex	PF04840	0.00010423	0.00016235	0.00015029	0.00034995	9.54e-05	5.87e-05	1.88e-05	6.46e-05	4.42e-05	3.94e-05	3.62e-05	0.00811312	0.835776	Vps16, C-terminal region
Enriched in complex	PF08996	2.61e-05	5.41e-05	0.00010735	0.00018331	3.18e-05	1.96e-05	1.88e-05	2.15e-05	2.21e-05	1.97e-05	1.81e-05	0.00811312	0.835776	DNA Polymerase alpha zinc finger
Enriched in complex	PF00752	0.00015634	0.00027059	0.00042941	0.00071656	0.00031793	0.00017619	0.00013149	0.00017229	0.00011038	0.00013805	9.04e-05	0.0224789	0.906738	XPG N-terminal domain
Enriched in complex	PF13857	0.00104226	0.00084784	0.00128822	0.0011165	0.00117636	0.00076351	0.00080772	0.00088297	0.00059605	0.00057194	0.00088627	0.0224789	0.906738	Ankyrin repeats (many copies)
Enriched in complex	PF00631	0.00013028	0.00010823	0.00015029	0.00011665	0.00012717	0.00011746	7.51e-05	8.61e-05	4.42e-05	3.94e-05	5.43e-05	0.0224789	0.906738	GGL domain
Enriched in complex	PF08241	0.00054719	0.00064941	0.00077293	0.00068323	0.00063587	0.00039154	0.0006011	0.00043072	0.00039737	0.00037472	0.00059687	0.0224789	0.906738	Methyltransferase domain
Enriched in complex	PF00791	0.00104226	0.00122666	0.00133116	0.00136646	0.00066766	0.00064605	0.00086408	0.00066761	0.0006402	0.00055221	0.00063305	0.0137108	0.906738	ZU5 domain
Enriched in complex	PF09286	2.61e-05	9.02e-05	0.00012882	8.33e-05	3.18e-05	1.96e-05	1.88e-05	2.15e-05	2.21e-05	1.97e-05	1.81e-05	0.00811312	0.835776	Pro-kumamolisin, activation domain
Enriched in complex	PF03098	0.00049508	0.00070353	0.00088028	0.00074989	0.0004769	0.00048943	0.00048839	0.00040918	0.00035322	0.00037472	0.000416	0.0224789	0.906738	Animal haem peroxidase
Enriched in complex	PF02825	0.0005993	0.00061333	0.00053676	0.00056658	0.00063587	0.0004307	0.00037569	0.00040918	0.00048567	0.00053249	0.0005607	0.0137108	0.906738	WWE domain
Enriched in complex	PF06974	0.00020845	0.00010823	0.00012882	0.0001	0.00012717	7.83e-05	7.51e-05	8.61e-05	8.83e-05	7.89e-05	7.23e-05	0.00811312	0.835776	WS/DGAT C-terminal domain
Enriched in complex	PF03007	0.0001824	9.02e-05	0.00010735	8.33e-05	9.54e-05	5.87e-05	5.64e-05	6.46e-05	6.62e-05	5.92e-05	5.43e-05	0.00811312	0.835776	Wax ester synthase-like Acyl-CoA acyltransferase domain
Enriched in complex	PF13439	0.0001824	0.00010823	8.59e-05	0.00013331	0.00012717	1.96e-05	1.88e-05	8.61e-05	4.42e-05	7.89e-05	1.81e-05	0.0137108	0.906738	Glycosyltransferase Family 4
Enriched in complex	PF08557	0.00013028	7.22e-05	4.29e-05	6.67e-05	6.36e-05	1.96e-05	3.76e-05	4.31e-05	2.21e-05	5.92e-05	1.81e-05	0.0224789	0.906738	Sphingolipid Delta4-desaturase (DES)
Enriched in complex	PF00160	0.00041691	0.00043294	0.00045088	0.00049993	0.00054049	0.00031323	0.00043204	0.00038765	0.00037529	0.00041416	0.00032557	0.0137108	0.906738	Cyclophilin type peptidyl-prolyl cis-trans isomerase/CLD
Enriched in complex	PF12726	2.61e-05	3.61e-05	4.29e-05	3.33e-05	3.18e-05	0	1.88e-05	0	2.21e-05	1.97e-05	0	0.00754623	0.835776	SEN1 N terminal
Enriched in complex	PF00743	0.00052113	0.00048706	0.00053676	0.00048326	0.00057228	0.00029366	0.00048839	0.00032304	0.00039737	0.00041416	0.00036174	0.0224789	0.906738	Flavin-binding monooxygenase-like
Enriched in complex	PF05347	0.00023451	0.00019843	0.0002147	0.00014998	0.00025435	9.79e-05	9.39e-05	0.00015075	0.00011038	0.00019722	0.00010852	0.0224789	0.906738	Complex 1 protein (LYR family)
Enriched in complex	PF00270	0.00398666	0.00306665	0.00264085	0.00279958	0.00445109	0.00201644	0.00176572	0.00284274	0.00207515	0.00165664	0.00186297	0.0224789	0.906738	DEAD/DEAH box helicase
Enriched in complex	PF16276	2.61e-05	1.8e-05	2.15e-05	1.67e-05	3.18e-05	0	0	0	0	0	0	0.00389049	0.835776	Nucleophosmin C-terminal domain
Enriched in complex	PF11781	2.61e-05	1.8e-05	2.15e-05	1.67e-05	3.18e-05	0	0	0	0	0	0	0.00389049	0.835776	Zinc-finger of RNA-polymerase I-specific TFIIB, Rrn7
Enriched in complex	PF13432	0.0007817	0.00059529	0.00066558	0.00056658	0.00079484	0.00041112	0.00052596	0.0005384	0.00048567	0.00043388	0.00045218	0.00811312	0.835776	Tetratricopeptide repeat
Enriched in complex	PF03009	0.0001824	0.00014431	0.00017176	0.00013331	0.00019076	9.79e-05	0.00011271	0.00010768	0.00011038	7.89e-05	7.23e-05	0.00811312	0.835776	Glycerophosphoryl diester phosphodiesterase family
Enriched in complex	PF02466	0.00015634	0.00014431	0.00015029	8.33e-05	0.00015897	7.83e-05	5.64e-05	0.00010768	0.00011038	7.89e-05	7.23e-05	0.0224789	0.906738	Tim17/Tim22/Tim23/Pmp24 family
Enriched in complex	PF03200	7.82e-05	7.22e-05	8.59e-05	6.67e-05	9.54e-05	5.87e-05	3.76e-05	6.46e-05	4.42e-05	3.94e-05	3.62e-05	0.00811312	0.835776	Glycosyl hydrolase family 63 C-terminal domain
Enriched in complex	PF13640	0.00072958	0.00077568	0.00075146	0.00061657	0.00089022	0.00060689	0.00046961	0.00071069	0.00052982	0.00057194	0.00048835	0.0137108	0.906738	2OG-Fe(II) oxygenase superfamily
Enriched in complex	PF07978	0.00010423	9.02e-05	0.00010735	8.33e-05	0.00019076	7.83e-05	7.51e-05	4.31e-05	4.42e-05	5.92e-05	3.62e-05	0.00811312	0.835776	NIPSNAP
Enriched in complex	PF14704	0.00015634	0.00016235	0.00012882	0.00014998	0.00028614	0.00013704	0.00013149	8.61e-05	0.00011038	0.00011833	7.23e-05	0.0224789	0.906738	Dermatopontin
Enriched in complex	PF01731	5.21e-05	9.02e-05	0.00010735	6.67e-05	0.00015897	1.96e-05	1.88e-05	0	0	1.97e-05	1.81e-05	0.00796941	0.835776	Arylesterase
Enriched in complex	PF00582	0.00033874	0.00043294	0.00040794	0.00033328	0.00060408	0.00033281	0.00030055	0.00032304	0.00028699	0.00027611	0.00027131	0.00811312	0.835776	Universal stress protein family
Enriched in complex	PF04387	5.21e-05	5.41e-05	6.44e-05	5e-05	9.54e-05	3.92e-05	3.76e-05	4.31e-05	4.42e-05	3.94e-05	3.62e-05	0.00811312	0.835776	Protein tyrosine phosphatase-like protein, PTPLA
Enriched in complex	PF06401	2.61e-05	3.61e-05	4.29e-05	3.33e-05	9.54e-05	1.96e-05	1.88e-05	2.15e-05	2.21e-05	1.97e-05	1.81e-05	0.00811312	0.835776	Alpha-2-macroglobulin RAP, C-terminal domain
Enriched in complex	PF03256	0.00010423	9.02e-05	0.00012882	6.67e-05	0.00012717	5.87e-05	7.51e-05	6.46e-05	6.62e-05	5.92e-05	7.23e-05	0.0224789	0.906738	Anaphase-promoting complex, subunit 10 (APC10)
Enriched in complex	PF02866	0.00010423	0.00012627	0.00012882	0.0001	0.00012717	9.79e-05	7.51e-05	8.61e-05	8.83e-05	9.86e-05	9.04e-05	0.00811312	0.835776	lactate/malate dehydrogenase, alpha/beta C-terminal domain
Enriched in complex	PF02020	0.00013028	0.00016235	0.00015029	0.00013331	0.00019076	0.00011746	0.00011271	0.00010768	0.00011038	9.86e-05	7.23e-05	0.00811312	0.835776	eIF4-gamma/eIF5/eIF2-epsilon
Enriched in complex	PF00312	5.21e-05	5.41e-05	6.44e-05	5e-05	6.36e-05	3.92e-05	3.76e-05	4.31e-05	4.42e-05	3.94e-05	3.62e-05	0.00811312	0.835776	Ribosomal protein S15
Enriched in complex	PF01301	0.00020845	0.00030667	0.00038647	0.00026663	0.00044511	0.00019577	9.39e-05	0.00021536	0.00013246	0.00013805	0.00010852	0.0137108	0.906738	Glycosyl hydrolases family 35
Enriched in robust	PF18086	2.61e-05	3.61e-05	2.15e-05	1.67e-05	3.18e-05	3.92e-05	9.39e-05	4.31e-05	4.42e-05	3.94e-05	3.62e-05	0.00811312	0.835776	Diphosphoinositol pentakisphosphate kinase 2 N-terminal domain
Enriched in robust	PF03146	0	1.8e-05	0	1.67e-05	0	1.96e-05	0.00016906	2.15e-05	2.21e-05	1.97e-05	1.81e-05	0.00754623	0.835776	Agrin NtA domain
Enriched in robust	PF00058	0.00234509	0.00312077	0.00272673	0.00256628	0.00200299	0.00340642	0.00567285	0.00340268	0.00421652	0.003333	0.00376212	0.00811312	0.835776	Low-density lipoprotein receptor repeat class B
Enriched in robust	PF03199	2.61e-05	3.61e-05	4.29e-05	3.33e-05	3.18e-05	0.00011746	0.00016906	8.61e-05	6.62e-05	5.92e-05	9.04e-05	0.00811312	0.835776	Eukaryotic glutathione synthase
Enriched in robust	PF08686	0	0	0	0	0	3.92e-05	9.39e-05	4.31e-05	2.21e-05	3.94e-05	3.62e-05	0.00549411	0.835776	PLAC (protease and lacunin) domain
Enriched in robust	PF01392	0.00093804	0.00099215	0.00103057	0.00098319	0.00117636	0.00109632	0.00163423	0.00148598	0.00114795	0.00134109	0.00121184	0.0224789	0.906738	Fz domain
Enriched in robust	PF17189	2.61e-05	3.61e-05	2.15e-05	3.33e-05	3.18e-05	3.92e-05	5.64e-05	4.31e-05	4.42e-05	3.94e-05	3.62e-05	0.00811312	0.835776	Glycosyl hydrolase family 30 beta sandwich domain
Enriched in robust	PF10660	2.61e-05	1.8e-05	2.15e-05	1.67e-05	3.18e-05	3.92e-05	5.64e-05	4.31e-05	4.42e-05	3.94e-05	3.62e-05	0.00811312	0.835776	Iron-containing outer mitochondrial membrane protein N-terminus
Enriched in robust	PF08530	2.61e-05	1.8e-05	2.15e-05	1.67e-05	3.18e-05	3.92e-05	7.51e-05	6.46e-05	6.62e-05	5.92e-05	5.43e-05	0.00811312	0.835776	X-Pro dipeptidyl-peptidase C-terminal non-catalytic domain
Enriched in robust	PF02129	2.61e-05	1.8e-05	2.15e-05	1.67e-05	3.18e-05	5.87e-05	9.39e-05	6.46e-05	8.83e-05	7.89e-05	5.43e-05	0.00811312	0.835776	X-Pro dipeptidyl-peptidase (S15 family)
Enriched in robust	PF13410	2.61e-05	1.8e-05	2.15e-05	1.67e-05	3.18e-05	9.79e-05	5.64e-05	6.46e-05	4.42e-05	7.89e-05	9.04e-05	0.00811312	0.835776	Glutathione S-transferase, C-terminal domain
Enriched in robust	PF00005	0.00284017	0.00322901	0.00334936	0.00303288	0.002925	0.0053054	0.00330603	0.00447948	0.00370877	0.0043191	0.00417812	0.0137108	0.906738	ABC transporter
Enriched in robust	PF00664	0.00192819	0.00236313	0.00253349	0.00214968	0.00209837	0.00405247	0.00255466	0.00372572	0.0022076	0.00343161	0.00274924	0.0224789	0.906738	ABC transporter transmembrane region
Enriched in robust	PF13417	0.00015634	0.00018039	0.00019323	0.00014998	0.00015897	0.00023493	0.00022541	0.00019382	0.00019868	0.0001775	0.00021705	0.0224789	0.906738	Glutathione S-transferase, N-terminal domain
Enriched in robust	PF13469	0.00013028	0.00023451	0.00027911	0.00019997	0.00019076	0.00074393	0.00061988	0.00073222	0.00030906	0.00031555	0.00030748	0.00811312	0.835776	Sulfotransferase family
Enriched in robust	PF01634	0	0	0	0	0	3.92e-05	3.76e-05	4.31e-05	2.21e-05	1.97e-05	1.81e-05	0.00549411	0.835776	ATP phosphoribosyltransferase
Enriched in robust	PF15711	0.00026057	0.00037882	0.00032205	0.00031662	0.0004769	0.0006852	0.00050718	0.00064608	0.00088304	0.00072971	0.0007054	0.00811312	0.835776	Interleukin-like EMT inducer
Enriched in robust	PF17779	0	1.8e-05	0	1.67e-05	3.18e-05	5.87e-05	5.64e-05	6.46e-05	0.00013246	0.00013805	0.00016278	0.00796941	0.835776	NOD2 winged helix domain
Enriched in robust	PF00965	0.00015634	0.00014431	0.00017176	0.00014998	0.00022255	0.00023493	0.00018784	0.00019382	0.00028699	0.00029583	0.00027131	0.0224789	0.906738	Tissue inhibitor of metalloproteinase
Enriched in robust	PF01223	0.00044296	0.00043294	0.00034352	0.00029996	0.00022255	0.00048943	0.00046961	0.00047379	0.00057398	0.00092693	0.00083201	0.00811312	0.835776	DNA/RNA non-specific endonuclease
Enriched in robust	PF00002	0.00166762	0.00194823	0.00210409	0.00189972	0.00203478	0.00260376	0.00257345	0.00200284	0.00245044	0.00343161	0.00269498	0.0224789	0.906738	7 transmembrane receptor (Secretin family)
Enriched in robust	PF16656	0.00015634	0.00014431	0.00012882	0.00011665	0.00019076	0.00021535	0.00020663	0.00015075	0.00024284	0.00023666	0.00019896	0.0224789	0.906738	Purple acid Phosphatase, N-terminal domain
Enriched in robust	PF13306	0.00013028	5.41e-05	2.15e-05	6.67e-05	0.00012717	0.00021535	0.00015027	0.00012922	0.00033114	0.00021694	0.0001447	0.0137108	0.906738	BspA type Leucine rich repeat region (6 copies)
Enriched in robust	PF01735	0.00010423	0.00010823	6.44e-05	8.33e-05	0.00012717	0.00023493	0.00018784	0.00017229	0.00019868	0.0001775	0.00016278	0.00811312	0.835776	Lysophospholipase catalytic domain
Enriched in robust	PF00977	0	0	0	0	0	5.87e-05	7.51e-05	6.46e-05	6.62e-05	5.92e-05	5.43e-05	0.00549411	0.835776	Histidine biosynthesis protein
Enriched in robust	PF06937	0	0	0	0	0	1.96e-05	1.88e-05	2.15e-05	2.21e-05	1.97e-05	1.81e-05	0.00549411	0.835776	EURL protein
Enriched in robust	PF10147	0	0	0	0	0	1.96e-05	1.88e-05	2.15e-05	2.21e-05	1.97e-05	1.81e-05	0.00549411	0.835776	Growth arrest and DNA-damage-inducible proteins-interacting protein 1
Enriched in robust	PF08029	0	0	0	0	0	1.96e-05	1.88e-05	2.15e-05	2.21e-05	1.97e-05	1.81e-05	0.00549411	0.835776	HisG, C-terminal domain
Enriched in robust	PF02985	7.82e-05	5.41e-05	6.44e-05	3.33e-05	6.36e-05	0.00013704	0.00011271	0.00012922	0.00013246	0.00011833	9.04e-05	0.00811312	0.835776	HEAT repeat
Enriched in robust	PF07947	2.61e-05	1.8e-05	2.15e-05	1.67e-05	3.18e-05	3.92e-05	3.76e-05	4.31e-05	4.42e-05	3.94e-05	3.62e-05	0.00811312	0.835776	YhhN family
Enriched in robust	PF13927	0.01381	0.014305	0.0135478	0.0135813	0.011859	0.0149961	0.0153843	0.0139984	0.0184556	0.0147323	0.0164231	0.0137108	0.906738	Immunoglobulin domain
Enriched in robust	PF00531	0.002762	0.00223685	0.00255496	0.00233298	0.00171685	0.00262334	0.00332482	0.00273506	0.00381915	0.00311606	0.00349081	0.0224789	0.906738	Death domain
Enriched in robust	PF05461	0.00010423	0.00014431	0.00023617	0.00014998	9.54e-05	0.00066562	0.00028176	0.0002369	0.0005519	0.00041416	0.00036174	0.00811312	0.835776	Apolipoprotein L
Enriched in robust	PF02995	0.00023451	0.00052314	0.00047235	0.00053325	0.00034973	0.0006852	0.00048839	0.00064608	0.00081681	0.00086776	0.0007054	0.0224789	0.906738	Protein of unknown function (DUF229)
Enriched in robust	PF00815	0	0	0	0	0	1.96e-05	1.88e-05	4.31e-05	4.42e-05	1.97e-05	1.81e-05	0.00549411	0.835776	Histidinol dehydrogenase
Enriched in robust	PF01503	0	0	0	0	0	1.96e-05	1.88e-05	4.31e-05	2.21e-05	1.97e-05	1.81e-05	0.00549411	0.835776	Phosphoribosyl-ATP pyrophosphohydrolase
Enriched in robust	PF01502	0	0	0	0	0	1.96e-05	1.88e-05	6.46e-05	2.21e-05	1.97e-05	1.81e-05	0.00549411	0.835776	Phosphoribosyl-AMP cyclohydrolase
Enriched in robust	PF16414	2.61e-05	1.8e-05	2.15e-05	1.67e-05	3.18e-05	3.92e-05	5.64e-05	0.00012922	6.62e-05	7.89e-05	5.43e-05	0.00811312	0.835776	Niemann-Pick C1 N terminus
Enriched in robust	PF07815	2.61e-05	1.8e-05	2.15e-05	1.67e-05	3.18e-05	3.92e-05	3.76e-05	6.46e-05	4.42e-05	3.94e-05	3.62e-05	0.00811312	0.835776	Abl-interactor HHR
Enriched in robust	PF17137	0	0	0	1.67e-05	0	1.96e-05	3.76e-05	2.15e-05	2.21e-05	3.94e-05	1.81e-05	0.00673595	0.835776	Domain of unknown function (DUF5110)
Enriched in robust	PF15510	0	0	0	1.67e-05	0	1.96e-05	1.88e-05	2.15e-05	2.21e-05	1.97e-05	1.81e-05	0.00673595	0.835776	CENP-W protein
Enriched in robust	PF00975	7.82e-05	7.22e-05	8.59e-05	6.67e-05	6.36e-05	0.00015662	0.00016906	0.00017229	0.00011038	0.00023666	0.00016278	0.00811312	0.835776	Thioesterase domain
Enriched in robust	PF14749	5.21e-05	3.61e-05	4.29e-05	3.33e-05	3.18e-05	7.83e-05	7.51e-05	6.46e-05	6.62e-05	7.89e-05	5.43e-05	0.00811312	0.835776	Acyl-coenzyme A oxidase N-terminal
Enriched in robust	PF04030	0.00010423	0.00010823	0.00012882	8.33e-05	6.36e-05	0.00011746	0.00015027	0.00017229	0.00013246	0.00015778	0.00016278	0.0137108	0.906738	D-arabinono-1,4-lactone oxidase
Enriched in robust	PF03283	0.0001824	0.00018039	0.00015029	0.00013331	0.00012717	0.00019577	0.00022541	0.00019382	0.00022076	0.00021694	0.00023513	0.00811312	0.835776	Pectinacetylesterase
Enriched in robust	PF05903	5.21e-05	3.61e-05	2.15e-05	3.33e-05	3.18e-05	5.87e-05	0.00011271	6.46e-05	6.62e-05	5.92e-05	0.00010852	0.00811312	0.835776	PPPDE putative peptidase domain
