# Supplementary material for: Pervasive tandem duplications and convergent evolution shape coral genomes
Source: Genome Biol. 2023 Jun 1;24:123. doi: 10.1186/s13059-023-02960-7 (PMC10236652; doi:10.1186/s13059-023-02960-7)
Supplement: Supplementary file 7 — Additional file 7. Describing OG significantly amplified in massive vs branched corals. [file 13059_2023_2960_MOESM7_ESM.xlsx]

## Sheet: Additional file 7
#OG significantly amplified in massive vs branched corals
#OG	pval.binomtest.adjusted	ratioTDG.plob	ratioTDG.peff	Nsp.massive	total.Nbr.genes.massive	Avg.Nbr.Genes.massive	Nsp.branched	total.Nbr.genes.branched	Avg.Nbr.Genes.branched	blastP.Plob	blastP.Peff	PFAM1	IPR	PFAM2	IPR
OG0000029	1.59052180861002e-21	0.645833	0.590909	4	275	68.75	3	52	17.3333333333333	collagen triple helix repeat-containing protein 1-like [Stylophora pistillata]	collagen triple helix repeat-containing protein 1-like isoform X1 [Stylophora pistillata]	Collagen triple helix repeat	IPR008160	Complement C1q subcomponent B	IPR037573
OG0000186	2.50302172289535e-19	0.242424	0	4	92	23	3	0	0	Halomucin [Exaiptasia pallida]	.	P-loop containing nucleoside triphosphate hydrolase	IPR027417	DNA helicase E1 protein, C-terminal, Papillomavirus	IPR001177	TLR?
OG0000023	5.28851367225229e-19	0.909548	0.576923	4	341	85.25	3	88	29.3333333333333	Aggrecan core protein [Stylophora pistillata]	Deleted in malignant brain tumors 1 protein [Stylophora pistillata]	C-type lectin-like/link domain superfamily	IPR016186	C-type lectin fold	IPR016187	lectin
OG0000004	3.00041165482669e-17	0.818182	0.78534	4	969	242.25	3	431	143.666666666667	melanocortin receptor 5-like [Orbicella faveolata]	melanocyte-stimulating hormone receptor-like, partial [Pocillopora damicornis]	GPCR, rhodopsin-like, 7TM	IPR017452	G protein-coupled receptor, rhodopsin-like	IPR000276	GPCR
OG0000175	2.52963168071192e-16	0	0	4	78	2021-05-19	3	0	0	Zinc finger and SCAN domain-containing protein 22 [Exaiptasia pallida]	.	Zinc finger C2H2-type	IPR013087	Zinc finger C2H2 superfamily	IPR036236
OG0000076	3.54423995269234e-14	0.2	0	4	220	55	3	50	16.6666666666667	zinc finger MYM-type protein 4-like [Pocillopora damicornis]	zinc finger MYM-type protein 4-like [Pocillopora damicornis]	Protein of unknown function DUF3504	IPR021893	Integrase-like, catalytic domain superfamily	IPR013762
OG0000056	7.61034608281075e-14	0.652174	0.744186	4	210	52.5	3	47	15.6666666666667	melanocyte-stimulating hormone receptor-like [Orbicella faveolata]	alpha-1A adrenergic receptor-like [Pocillopora damicornis]	GPCR, rhodopsin-like, 7TM	IPR017452	G protein-coupled receptor, rhodopsin-like	IPR000276	GPCR
OG0000300	7.61034608281075e-14	0.027027	0	4	129	32.25	3	16	5.33333333333333	.	.	P-loop containing nucleoside triphosphate hydrolase	IPR027417	Ribonucleotide reductase small subunit family	IPR000358
OG0000288	1.58580240067055e-11	1	0.888889	4	95	23.75	3	9	3	adenosine receptor A2a-like [Orbicella faveolata]	follicle-stimulating hormone receptor-like [Stylophora pistillata]	GPCR, rhodopsin-like, 7TM	IPR017452	G protein-coupled receptor, rhodopsin-like	IPR000276	GPCR
OG0000876	4.91928988799865e-11	0	0	4	55	13.75	3	0	0	TPA_asm: penton [Branchiostoma lancelet adintovirus]	.	Chromo/chromo shadow domain	IPR000953	Chromo-like domain superfamily	IPR016197
OG0000921	7.82614300363418e-11	0.0888889	0	4	54	2021-05-13	3	0	0	TPA_asm: adintoc2 [Branchiostoma lancelet adintovirus]	.	Zinc finger, TRAF-type	IPR001293	Zinc finger, RING-type	IPR001841
OG0000621	1.35439946624283e-10	0	0	4	68	17	3	3	1	G2/M phase-specific E3 ubiquitin-protein ligase-like [Pocillopora damicornis]	.	Chromo/chromo shadow domain	IPR000953	Chromo-like domain superfamily	IPR016197
OG0000433	9.8636825406596e-10	0	0	4	64	16	3	3	1	RNA-directed DNA polymerase from mobile element jockey [Stylophora pistillata]	.	SGNH hydrolase superfamily	IPR036514	SGNH hydrolase-type esterase domain	IPR013830
OG0000062	3.44150960431008e-09	0.686275	0.791667	4	203	50.75	3	59	19.6666666666667	ring canal kelch protein-like [Orbicella faveolata]	kelch-like protein 17 isoform X1 [Stylophora pistillata]	BTB/Kelch-associated	IPR011705	BTB/POZ domain	IPR000210	BTB/Kelch-associated
OG0000371	3.99670001920357e-09	0.375	0	4	61	15.25	3	3	1	E3 ubiquitin-protein ligase HUWE1 [Exaiptasia pallida]	.	Sulfotransferase, S. mansonii-type	IPR040632	P-loop containing nucleoside triphosphate hydrolase	IPR027417	TLR?
OG0000045	2.78921525194635e-08	0.108108	0.135135	4	210	52.5	3	66	22	zinc finger MYM-type protein 2-like [Acropora millepora]	zinc finger MYM-type protein 2-like [Acropora millepora]	Protein of unknown function DUF3504	IPR021893	DNA breaking-rejoining enzyme, catalytic core	IPR011010
OG0002904	4.17780463444268e-08	0	0	4	42	2021-05-10	3	0	0	.	.	.	.	.	.
OG0000192	4.66042265532601e-08	0.617647	0	4	96	24	3	16	5.33333333333333	MAM and LDL-receptor class A domain-containing protein 1-like, partial [Orbicella faveolata]	Transmembrane protease serine 2 [Stylophora pistillata]	MAM domain	IPR000998	Concanavalin A-like lectin/glucanase domain superfamily	IPR013320
OG0000728	6.0742860449501e-08	0.823529	0.5	4	59	14.75	3	4	1.33333333333333	E3 ubiquitin-protein ligase TRIM71 [Stylophora pistillata]	peroxidasin homolog [Stylophora pistillata]	Immunoglobulin-like fold	IPR013783	Immunoglobulin-like domain superfamily	IPR036179
OG0001424	6.14571113222418e-08	0	0	4	51	12.75	3	2	0.666666666666667	.	.	.	.	.	.
OG0000172	6.82935171273819e-08	0.530864	0.571429	4	110	2021-05-27	3	22	7.33333333333333	collagen triple helix repeat-containing protein 1-like isoform X2 [Orbicella faveolata]	collagen alpha-1(XVI) chain-like [Pocillopora damicornis]	Collagen triple helix repeat	IPR008160	.	.
OG0000022	8.72515584866486e-08	0.7125	0.793651	4	282	70.5	3	106	35.3333333333333	neuropeptide FF receptor 2-like [Stylophora pistillata]	Pyroglutamylated RFamide peptide receptor [Stylophora pistillata]	GPCR, rhodopsin-like, 7TM	IPR017452	G protein-coupled receptor, rhodopsin-like	IPR000276	GPCR
OG0002903	1.00358133066503e-06	0	0	4	41	10.25	3	1	0.333333333333333	.	.	.	.	.	.
OG0000555	1.16775536733999e-06	0.028169	0	4	74	2021-05-18	3	11	3.66666666666667	THAP domain-containing protein 2 [Exaiptasia pallida]	.	THAP-type zinc finger	IPR006612	THAP-type zinc finger superfamily	IPR038441
OG0001774	1.4279841297624e-06	0.171429	0	4	35	8.75	3	0	0	ATP-dependent DNA helicase PIF1 [Exaiptasia pallida]	.	.	.	.	.
OG0000610	1.6932456307235e-06	0.809524	0	4	48	12	3	3	1	melanocortin receptor 3-like [Orbicella faveolata]	melanocortin receptor 3-like [Orbicella faveolata]	G protein-coupled receptor, rhodopsin-like	IPR000276	GPCR, rhodopsin-like, 7TM	IPR017452	GPCR
OG0000864	1.73640511791717e-06	0	0	4	70	2021-05-17	3	10	3.33333333333333	.	.	HIRAN domain	IPR014905	P-loop containing nucleoside triphosphate hydrolase	IPR027417
OG0000635	2.1542864026588e-06	0.870968	0	4	34	2021-05-08	3	0	0	LOW QUALITY PROTEIN: E3 ubiquitin-protein ligase TRIM71-like [Exaiptasia pallida]	.	Zinc finger, RING-type	IPR001841	Zinc finger, RING/FYVE/PHD-type	IPR013083
OG0000766	2.1542864026588e-06	0.0666667	0	4	34	2021-05-08	3	0	0	slit homolog 2 protein-like [Acropora millepora]	.	Spermadhesin, CUB domain superfamily	IPR035914	CUB domain	IPR000859
OG0000243	2.86095721032562e-06	0	0	4	106	2021-05-26	3	25	8.33333333333333	Tachylectin-2 [Stylophora pistillata]	Tachylectin-2 [Stylophora pistillata]	Ribonuclease H-like superfamily	IPR012337	Ribonuclease H superfamily	IPR036397
OG0004770	3.52677532048173e-06	0	0	4	33	8.25	3	0	0	.	.	.	.	.	.
OG0000378	3.7385399671085e-06	0.854167	1	4	65	16.25	3	9	3	Peroxidasin-like [Stylophora pistillata]	Macrophage receptor MARCO [Stylophora pistillata]	Immunoglobulin-like domain	IPR007110	Immunoglobulin-like fold	IPR013783
OG0000905	3.81527903771956e-06	0	0	4	62	2021-05-15	3	8	2.66666666666667	Short transient receptor potential channel 2 [Stylophora pistillata]	Diacylglycerol kinase theta, partial [Stylophora pistillata]	EGF-type aspartate/asparagine hydroxylation site	IPR000152	EGF-like domain	IPR000742	EGF-like
OG0000969	5.75746930229821e-06	0	0	4	61	15.25	3	8	2.66666666666667	Retrovirus-related Pol polyprotein [Stylophora pistillata]	.	Endonuclease/exonuclease/phosphatase superfamily	IPR036691	Transposase, L1	IPR004244
OG0000322	6.31497886779128e-06	0.0212766	0	4	82	2021-05-20	3	16	5.33333333333333	TPA_asm: hexon [Branchiostoma lancelet adintovirus]	.	Ribonucleotide reductase small subunit family	IPR000358	Chromo/chromo shadow domain	IPR000953
OG0000190	7.73652557546397e-06	0.657895	0.3	4	91	22.75	3	20	6.66666666666667	lithostathine-like [Stylophora pistillata]	C-type lectin domain family 4 member E-like [Pocillopora damicornis]	C-type lectin-like	IPR001304	C-type lectin-like/link domain superfamily	IPR016186	lectin
OG0000207	7.73652557546397e-06	0.461538	0.454545	4	98	2021-05-24	3	23	7.66666666666667	cubilin-like [Orbicella faveolata]	adhesion G-protein coupled receptor G6-like [Pocillopora damicornis]	Spermadhesin, CUB domain superfamily	IPR035914	CUB domain	IPR000859
OG0000338	8.81945085513835e-06	0.212121	0	4	36	9	3	1	0.333333333333333	DNA-binding protein [Clostridium tetani]	.	BRO N-terminal domain	IPR003497	tRNA endonuclease-like domain superfamily	IPR011856
OG0002032	1.46459910744862e-05	0	0	4	35	8.75	3	1	0.333333333333333	.	carbohydrate sulfotransferase 11-like [Pocillopora damicornis]	Sulfotransferase	IPR005331	Carbohydrate sulfotransferase 8-10	IPR018011
OG0000110	1.84678145089143e-05	0.840909	0.642857	4	115	28.75	3	32	10.6666666666667	neuroligin-4, X-linked-like [Orbicella faveolata]	cholinesterase-like [Pocillopora damicornis]	Alpha/Beta hydrolase fold	IPR029058	Carboxylesterase, type B	IPR002018
OG0000628	1.84678145089143e-05	0.931818	0	4	49	12.25	3	5	1.66666666666667	alpha-1A adrenergic receptor-like [Pocillopora damicornis]	adenosine receptor A2a-like [Pocillopora damicornis]	G protein-coupled receptor, rhodopsin-like	IPR000276	GPCR, rhodopsin-like, 7TM	IPR017452	GPCR
OG0000090	1.95057653102429e-05	0.105263	0	4	95	23.75	3	23	7.66666666666667	.	.	RNA-directed RNA polymerase, bacteriophage, catalytic domain	IPR007096	Ribonuclease H-like superfamily	IPR012337
OG0000957	2.33044579082721e-05	0.777778	0	4	29	7.25	3	0	0	Amidase [Stylophora pistillata]	.	GDP-fucose protein O-fucosyltransferase	IPR019378	Endonuclease/exonuclease/phosphatase	IPR005135
OG0005509	2.33044579082721e-05	0	0	4	29	7.25	3	0	0	.	.	.	.	.	.
OG0000037	2.68970421980128e-05	0.0609756	0.105263	4	124	31	3	37	12.3333333333333	Voltage-dependent calcium channel subunit alpha-2/delta-2 [Stylophora pistillata]	Voltage-dependent calcium channel subunit alpha-2/delta-2 [Stylophora pistillata]	Tesmin/TSO1-like CXC domain	IPR033467	5'-3' exonuclease, C-terminal domain superfamily	IPR036279
OG0000165	4.26077527537506e-05	0.789474	0.545455	4	112	28	3	32	10.6666666666667	allatostatin-A receptor-like [Orbicella faveolata]	tachykinin-like peptides receptor 86C [Stylophora pistillata]	GPCR, rhodopsin-like, 7TM	IPR017452	G protein-coupled receptor, rhodopsin-like	IPR000276	GPCR
OG0000051	4.29725833797868e-05	0.0851064	0	4	160	40	3	56	18.6666666666667	nuclear pore membrane glycoprotein 210 [Exaiptasia pallida]	Tetratricopeptide repeat protein 28 [Stylophora pistillata]	AWS domain	IPR006560	Harbinger transposase-derived nuclease domain	IPR027806
OG0000104	5.89839979536772e-05	0.705882	0	4	115	28.75	3	34	11.3333333333333	short-chain collagen C4-like isoform X8 [Acropora millepora]	short-chain collagen C4-like [Stylophora pistillata]	Collagen triple helix repeat	IPR008160	.	.
OG0000173	6.50978619392852e-05	0	0	4	82	2021-05-20	3	19	6.33333333333333	PREDICTED: P2X purinoceptor 7-like [Acropora digitifera]	.	Helicase, C-terminal	IPR001650	Ankyrin repeat	IPR002110
OG0000032	7.6086201137089e-05	0.568182	0.723404	4	222	55.5	3	91	30.3333333333333	neuropeptide FF receptor 2-like [Orbicella faveolata]	neuropeptide FF receptor 1-like [Pocillopora damicornis]	GPCR, rhodopsin-like, 7TM	IPR017452	G protein-coupled receptor, rhodopsin-like	IPR000276	GPCR
OG0000865	7.6086201137089e-05	0.928571	0	4	39	9.75	3	3	1	beta-1 adrenergic receptor-like [Orbicella faveolata]	PREDICTED: G-protein coupled receptor 3-like [Acropora digitifera]	G protein-coupled receptor, rhodopsin-like	IPR000276	GPCR, rhodopsin-like, 7TM	IPR017452	GPCR
OG0001502	9.19844043923723e-05	0	0	4	31	7.75	3	1	0.333333333333333	.	.	Integrase, catalytic core	IPR001584	Translation release factor pelota	IPR004405
OG0000214	0.000112300022412574	0.771429	0.2	4	87	21.75	3	22	7.33333333333333	PREDICTED: carbohydrate sulfotransferase 11-like [Acropora digitifera]	carbohydrate sulfotransferase 11-like [Pocillopora damicornis]	Sulfotransferase	IPR005331	Carbohydrate sulfotransferase 8-10	IPR018011
OG0000934	0.000144451172385687	0	0	4	34	2021-05-08	3	2	0.666666666666667	RNA-directed DNA polymerase from mobile element jockey [Exaiptasia pallida]	.	Restriction endonuclease type II-like	IPR011335	Exonuclease, phage-type/RecB, C-terminal	IPR011604
OG0000200	0.00016008742740649	0.105263	0	4	65	16.25	3	13	4.33333333333333	G2/M phase-specific E3 ubiquitin-protein ligase [Exaiptasia pallida]	G2/M phase-specific E3 ubiquitin-protein ligase-like [Acropora millepora]	HECT, E3 ligase catalytic domain	IPR035983	HECT domain	IPR000569
OG0000397	0.00016008742740649	0	0	4	60	15	3	11	3.66666666666667	Cortactin-binding protein 2 [Stylophora pistillata]	.	SGNH hydrolase superfamily	IPR036514	Ubiquitin-like domain	IPR000626
OG0002320	0.000168720953348512	0.625	0	4	25	6.25	3	0	0	tumor necrosis factor ligand superfamily member 11-like [Orbicella faveolata]	.	Tumour necrosis factor-like domain superfamily	IPR008983	Tumour necrosis factor domain	IPR006052
OG0000299	0.000217199821309632	0.6	0	4	54	2021-05-13	3	9	3	ATP-dependent DNA helicase PIF1 [Exaiptasia pallida]	M-phase phosphoprotein 8 isoform X1 [Esox lucius]	DNA breaking-rejoining enzyme, catalytic core	IPR011010	SET domain	IPR001214
OG0000108	0.000219012921750786	0.625	0.5	4	112	28	3	35	11.6666666666667	cytochrome P450 3A29-like [Acropora millepora]	cytochrome P450 3A24-like [Pocillopora damicornis]	Cytochrome P450 superfamily	IPR036396	Cytochrome P450	IPR001128
OG0000016	0.000299942891380166	0.0414938	0.025641	4	427	106.75	3	218	72.6666666666667	PREDICTED: nucleoporin GLE1-like isoform X1 [Acropora digitifera]	PREDICTED: LOW QUALITY PROTEIN: stress response protein NST1-like [Acropora digitifera]	MADF domain	IPR006578	Myb-like domain	IPR017877
OG0000055	0.000443718615145429	0.586957	0.5	4	172	43	3	68	22.6666666666667	Transmembrane protease serine 2 [Stylophora pistillata]	Chymotrypsin-like protease CTRL-1 [Stylophora pistillata]	Serine proteases, trypsin domain	IPR001254	Peptidase S1, PA clan	IPR009003
OG0000515	0.000475037926111286	0	0	4	23	5.75	3	0	0	HMG domain-containing protein 3-like [Dendronephthya gigantea]	.	HMG domain-containing protein 3	IPR039598	HMG domain-containing protein 3, CxC4 like cysteine cluster	IPR040648
OG0000024	0.000488387284424114	0.818182	0.757143	4	247	61.75	3	111	37	melatonin receptor type 1B-B-like [Pocillopora damicornis]	dopamine D2-like receptor [Pocillopora damicornis]	GPCR, rhodopsin-like, 7TM	IPR017452	G protein-coupled receptor, rhodopsin-like	IPR000276	GPCR
OG0000730	0.000598985462751436	0	0	4	46	2021-05-11	3	7	2.33333333333333	Maverick capsid-like p31.10 [Cotesia congregata bracovirus]	Serine/threonine-protein kinase TNNI3K [Stylophora pistillata]	Phospholipase A2 domain superfamily	IPR036444	Papain-like cysteine peptidase superfamily	IPR038765
OG0005955	0.000792947922816531	0	0	4	22	2021-05-05	3	0	0	TPA_asm: PolB [Branchiostoma lancelet adintovirus]	.	.	.	.	.
