# Supplementary material for: Pervasive tandem duplications and convergent evolution shape coral genomes
Source: Genome Biol. 2023 Jun 1;24:123. doi: 10.1186/s13059-023-02960-7 (PMC10236652; doi:10.1186/s13059-023-02960-7)
Supplement: Supplementary file 8 — Additional file 8. Describing OG significantly amplified in branched vs massive corals. [file 13059_2023_2960_MOESM8_ESM.xlsx]

## Sheet: Additional file 8
#OG significantly amplified in branched vs massive corals
#OG	pval.binomtest.adjusted	ratioTDG.plob	ratioTDG.peff	Nsp.massive	total.Nbr.genes.massive	Avg.Nbr.Genes.massive	Nsp.branched	total.Nbr.genes.branched	Avg.Nbr.Genes.branched	blastP.Plob	blastP.Peff	PFAM1	IPR	PFAM2	IPR
OG0000194	1.51007223655172e-17	0	0.440678	4	26	2021-05-06	3	116	38.6666666666667	hemicentin-2-like [Orbicella faveolata]	glycine-rich protein 5-like [Pocillopora damicornis]	EGF-like domain	IPR000742	EGF-like, conserved site	IPR013032	EGF_CA
OG0000729	1.70931893872148e-16	0	0.6	4	4	1	3	66	22	.	Slit-like 1 protein [Stylophora pistillata]	Immunoglobulin-like fold	IPR013783	Immunoglobulin-like domain superfamily	IPR036179	Immunoglobin-like
OG0002114	3.68607394353287e-16	0	0	4	0	0	3	51	17	.	.	.	.	.	.
OG0000450	3.35645431264427e-13	0	0.125	4	15	3.75	3	79	26.3333333333333	.	Hemicentin-1 [Stylophora pistillata]	SRCR domain	IPR001190	SRCR-like domain superfamily	IPR036772	SRCR (scavenger)
OG0000015	5.00750797519398e-09	0.512	0.678832	4	283	70.75	3	365	121.666666666667	NLR family CARD domain-containing protein 3-like [Stylophora pistillata]	Protein NLRC3 [Stylophora pistillata]	DZIP3-like HEPN domain	IPR041249	NACHT nucleoside triphosphatase	IPR007111	NLR
OG0001778	2.91711586839495e-07	0	0.611111	4	0	0	3	26	8.66666666666667	.	hemicentin-1-like [Pocillopora damicornis]	Immunoglobulin-like fold	IPR013783	Immunoglobulin-like domain superfamily	IPR036179	Immunoglobin-like
OG0008630	5.83423173678987e-07	0	0	4	0	0	3	25	8.33333333333333	.	.	.	.	.	.
OG0000255	8.65788088000236e-07	0	0.722222	4	33	8.25	3	81	27	fibroblast growth factor receptor 2-like [Orbicella faveolata]	hemicentin-1-like [Stylophora pistillata]	Immunoglobulin-like domain	IPR007110	Immunoglobulin-like fold	IPR013783	Immunoglobin-like
OG0009656	2.47054504409745e-06	0	0	4	0	0	3	23	7.66666666666667	.	.	.	.	.	.
OG0000096	5.26633285891145e-06	0.444444	0.59322	4	67	16.75	3	118	39.3333333333333	relaxin receptor 2-like [Orbicella faveolata]	G-protein coupled receptor GRL101-like [Orbicella faveolata]	GPCR, rhodopsin-like, 7TM	IPR017452	G protein-coupled receptor, rhodopsin-like	IPR000276	GPCR
OG0000103	2.77519457026762e-05	0.72973	0.897436	4	64	16	3	110	36.6666666666667	PREDICTED: 5'-methylthioadenosine/S-adenosylhomocysteine nucleosidase-like isoform X10 [Acropora digitifera]	E3 ubiquitin-protein ligase DZIP3 [Stylophora pistillata]	Nucleoside phosphorylase superfamily	IPR035994	Nucleoside phosphorylase domain	IPR000845
OG0000151	2.77519457026762e-05	0	0	4	40	10	3	82	27.3333333333333	GREB1-like protein [Stylophora pistillata]	GREB1-like protein [Stylophora pistillata]	Zinc finger C2H2-type	IPR013087	Zinc finger C2H2 superfamily	IPR036236
OG0001560	8.25917779969664e-05	1	0.571429	4	2	0.5	3	24	8	.	Chymotrypsinogen B [Stylophora pistillata]	Zinc finger C2H2-type	IPR013087	.	.
OG0000054	0.000242494008765449	0.46875	0.786325	4	142	35.5	3	184	61.3333333333333	fibrillin-2-like [Stylophora pistillata]	fibrillin-1-like, partial [Stylophora pistillata]	PAN/Apple domain	IPR003609	EGF-like domain	IPR000742	EGF-like
OG0012179	0.000242494008765449	0	0	4	0	0	3	17	5.66666666666667	.	.	Protein kinase domain	IPR000719	EGF-like domain	IPR000742	EGF-like
OG0002212	0.000335095718468782	0	0	4	3	0.75	3	24	8	dimethlysulfonioproprionate lyase 7-like [Acropora millepora]	.	.	.	.	.
OG0002382	0.000335095718468782	0	0.647059	4	3	0.75	3	24	8	.	Transient receptor potential cation channel subfamily V member 5 [Stylophora pistillata]	.	.	.	.
OG0002779	0.000434160165805	0	0.909091	4	1	0.25	3	19	6.33333333333333	.	fibroblast growth factor receptor 4-like [Pocillopora damicornis]	Immunoglobulin subtype 2	IPR003598	Immunoglobulin subtype	IPR003599	Immunoglobin-like
OG0000316	0.000971344016963902	0.333333	0.7	4	22	2021-05-05	3	51	17	macrophage mannose receptor 1-like [Orbicella faveolata]	C-type mannose receptor 2-like, partial [Pocillopora damicornis]	C-type lectin-like/link domain superfamily	IPR016186	C-type lectin fold	IPR016187	lectin
OG0008499	0.000976831312809192	0	0	4	0	0	3	15	5	.	.	.	.	.	.
