# Supplementary material for: Pervasive tandem duplications and convergent evolution shape coral genomes
Source: Genome Biol. 2023 Jun 1;24:123. doi: 10.1186/s13059-023-02960-7 (PMC10236652; doi:10.1186/s13059-023-02960-7)
Supplement: Supplementary file 9 — Additional file 9. Providing number of genes annotated in TIR containing, NACHT containing and lectin containing OGs. [file 13059_2023_2960_MOESM9_ESM.xlsx]

## Sheet: Additional file 9
# Number of genes annotated in TIR containing, NACHT containing and lectin containing OGs
TIR containing					NACHT containing					lectin containing
sp (ordered by decreasing number of genes)	Nbr of genes	Nbr of OG	percentTDG		sp (ordered by decreasing number of genes)	Nbr of genes	Nbr of OG	percentTDG		sp (ordered by decreasing number of genes)	Nbr of genes	Nbr of OG	percentTDG
Porites evermanni	66	18	45.5%		Porites lobata	371	42	66.3%		Porites lobata	392	58	71.2%
Orbicella faveolata	63	16	22.2%		Porites evermanni	334	41	49.1%		Porites evermanni	317	54	42.9%
Goniastrea aspera	63	16	30.2%		Porites lutea	323	41	53.9%		Fungia spp	224	53	36.6%
Fungia spp	58	15	39.7%		Fungia spp	284	42	48.2%		Goniastrea aspera	250	53	35.2%
Porites lutea	58	16	37.9%		Pocillopora cf. effusa	276	44	69.6%		Porites lutea	261	52	50.2%
Porites lobata	56	16	58.9%		Pocillopora verrucosa	246	42	23.6%		Galaxea fascicularis	140	52	10.7%
Acropora millepora	49	13	42.9%		Goniastrea aspera	239	42	45.6%		Orbicella faveolata	142	49	33.8%
Pocillopora cf. effusa	47	15	51.1%		Acropora millepora	222	34	27.9%		Pocillopora cf. effusa	160	49	52.5%
Pocillopora verrucosa	44	14	27.3%		Stylophora pistillata	218	37	41.3%		Pocillopora verrucosa	149	43	19.5%
Stylophora pistillata	42	13	35.7%		Orbicella faveolata	199	39	49.2%		Acropora millepora	126	42	31.7%
Galaxea fascicularis	38	14	18.4%		Galaxea fascicularis	93	35	10.8%		Stylophora pistillata	109	41	22.9%
Amplexidiscus fenestrafer	22	11	22.7%		Aiptasia sp	72	25	0.0%		Amplexidiscus fenestrafer	56	33	19.6%
Aiptasia sp	20	10	10.0%		Discosoma sp	59	29	27.1%		Discosoma sp	60	30	20.0%
Discosoma sp	17	9	23.5%		Amplexidiscus fenestrafer	55	27	14.5%		Aiptasia sp	89	27	2.2%
total (all sp)	643	21	35.9%		total (all sp)	2991	46	45.6%		total (all sp)	2475	81	39.7%
