# Supplementary material for: Pervasive tandem duplications and convergent evolution shape coral genomes
Source: Genome Biol. 2023 Jun 1;24:123. doi: 10.1186/s13059-023-02960-7 (PMC10236652; doi:10.1186/s13059-023-02960-7)
Supplement: Supplementary file 10 — Additional file 10. Describing the 5 most abundant domains (IPR) identified with interProScan on 25 Cnidarian species, for each OG. [file 13059_2023_2960_MOESM10_ESM.xlsx]

## Sheet: Additional file 10
# 5 most abundant domains (IPR) identified with interProScan on 25 Cnidarian species, for each OG
OG id	Number of occurrences	Domain ID (IPR)	Domain description
OG0000000	572	IPR000477	Reverse transcriptase domain
OG0000000	346	IPR036691	Endonuclease/exonuclease/phosphatase superfamily
OG0000000	160	IPR005135	Endonuclease/exonuclease/phosphatase
OG0000000	22	IPR011011	Zinc finger, FYVE/PHD-type
OG0000000	22	IPR013083	Zinc finger, RING/FYVE/PHD-type
OG0000001	674	IPR008042	Retrotransposon, Pao
OG0000001	527	IPR005312	Protein of unknown function DUF1759
OG0000001	527	IPR040676	Domain of unknown function DUF5641
OG0000001	521	IPR012337	Ribonuclease H-like superfamily
OG0000001	380	IPR036397	Ribonuclease H superfamily
OG0000002	1202	IPR043128	Reverse transcriptase/Diguanylate cyclase domain
OG0000002	951	IPR036397	Ribonuclease H superfamily
OG0000002	922	IPR012337	Ribonuclease H-like superfamily
OG0000002	832	IPR001584	Integrase, catalytic core
OG0000002	748	IPR041588	Integrase zinc-binding domain
OG0000003	2869	IPR024983	CHAT domain
OG0000003	2520	IPR011990	Tetratricopeptide-like helical domain superfamily
OG0000003	2486	IPR019734	Tetratricopeptide repeat
OG0000003	2477	IPR013026	Tetratricopeptide repeat-containing domain
OG0000003	125	IPR001440	Tetratricopeptide repeat 1
OG0000004	2508	IPR017452	GPCR, rhodopsin-like, 7TM
OG0000004	2484	IPR000276	G protein-coupled receptor, rhodopsin-like
OG0000004	39	IPR001671	Melanocortin/ACTH receptor
OG0000004	8	IPR019430	7TM GPCR, serpentine receptor class x (Srx)
OG0000004	7	IPR000725	Olfactory receptor
OG0000005	1488	IPR008979	Galactose-binding-like domain superfamily
OG0000005	1483	IPR000421	Coagulation factor 5/8 C-terminal domain
OG0000005	153	IPR000742	EGF-like domain
OG0000005	137	IPR013032	EGF-like, conserved site
OG0000005	127	IPR003609	PAN/Apple domain
OG0000006	753	IPR001296	Glycosyl transferase, family 1
OG0000006	434	IPR027417	P-loop containing nucleoside triphosphate hydrolase
OG0000006	417	IPR002398	Peptidase C14 family
OG0000006	292	IPR032675	Leucine-rich repeat domain superfamily
OG0000006	210	IPR007111	NACHT nucleoside triphosphatase
OG0000007	55	IPR000477	Reverse transcriptase domain
OG0000007	6	IPR043128	Reverse transcriptase/Diguanylate cyclase domain
OG0000007	1	IPR000048	IQ motif, EF-hand binding site
OG0000007	1	IPR000408	Regulator of chromosome condensation, RCC1
OG0000007	1	IPR000859	CUB domain
OG0000008	451	IPR013087	Zinc finger C2H2-type
OG0000008	8	IPR036361	SAP domain superfamily
OG0000008	8	IPR043128	Reverse transcriptase/Diguanylate cyclase domain
OG0000008	7	IPR000477	Reverse transcriptase domain
OG0000008	5	IPR041588	Integrase zinc-binding domain
OG0000009	786	IPR027806	Harbinger transposase-derived nuclease domain
OG0000009	683	IPR027805	Transposase, Helix-turn-helix domain
OG0000009	535	IPR006612	THAP-type zinc finger
OG0000009	523	IPR038441	THAP-type zinc finger superfamily
OG0000009	10	IPR026516	THAP domain-containing protein 1
OG0000010	1107	IPR036056	Fibrinogen-like, C-terminal
OG0000010	1106	IPR002181	Fibrinogen, alpha/beta/gamma chain, C-terminal globular domain
OG0000010	776	IPR020837	Fibrinogen, conserved site
OG0000010	353	IPR014716	Fibrinogen, alpha/beta/gamma chain, C-terminal globular, subdomain 1
OG0000010	225	IPR000742	EGF-like domain
OG0000011	1061	IPR011009	Protein kinase-like domain superfamily
OG0000011	1050	IPR001245	Serine-threonine/tyrosine-protein kinase, catalytic domain
OG0000011	1002	IPR000719	Protein kinase domain
OG0000011	879	IPR020635	Tyrosine-protein kinase, catalytic domain
OG0000011	815	IPR008266	Tyrosine-protein kinase, active site
OG0000012	1313	IPR017452	GPCR, rhodopsin-like, 7TM
OG0000012	1311	IPR000276	G protein-coupled receptor, rhodopsin-like
OG0000012	32	IPR000611	Neuropeptide Y receptor family
OG0000012	17	IPR001556	Bombesin receptor-like
OG0000012	11	IPR001681	Neurokinin receptor
OG0000013	418	IPR000742	EGF-like domain
OG0000013	405	IPR013032	EGF-like, conserved site
OG0000013	203	IPR001881	EGF-like calcium-binding domain
OG0000013	172	IPR000152	EGF-type aspartate/asparagine hydroxylation site
OG0000013	170	IPR018097	EGF-like calcium-binding, conserved site
OG0000014	698	IPR006571	TLDc domain
OG0000014	580	IPR013783	Immunoglobulin-like fold
OG0000014	580	IPR036179	Immunoglobulin-like domain superfamily
OG0000014	575	IPR007110	Immunoglobulin-like domain
OG0000014	565	IPR003599	Immunoglobulin subtype
OG0000015	782	IPR041249	DZIP3-like HEPN domain
OG0000015	586	IPR007111	NACHT nucleoside triphosphatase
OG0000015	576	IPR027417	P-loop containing nucleoside triphosphate hydrolase
OG0000015	548	IPR032675	Leucine-rich repeat domain superfamily
OG0000015	510	IPR001611	Leucine-rich repeat
OG0000016	8	IPR006578	MADF domain
OG0000016	8	IPR017877	Myb-like domain
OG0000016	5	IPR028002	Myb/SANT-like DNA-binding domain
OG0000016	3	IPR027806	Harbinger transposase-derived nuclease domain
OG0000016	2	IPR000477	Reverse transcriptase domain
OG0000017	691	IPR036056	Fibrinogen-like, C-terminal
OG0000017	501	IPR036179	Immunoglobulin-like domain superfamily
OG0000017	499	IPR013783	Immunoglobulin-like fold
OG0000017	498	IPR007110	Immunoglobulin-like domain
OG0000017	481	IPR003599	Immunoglobulin subtype
OG0000018	351	IPR000742	EGF-like domain
OG0000018	326	IPR013032	EGF-like, conserved site
OG0000018	321	IPR001881	EGF-like calcium-binding domain
OG0000018	304	IPR000152	EGF-type aspartate/asparagine hydroxylation site
OG0000018	268	IPR018097	EGF-like calcium-binding, conserved site
OG0000019	173	IPR036691	Endonuclease/exonuclease/phosphatase superfamily
OG0000019	171	IPR000477	Reverse transcriptase domain
OG0000019	87	IPR027124	SWR1-complex protein 5/Craniofacial development protein 2
OG0000019	55	IPR005135	Endonuclease/exonuclease/phosphatase
OG0000019	16	IPR013087	Zinc finger C2H2-type
OG0000020	358	IPR012337	Ribonuclease H-like superfamily
OG0000020	256	IPR001584	Integrase, catalytic core
OG0000020	194	IPR036397	Ribonuclease H superfamily
OG0000020	7	IPR009057	Homeobox-like domain superfamily
OG0000020	2	IPR000477	Reverse transcriptase domain
OG0000021	126	IPR040260	Replication factor A protein-like
OG0000021	60	IPR007527	Zinc finger, SWIM-type
OG0000021	15	IPR000477	Reverse transcriptase domain
OG0000021	8	IPR043128	Reverse transcriptase/Diguanylate cyclase domain
OG0000021	4	IPR039261	Ferredoxin-NADP reductase (FNR), nucleotide-binding domain
OG0000022	713	IPR017452	GPCR, rhodopsin-like, 7TM
OG0000022	707	IPR000276	G protein-coupled receptor, rhodopsin-like
OG0000022	12	IPR000611	Neuropeptide Y receptor family
OG0000022	3	IPR001671	Melanocortin/ACTH receptor
OG0000022	2	IPR036691	Endonuclease/exonuclease/phosphatase superfamily
OG0000023	510	IPR016186	C-type lectin-like/link domain superfamily
OG0000023	510	IPR016187	C-type lectin fold
OG0000023	506	IPR001304	C-type lectin-like
OG0000023	504	IPR036058	Kazal domain superfamily
OG0000023	495	IPR002350	Kazal domain
OG0000024	647	IPR017452	GPCR, rhodopsin-like, 7TM
OG0000024	645	IPR000276	G protein-coupled receptor, rhodopsin-like
OG0000024	57	IPR000611	Neuropeptide Y receptor family
OG0000024	4	IPR008253	Marvel domain
OG0000024	1	IPR000203	GPS motif
OG0000025	586	IPR011990	Tetratricopeptide-like helical domain superfamily
OG0000025	582	IPR013026	Tetratricopeptide repeat-containing domain
OG0000025	582	IPR019734	Tetratricopeptide repeat
OG0000025	562	IPR027417	P-loop containing nucleoside triphosphate hydrolase
OG0000025	207	IPR002151	Kinesin light chain
OG0000026	477	IPR027806	Harbinger transposase-derived nuclease domain
OG0000026	3	IPR041588	Integrase zinc-binding domain
OG0000026	2	IPR007110	Immunoglobulin-like domain
OG0000026	2	IPR012337	Ribonuclease H-like superfamily
OG0000026	2	IPR013783	Immunoglobulin-like fold
OG0000027	166	IPR036691	Endonuclease/exonuclease/phosphatase superfamily
OG0000027	92	IPR005135	Endonuclease/exonuclease/phosphatase
OG0000027	40	IPR000477	Reverse transcriptase domain
OG0000027	3	IPR000719	Protein kinase domain
OG0000027	3	IPR011009	Protein kinase-like domain superfamily
OG0000028	134	IPR000477	Reverse transcriptase domain
OG0000028	105	IPR036691	Endonuclease/exonuclease/phosphatase superfamily
OG0000028	42	IPR015095	Alkylated DNA repair protein AlkB, homologue 8, N-terminal
OG0000028	5	IPR003006	Immunoglobulin/major histocompatibility complex, conserved site
OG0000028	5	IPR005135	Endonuclease/exonuclease/phosphatase
OG0000029	503	IPR008160	Collagen triple helix repeat
OG0000029	2	IPR037573	Complement C1q subcomponent B
OG0000029	1	IPR000276	G protein-coupled receptor, rhodopsin-like
OG0000029	1	IPR001394	Peptidase C19, ubiquitin carboxyl-terminal hydrolase
OG0000029	1	IPR001841	Zinc finger, RING-type
OG0000030	580	IPR011042	Six-bladed beta-propeller, TolB-like
OG0000030	579	IPR013017	NHL repeat, subgroup
OG0000030	572	IPR001258	NHL repeat
OG0000030	553	IPR000315	B-box-type zinc finger
OG0000030	525	IPR013083	Zinc finger, RING/FYVE/PHD-type
OG0000031	323	IPR011010	DNA breaking-rejoining enzyme, catalytic core
OG0000031	296	IPR013762	Integrase-like, catalytic domain superfamily
OG0000031	262	IPR021893	Protein of unknown function DUF3504
OG0000031	45	IPR002104	Integrase, catalytic domain
OG0000031	2	IPR003609	PAN/Apple domain
OG0000032	551	IPR017452	GPCR, rhodopsin-like, 7TM
OG0000032	550	IPR000276	G protein-coupled receptor, rhodopsin-like
OG0000032	62	IPR000611	Neuropeptide Y receptor family
OG0000032	9	IPR005395	Neuropeptide FF receptor family
OG0000032	2	IPR001402	Prolactin-releasing peptide receptor
OG0000033	2	IPR000719	Protein kinase domain
OG0000033	2	IPR011009	Protein kinase-like domain superfamily
OG0000033	1	IPR000033	LDLR class B repeat
OG0000033	1	IPR000276	G protein-coupled receptor, rhodopsin-like
OG0000033	1	IPR001584	Integrase, catalytic core
OG0000034	378	IPR029526	PiggyBac transposable element-derived protein
OG0000034	26	IPR032718	PiggyBac transposable element-derived protein 4, C-terminal zinc-ribbon
OG0000034	3	IPR000477	Reverse transcriptase domain
OG0000034	3	IPR003034	SAP domain
OG0000034	3	IPR011011	Zinc finger, FYVE/PHD-type
OG0000035	519	IPR000742	EGF-like domain
OG0000035	490	IPR013032	EGF-like, conserved site
OG0000035	325	IPR001881	EGF-like calcium-binding domain
OG0000035	289	IPR000152	EGF-type aspartate/asparagine hydroxylation site
OG0000035	262	IPR018097	EGF-like calcium-binding, conserved site
OG0000036	473	IPR000210	BTB/POZ domain
OG0000036	473	IPR011333	SKP1/BTB/POZ domain superfamily
OG0000036	468	IPR011705	BTB/Kelch-associated
OG0000036	425	IPR038648	PHR domain superfamily
OG0000036	420	IPR012983	PHR
OG0000037	17	IPR033467	Tesmin/TSO1-like CXC domain
OG0000037	7	IPR036279	5'-3' exonuclease, C-terminal domain superfamily
OG0000037	2	IPR008042	Retrotransposon, Pao
OG0000037	2	IPR012337	Ribonuclease H-like superfamily
OG0000037	2	IPR036397	Ribonuclease H superfamily
OG0000038	100	IPR025398	Domain of unknown function DUF4371
OG0000038	99	IPR012337	Ribonuclease H-like superfamily
OG0000038	94	IPR008906	HAT, C-terminal dimerisation domain
OG0000038	29	IPR006580	Zinc finger, TTF-type
OG0000038	7	IPR001810	F-box domain
OG0000039	435	IPR007111	NACHT nucleoside triphosphatase
OG0000039	412	IPR032675	Leucine-rich repeat domain superfamily
OG0000039	410	IPR027417	P-loop containing nucleoside triphosphate hydrolase
OG0000039	377	IPR001611	Leucine-rich repeat
OG0000039	170	IPR038359	Connexin, N-terminal domain superfamily
OG0000040	82	IPR006612	THAP-type zinc finger
OG0000040	77	IPR038441	THAP-type zinc finger superfamily
OG0000040	1	IPR001207	Transposase, mutator type
OG0000040	1	IPR001878	Zinc finger, CCHC-type
OG0000040	1	IPR007527	Zinc finger, SWIM-type
OG0000041	353	IPR027417	P-loop containing nucleoside triphosphate hydrolase
OG0000041	214	IPR014001	Helicase superfamily 1/2, ATP-binding domain
OG0000041	211	IPR001650	Helicase, C-terminal
OG0000041	176	IPR011545	DEAD/DEAH box helicase domain
OG0000041	21	IPR004589	DNA helicase, ATP-dependent, RecQ type
OG0000042	192	IPR011604	Exonuclease, phage-type/RecB, C-terminal
OG0000042	184	IPR011011	Zinc finger, FYVE/PHD-type
OG0000042	182	IPR013083	Zinc finger, RING/FYVE/PHD-type
OG0000042	179	IPR011335	Restriction endonuclease type II-like
OG0000042	139	IPR001965	Zinc finger, PHD-type
OG0000043	137	IPR012337	Ribonuclease H-like superfamily
OG0000043	57	IPR038563	Recombination endonuclease VII superfamily
OG0000043	45	IPR004211	Recombination endonuclease VII
OG0000043	39	IPR011112	Rho termination factor, N-terminal
OG0000043	23	IPR036397	Ribonuclease H superfamily
OG0000044	229	IPR013087	Zinc finger C2H2-type
OG0000044	199	IPR000305	GIY-YIG endonuclease
OG0000044	187	IPR035901	GIY-YIG endonuclease superfamily
OG0000044	179	IPR000477	Reverse transcriptase domain
OG0000044	3	IPR011009	Protein kinase-like domain superfamily
OG0000045	311	IPR021893	Protein of unknown function DUF3504
OG0000045	276	IPR011010	DNA breaking-rejoining enzyme, catalytic core
OG0000045	268	IPR013762	Integrase-like, catalytic domain superfamily
OG0000045	82	IPR042838	Uncharacterized protein KIAA1958
OG0000045	55	IPR002104	Integrase, catalytic domain
OG0000046	67	IPR000477	Reverse transcriptase domain
OG0000046	43	IPR000305	GIY-YIG endonuclease
OG0000046	33	IPR035901	GIY-YIG endonuclease superfamily
OG0000046	1	IPR000884	Thrombospondin type-1 (TSP1) repeat
OG0000046	1	IPR006166	ERCC4 domain
OG0000047	316	IPR004868	DNA-directed DNA polymerase, family B, mitochondria/virus
OG0000047	253	IPR012337	Ribonuclease H-like superfamily
OG0000047	180	IPR023211	DNA polymerase, palm domain superfamily
OG0000047	30	IPR011335	Restriction endonuclease type II-like
OG0000047	9	IPR006172	DNA-directed DNA polymerase, family B
OG0000048	85	IPR012337	Ribonuclease H-like superfamily
OG0000048	24	IPR001584	Integrase, catalytic core
OG0000048	6	IPR025948	HTH-like domain
OG0000048	6	IPR026870	Zinc-ribbon domain
OG0000048	3	IPR036397	Ribonuclease H superfamily
OG0000049	402	IPR036056	Fibrinogen-like, C-terminal
OG0000049	370	IPR002181	Fibrinogen, alpha/beta/gamma chain, C-terminal globular domain
OG0000049	355	IPR014716	Fibrinogen, alpha/beta/gamma chain, C-terminal globular, subdomain 1
OG0000049	204	IPR003609	PAN/Apple domain
OG0000049	190	IPR000885	Fibrillar collagen, C-terminal
OG0000050	481	IPR011009	Protein kinase-like domain superfamily
OG0000050	466	IPR000719	Protein kinase domain
OG0000050	411	IPR008266	Tyrosine-protein kinase, active site
OG0000050	399	IPR017441	Protein kinase, ATP binding site
OG0000050	58	IPR036859	CAP Gly-rich domain superfamily
OG0000051	12	IPR006560	AWS domain
OG0000051	2	IPR027806	Harbinger transposase-derived nuclease domain
OG0000051	2	IPR043128	Reverse transcriptase/Diguanylate cyclase domain
OG0000051	1	IPR000203	GPS motif
OG0000051	1	IPR000421	Coagulation factor 5/8 C-terminal domain
OG0000052	359	IPR006936	ALOG domain
OG0000052	343	IPR040222	ALOG family
OG0000052	283	IPR011010	DNA breaking-rejoining enzyme, catalytic core
OG0000052	255	IPR013762	Integrase-like, catalytic domain superfamily
OG0000052	79	IPR002104	Integrase, catalytic domain
OG0000053	418	IPR027417	P-loop containing nucleoside triphosphate hydrolase
OG0000053	401	IPR003439	ABC transporter-like
OG0000053	364	IPR036640	ABC transporter type 1, transmembrane domain superfamily
OG0000053	352	IPR003593	AAA+ ATPase domain
OG0000053	350	IPR011527	ABC transporter type 1, transmembrane domain
OG0000054	409	IPR003609	PAN/Apple domain
OG0000054	228	IPR000742	EGF-like domain
OG0000054	221	IPR001881	EGF-like calcium-binding domain
OG0000054	200	IPR000152	EGF-type aspartate/asparagine hydroxylation site
OG0000054	190	IPR013032	EGF-like, conserved site
OG0000055	403	IPR001254	Serine proteases, trypsin domain
OG0000055	403	IPR009003	Peptidase S1, PA clan
OG0000055	372	IPR001314	Peptidase S1A, chymotrypsin family
OG0000055	350	IPR033116	Serine proteases, trypsin family, serine active site
OG0000055	327	IPR018114	Serine proteases, trypsin family, histidine active site
OG0000056	470	IPR017452	GPCR, rhodopsin-like, 7TM
OG0000056	464	IPR000276	G protein-coupled receptor, rhodopsin-like
OG0000056	11	IPR001671	Melanocortin/ACTH receptor
OG0000056	1	IPR000725	Olfactory receptor
OG0000056	1	IPR004299	Membrane bound O-acyl transferase, MBOAT
OG0000057	274	IPR001506	Peptidase M12A
OG0000057	272	IPR024079	Metallopeptidase, catalytic domain superfamily
OG0000057	240	IPR006026	Peptidase, metallopeptidase
OG0000057	220	IPR034035	Astacin-like metallopeptidase domain
OG0000057	84	IPR003582	ShKT domain
OG0000058	45	IPR000742	EGF-like domain
OG0000058	40	IPR013032	EGF-like, conserved site
OG0000058	34	IPR003609	PAN/Apple domain
OG0000058	6	IPR000152	EGF-type aspartate/asparagine hydroxylation site
OG0000058	6	IPR001881	EGF-like calcium-binding domain
OG0000060	2	IPR000477	Reverse transcriptase domain
OG0000060	1	IPR000998	MAM domain
OG0000060	1	IPR013320	Concanavalin A-like lectin/glucanase domain superfamily
OG0000061	39	IPR013087	Zinc finger C2H2-type
OG0000061	2	IPR036691	Endonuclease/exonuclease/phosphatase superfamily
OG0000061	1	IPR000152	EGF-type aspartate/asparagine hydroxylation site
OG0000061	1	IPR000742	EGF-like domain
OG0000061	1	IPR001611	Leucine-rich repeat
OG0000062	444	IPR011705	BTB/Kelch-associated
OG0000062	436	IPR015915	Kelch-type beta propeller
OG0000062	433	IPR000210	BTB/POZ domain
OG0000062	431	IPR011333	SKP1/BTB/POZ domain superfamily
OG0000062	386	IPR006652	Kelch repeat type 1
OG0000063	310	IPR001806	Small GTPase
OG0000063	310	IPR027417	P-loop containing nucleoside triphosphate hydrolase
OG0000063	291	IPR005225	Small GTP-binding protein domain
OG0000063	14	IPR030702	Ras-related protein Rab14
OG0000063	8	IPR025662	Sigma-54 interaction domain, ATP-binding site 1
OG0000065	376	IPR001507	Zona pellucida domain
OG0000065	146	IPR001881	EGF-like calcium-binding domain
OG0000065	123	IPR018097	EGF-like calcium-binding, conserved site
OG0000065	76	IPR000152	EGF-type aspartate/asparagine hydroxylation site
OG0000065	65	IPR000742	EGF-like domain
OG0000066	361	IPR032171	C-terminal of Roc (COR) domain
OG0000066	354	IPR027417	P-loop containing nucleoside triphosphate hydrolase
OG0000066	204	IPR011029	Death-like domain superfamily
OG0000066	165	IPR039788	Nucleolar protein 4 family
OG0000066	135	IPR000488	Death domain
OG0000067	133	IPR012337	Ribonuclease H-like superfamily
OG0000067	96	IPR025398	Domain of unknown function DUF4371
OG0000067	54	IPR008906	HAT, C-terminal dimerisation domain
OG0000067	3	IPR013783	Immunoglobulin-like fold
OG0000067	2	IPR036179	Immunoglobulin-like domain superfamily
OG0000068	63	IPR000477	Reverse transcriptase domain
OG0000068	6	IPR036691	Endonuclease/exonuclease/phosphatase superfamily
OG0000068	3	IPR005135	Endonuclease/exonuclease/phosphatase
OG0000068	2	IPR012337	Ribonuclease H-like superfamily
OG0000068	2	IPR035983	HECT, E3 ligase catalytic domain
OG0000069	85	IPR033467	Tesmin/TSO1-like CXC domain
OG0000069	23	IPR005172	CRC domain
OG0000069	2	IPR000477	Reverse transcriptase domain
OG0000069	2	IPR012337	Ribonuclease H-like superfamily
OG0000069	2	IPR021109	Aspartic peptidase domain superfamily
OG0000070	311	IPR013762	Integrase-like, catalytic domain superfamily
OG0000070	306	IPR011010	DNA breaking-rejoining enzyme, catalytic core
OG0000070	180	IPR010998	Integrase/recombinase, N-terminal
OG0000070	67	IPR002104	Integrase, catalytic domain
OG0000070	17	IPR001878	Zinc finger, CCHC-type
OG0000071	68	IPR004242	Transposon, En/Spm-like
OG0000071	10	IPR013087	Zinc finger C2H2-type
OG0000071	2	IPR009667	Protein of unknown function DUF1258
OG0000071	1	IPR000159	Ras-associating (RA) domain
OG0000071	1	IPR000477	Reverse transcriptase domain
OG0000072	442	IPR000276	G protein-coupled receptor, rhodopsin-like
OG0000072	441	IPR017452	GPCR, rhodopsin-like, 7TM
OG0000072	1	IPR000725	Olfactory receptor
OG0000072	1	IPR001671	Melanocortin/ACTH receptor
OG0000072	1	IPR041588	Integrase zinc-binding domain
OG0000073	309	IPR036772	SRCR-like domain superfamily
OG0000073	308	IPR001190	SRCR domain
OG0000073	307	IPR017448	SRCR-like domain
OG0000073	85	IPR035914	Spermadhesin, CUB domain superfamily
OG0000073	83	IPR000859	CUB domain
OG0000074	287	IPR000884	Thrombospondin type-1 (TSP1) repeat
OG0000074	287	IPR036383	Thrombospondin type-1 (TSP1) repeat superfamily
OG0000074	54	IPR002035	von Willebrand factor, type A
OG0000074	54	IPR036465	von Willebrand factor A-like domain superfamily
OG0000074	15	IPR003598	Immunoglobulin subtype 2
OG0000075	368	IPR000832	GPCR, family 2, secretin-like
OG0000075	344	IPR017981	GPCR, family 2-like
OG0000075	246	IPR000203	GPS motif
OG0000075	82	IPR017983	GPCR, family 2, secretin-like, conserved site
OG0000075	52	IPR016187	C-type lectin fold
OG0000076	299	IPR021893	Protein of unknown function DUF3504
OG0000076	227	IPR013762	Integrase-like, catalytic domain superfamily
OG0000076	217	IPR011010	DNA breaking-rejoining enzyme, catalytic core
OG0000076	39	IPR042838	Uncharacterized protein KIAA1958
OG0000076	2	IPR027417	P-loop containing nucleoside triphosphate hydrolase
OG0000077	52	IPR006612	THAP-type zinc finger
OG0000077	50	IPR021896	Transposase protein
OG0000077	16	IPR038441	THAP-type zinc finger superfamily
OG0000077	3	IPR000477	Reverse transcriptase domain
OG0000077	3	IPR013087	Zinc finger C2H2-type
OG0000078	3	IPR030934	Intein C-terminal splicing region
OG0000078	2	IPR000477	Reverse transcriptase domain
OG0000078	2	IPR006612	THAP-type zinc finger
OG0000078	2	IPR038441	THAP-type zinc finger superfamily
OG0000078	1	IPR000569	HECT domain
OG0000079	62	IPR012337	Ribonuclease H-like superfamily
OG0000079	39	IPR008906	HAT, C-terminal dimerisation domain
OG0000079	36	IPR006580	Zinc finger, TTF-type
OG0000079	22	IPR025398	Domain of unknown function DUF4371
OG0000079	17	IPR003323	OTU domain
OG0000080	105	IPR004242	Transposon, En/Spm-like
OG0000080	11	IPR011009	Protein kinase-like domain superfamily
OG0000080	8	IPR000719	Protein kinase domain
OG0000080	6	IPR008271	Serine/threonine-protein kinase, active site
OG0000080	5	IPR017441	Protein kinase, ATP binding site
OG0000081	270	IPR001254	Serine proteases, trypsin domain
OG0000081	270	IPR009003	Peptidase S1, PA clan
OG0000081	248	IPR001314	Peptidase S1A, chymotrypsin family
OG0000081	240	IPR018114	Serine proteases, trypsin family, histidine active site
OG0000081	227	IPR033116	Serine proteases, trypsin family, serine active site
OG0000082	171	IPR011010	DNA breaking-rejoining enzyme, catalytic core
OG0000082	162	IPR013762	Integrase-like, catalytic domain superfamily
OG0000082	109	IPR010998	Integrase/recombinase, N-terminal
OG0000082	88	IPR002104	Integrase, catalytic domain
OG0000082	11	IPR043128	Reverse transcriptase/Diguanylate cyclase domain
OG0000083	359	IPR011333	SKP1/BTB/POZ domain superfamily
OG0000083	346	IPR003131	Potassium channel tetramerisation-type BTB domain
OG0000083	315	IPR000210	BTB/POZ domain
OG0000083	310	IPR006571	TLDc domain
OG0000083	1	IPR000175	Sodium:neurotransmitter symporter
OG0000084	348	IPR011042	Six-bladed beta-propeller, TolB-like
OG0000084	344	IPR013017	NHL repeat, subgroup
OG0000084	315	IPR001258	NHL repeat
OG0000084	286	IPR017868	Filamin/ABP280 repeat-like
OG0000084	285	IPR000315	B-box-type zinc finger
OG0000085	88	IPR000305	GIY-YIG endonuclease
OG0000085	62	IPR000477	Reverse transcriptase domain
OG0000085	25	IPR035901	GIY-YIG endonuclease superfamily
OG0000085	5	IPR000742	EGF-like domain
OG0000085	3	IPR013032	EGF-like, conserved site
OG0000086	122	IPR027417	P-loop containing nucleoside triphosphate hydrolase
OG0000086	106	IPR010285	DNA helicase Pif1-like
OG0000086	105	IPR025476	Helitron helicase-like domain
OG0000086	42	IPR012340	Nucleic acid-binding, OB-fold
OG0000086	18	IPR038765	Papain-like cysteine peptidase superfamily
OG0000087	21	IPR038765	Papain-like cysteine peptidase superfamily
OG0000087	17	IPR003653	Ulp1 protease family, C-terminal catalytic domain
OG0000087	2	IPR006612	THAP-type zinc finger
OG0000087	2	IPR026164	Integrator complex subunit 10
OG0000087	1	IPR024445	ISXO2-like transposase domain
OG0000088	119	IPR006600	HTH CenpB-type DNA-binding domain
OG0000088	116	IPR009057	Homeobox-like domain superfamily
OG0000088	103	IPR004875	DDE superfamily endonuclease domain
OG0000088	40	IPR002514	Transposase IS3/IS911family
OG0000088	20	IPR018586	Brinker DNA-binding domain
OG0000089	122	IPR011641	Tyrosine-protein kinase ephrin type A/B receptor-like
OG0000089	91	IPR009030	Growth factor receptor cysteine-rich domain superfamily
OG0000089	45	IPR032675	Leucine-rich repeat domain superfamily
OG0000089	37	IPR001611	Leucine-rich repeat
OG0000089	24	IPR003591	Leucine-rich repeat, typical subtype
OG0000090	2	IPR007096	RNA-directed RNA polymerase, bacteriophage, catalytic domain
OG0000090	2	IPR012337	Ribonuclease H-like superfamily
OG0000090	2	IPR027806	Harbinger transposase-derived nuclease domain
OG0000090	2	IPR036397	Ribonuclease H superfamily
OG0000090	1	IPR003599	Immunoglobulin subtype
OG0000091	300	IPR001759	Pentraxin-related
OG0000091	299	IPR013320	Concanavalin A-like lectin/glucanase domain superfamily
OG0000091	28	IPR003609	PAN/Apple domain
OG0000091	26	IPR030476	Pentaxin, conserved site
OG0000091	14	IPR000742	EGF-like domain
OG0000092	212	IPR000742	EGF-like domain
OG0000092	197	IPR013032	EGF-like, conserved site
OG0000092	80	IPR001881	EGF-like calcium-binding domain
OG0000092	71	IPR000152	EGF-type aspartate/asparagine hydroxylation site
OG0000092	64	IPR018097	EGF-like calcium-binding, conserved site
OG0000093	303	IPR000210	BTB/POZ domain
OG0000093	301	IPR011333	SKP1/BTB/POZ domain superfamily
OG0000093	1	IPR002048	EF-hand domain
OG0000093	1	IPR011992	EF-hand domain pair
OG0000094	223	IPR028082	Periplasmic binding protein-like I
OG0000094	215	IPR001828	Receptor, ligand binding region
OG0000094	204	IPR001054	Adenylyl cyclase class-3/4/guanylyl cyclase
OG0000094	204	IPR029787	Nucleotide cyclase
OG0000094	199	IPR011009	Protein kinase-like domain superfamily
OG0000095	49	IPR000477	Reverse transcriptase domain
OG0000095	4	IPR043128	Reverse transcriptase/Diguanylate cyclase domain
OG0000095	3	IPR000488	Death domain
OG0000095	3	IPR011029	Death-like domain superfamily
OG0000095	2	IPR001245	Serine-threonine/tyrosine-protein kinase, catalytic domain
OG0000096	301	IPR017452	GPCR, rhodopsin-like, 7TM
OG0000096	297	IPR000276	G protein-coupled receptor, rhodopsin-like
OG0000096	170	IPR032675	Leucine-rich repeat domain superfamily
OG0000096	159	IPR001611	Leucine-rich repeat
OG0000096	140	IPR003591	Leucine-rich repeat, typical subtype
OG0000097	274	IPR027417	P-loop containing nucleoside triphosphate hydrolase
OG0000097	245	IPR041249	DZIP3-like HEPN domain
OG0000097	227	IPR007111	NACHT nucleoside triphosphatase
OG0000097	212	IPR015943	WD40/YVTN repeat-like-containing domain superfamily
OG0000097	192	IPR001680	WD40 repeat
OG0000098	293	IPR010281	Protein of unknown function DUF885
OG0000098	2	IPR000477	Reverse transcriptase domain
OG0000098	2	IPR000884	Thrombospondin type-1 (TSP1) repeat
OG0000098	2	IPR002870	Peptidase M12B, propeptide
OG0000098	2	IPR006586	ADAM, cysteine-rich domain
OG0000099	271	IPR011042	Six-bladed beta-propeller, TolB-like
OG0000099	164	IPR013017	NHL repeat, subgroup
OG0000099	17	IPR001258	NHL repeat
OG0000099	4	IPR023485	Phosphotyrosine protein phosphatase I
OG0000099	4	IPR036196	Phosphotyrosine protein phosphatase I superfamily
OG0000100	227	IPR011050	Pectin lyase fold/virulence factor
OG0000100	99	IPR006626	Parallel beta-helix repeat
OG0000100	36	IPR012334	Pectin lyase fold
OG0000100	5	IPR039448	Right handed beta helix domain
OG0000100	4	IPR003368	Polymorphic outer membrane protein repeat
OG0000101	14	IPR029060	PIN-like domain superfamily
OG0000101	1	IPR001878	Zinc finger, CCHC-type
OG0000101	1	IPR003653	Ulp1 protease family, C-terminal catalytic domain
OG0000101	1	IPR011009	Protein kinase-like domain superfamily
OG0000101	1	IPR011042	Six-bladed beta-propeller, TolB-like
OG0000102	233	IPR027806	Harbinger transposase-derived nuclease domain
OG0000102	32	IPR026103	Harbinger transposase-derived nuclease, animal
OG0000102	2	IPR000276	G protein-coupled receptor, rhodopsin-like
OG0000102	2	IPR006612	THAP-type zinc finger
OG0000102	2	IPR017452	GPCR, rhodopsin-like, 7TM
OG0000103	320	IPR035994	Nucleoside phosphorylase superfamily
OG0000103	198	IPR000845	Nucleoside phosphorylase domain
OG0000103	27	IPR041249	DZIP3-like HEPN domain
OG0000103	26	IPR000488	Death domain
OG0000103	26	IPR011029	Death-like domain superfamily
OG0000104	110	IPR008160	Collagen triple helix repeat
OG0000105	201	IPR036890	Histidine kinase/HSP90-like ATPase superfamily
OG0000105	155	IPR036869	Chaperone J-domain superfamily
OG0000105	146	IPR007842	HEPN domain
OG0000105	16	IPR001623	DnaJ domain
OG0000105	4	IPR001296	Glycosyl transferase, family 1
OG0000106	253	IPR035897	Toll/interleukin-1 receptor homology (TIR) domain superfamily
OG0000106	250	IPR000157	Toll/interleukin-1 receptor homology (TIR) domain
OG0000106	117	IPR013783	Immunoglobulin-like fold
OG0000106	115	IPR036179	Immunoglobulin-like domain superfamily
OG0000106	111	IPR007110	Immunoglobulin-like domain
OG0000107	70	IPR043128	Reverse transcriptase/Diguanylate cyclase domain
OG0000107	36	IPR000477	Reverse transcriptase domain
OG0000107	18	IPR010998	Integrase/recombinase, N-terminal
OG0000107	9	IPR013762	Integrase-like, catalytic domain superfamily
OG0000107	6	IPR011010	DNA breaking-rejoining enzyme, catalytic core
OG0000108	288	IPR036396	Cytochrome P450 superfamily
OG0000108	287	IPR001128	Cytochrome P450
OG0000108	241	IPR017972	Cytochrome P450, conserved site
OG0000108	233	IPR002401	Cytochrome P450, E-class, group I
OG0000108	19	IPR002403	Cytochrome P450, E-class, group IV
OG0000109	214	IPR031248	E3 ubiquitin-protein ligase RNF213
OG0000109	91	IPR027417	P-loop containing nucleoside triphosphate hydrolase
OG0000109	58	IPR003593	AAA+ ATPase domain
OG0000109	23	IPR011704	ATPase, dynein-related, AAA domain
OG0000109	21	IPR013083	Zinc finger, RING/FYVE/PHD-type
OG0000110	287	IPR029058	Alpha/Beta hydrolase fold
OG0000110	286	IPR002018	Carboxylesterase, type B
OG0000110	205	IPR019826	Carboxylesterase type B, active site
OG0000110	173	IPR019819	Carboxylesterase type B, conserved site
OG0000110	20	IPR002168	Lipase, GDXG, putative histidine active site
OG0000111	3	IPR000477	Reverse transcriptase domain
OG0000111	3	IPR005135	Endonuclease/exonuclease/phosphatase
OG0000111	3	IPR036691	Endonuclease/exonuclease/phosphatase superfamily
OG0000111	2	IPR027124	SWR1-complex protein 5/Craniofacial development protein 2
OG0000111	1	IPR013087	Zinc finger C2H2-type
OG0000112	124	IPR027806	Harbinger transposase-derived nuclease domain
OG0000112	3	IPR027805	Transposase, Helix-turn-helix domain
OG0000112	1	IPR000276	G protein-coupled receptor, rhodopsin-like
OG0000112	1	IPR000581	Dihydroxy-acid/6-phosphogluconate dehydratase
OG0000112	1	IPR003653	Ulp1 protease family, C-terminal catalytic domain
OG0000113	120	IPR036056	Fibrinogen-like, C-terminal
OG0000113	86	IPR014716	Fibrinogen, alpha/beta/gamma chain, C-terminal globular, subdomain 1
OG0000113	69	IPR013032	EGF-like, conserved site
OG0000113	68	IPR000742	EGF-like domain
OG0000113	63	IPR002181	Fibrinogen, alpha/beta/gamma chain, C-terminal globular domain
OG0000114	210	IPR006201	Neurotransmitter-gated ion-channel
OG0000114	210	IPR006202	Neurotransmitter-gated ion-channel ligand-binding domain
OG0000114	210	IPR036734	Neurotransmitter-gated ion-channel ligand-binding domain superfamily
OG0000114	208	IPR036719	Neurotransmitter-gated ion-channel transmembrane domain superfamily
OG0000114	207	IPR006029	Neurotransmitter-gated ion-channel transmembrane domain
OG0000115	238	IPR024079	Metallopeptidase, catalytic domain superfamily
OG0000115	235	IPR001818	Peptidase M10, metallopeptidase
OG0000115	232	IPR021190	Peptidase M10A
OG0000115	219	IPR006026	Peptidase, metallopeptidase
OG0000115	196	IPR036365	PGBD-like superfamily
OG0000116	41	IPR007588	Zinc finger, FLYWCH-type
OG0000116	33	IPR018289	MULE transposase domain
OG0000116	22	IPR013083	Zinc finger, RING/FYVE/PHD-type
OG0000116	21	IPR011011	Zinc finger, FYVE/PHD-type
OG0000116	13	IPR019787	Zinc finger, PHD-finger
OG0000117	175	IPR035983	HECT, E3 ligase catalytic domain
OG0000117	132	IPR000569	HECT domain
OG0000117	7	IPR013761	Sterile alpha motif/pointed domain superfamily
OG0000117	6	IPR001660	Sterile alpha motif domain
OG0000117	5	IPR034734	Zinc finger C2HC RNF-type
OG0000118	251	IPR000276	G protein-coupled receptor, rhodopsin-like
OG0000118	251	IPR017452	GPCR, rhodopsin-like, 7TM
OG0000118	1	IPR000297	Peptidyl-prolyl cis-trans isomerase, PpiC-type
OG0000119	136	IPR029309	Calcium-responsive transcription factor
OG0000119	46	IPR007527	Zinc finger, SWIM-type
OG0000119	38	IPR018289	MULE transposase domain
OG0000119	17	IPR038765	Papain-like cysteine peptidase superfamily
OG0000119	12	IPR003653	Ulp1 protease family, C-terminal catalytic domain
OG0000120	273	IPR000358	Ribonucleotide reductase small subunit family
OG0000120	35	IPR027417	P-loop containing nucleoside triphosphate hydrolase
OG0000120	4	IPR001584	Integrase, catalytic core
OG0000120	4	IPR012337	Ribonuclease H-like superfamily
OG0000120	4	IPR036397	Ribonuclease H superfamily
OG0000121	258	IPR027417	P-loop containing nucleoside triphosphate hydrolase
OG0000121	257	IPR000863	Sulfotransferase domain
OG0000121	1	IPR001328	Peptidyl-tRNA hydrolase
OG0000121	1	IPR036416	Peptidyl-tRNA hydrolase superfamily
OG0000122	112	IPR009057	Homeobox-like domain superfamily
OG0000122	64	IPR001005	SANT/Myb domain
OG0000122	25	IPR017930	Myb domain
OG0000122	2	IPR004087	K Homology domain
OG0000122	2	IPR004088	K Homology domain, type 1
OG0000123	184	IPR027417	P-loop containing nucleoside triphosphate hydrolase
OG0000123	119	IPR014001	Helicase superfamily 1/2, ATP-binding domain
OG0000123	115	IPR001650	Helicase, C-terminal
OG0000123	96	IPR011545	DEAD/DEAH box helicase domain
OG0000123	18	IPR032284	ATP-dependent DNA helicase RecQ, zinc-binding domain
OG0000124	126	IPR027806	Harbinger transposase-derived nuclease domain
OG0000124	13	IPR026103	Harbinger transposase-derived nuclease, animal
OG0000124	2	IPR013783	Immunoglobulin-like fold
OG0000124	1	IPR000421	Coagulation factor 5/8 C-terminal domain
OG0000124	1	IPR001523	Paired domain
OG0000125	3	IPR012337	Ribonuclease H-like superfamily
OG0000125	1	IPR000152	EGF-type aspartate/asparagine hydroxylation site
OG0000125	1	IPR000477	Reverse transcriptase domain
OG0000125	1	IPR000742	EGF-like domain
OG0000125	1	IPR001584	Integrase, catalytic core
OG0000126	130	IPR026983	Dynein heavy chain
OG0000126	113	IPR027417	P-loop containing nucleoside triphosphate hydrolase
OG0000126	102	IPR041228	Dynein heavy chain, C-terminal domain
OG0000126	101	IPR041658	Dynein heavy chain AAA lid domain
OG0000126	99	IPR042219	Dynein heavy chain AAA lid domain superfamily
OG0000127	68	IPR038765	Papain-like cysteine peptidase superfamily
OG0000127	23	IPR003653	Ulp1 protease family, C-terminal catalytic domain
OG0000127	4	IPR011009	Protein kinase-like domain superfamily
OG0000127	4	IPR017441	Protein kinase, ATP binding site
OG0000127	3	IPR000719	Protein kinase domain
OG0000128	180	IPR013122	Polycystin cation channel, PKD1/PKD2
OG0000128	165	IPR036392	PLAT/LH2 domain superfamily
OG0000128	161	IPR001024	PLAT/LH2 domain
OG0000128	159	IPR002859	PKD/REJ-like domain
OG0000128	151	IPR000203	GPS motif
OG0000129	245	IPR008974	TRAF-like
OG0000129	228	IPR043211	TNF receptor-associated factor TRAF
OG0000129	216	IPR002083	MATH/TRAF domain
OG0000129	211	IPR013083	Zinc finger, RING/FYVE/PHD-type
OG0000129	203	IPR001293	Zinc finger, TRAF-type
OG0000130	22	IPR013087	Zinc finger C2H2-type
OG0000130	1	IPR002035	von Willebrand factor, type A
OG0000130	1	IPR004242	Transposon, En/Spm-like
OG0000130	1	IPR004868	DNA-directed DNA polymerase, family B, mitochondria/virus
OG0000130	1	IPR014001	Helicase superfamily 1/2, ATP-binding domain
OG0000131	1	IPR035372	Malonyl-CoA decarboxylase, N-terminal
OG0000131	1	IPR035983	HECT, E3 ligase catalytic domain
OG0000132	277	IPR013783	Immunoglobulin-like fold
OG0000132	222	IPR036179	Immunoglobulin-like domain superfamily
OG0000132	192	IPR007110	Immunoglobulin-like domain
OG0000132	188	IPR003598	Immunoglobulin subtype 2
OG0000132	163	IPR003599	Immunoglobulin subtype
OG0000133	242	IPR011042	Six-bladed beta-propeller, TolB-like
OG0000133	229	IPR013017	NHL repeat, subgroup
OG0000133	223	IPR014756	Immunoglobulin E-set
OG0000133	218	IPR013783	Immunoglobulin-like fold
OG0000133	218	IPR017868	Filamin/ABP280 repeat-like
OG0000134	90	IPR043128	Reverse transcriptase/Diguanylate cyclase domain
OG0000134	50	IPR000477	Reverse transcriptase domain
OG0000134	18	IPR011010	DNA breaking-rejoining enzyme, catalytic core
OG0000134	17	IPR013762	Integrase-like, catalytic domain superfamily
OG0000134	15	IPR010998	Integrase/recombinase, N-terminal
OG0000135	126	IPR000242	PTP type protein phosphatase
OG0000135	126	IPR029021	Protein-tyrosine phosphatase-like
OG0000135	122	IPR000387	Tyrosine specific protein phosphatases domain
OG0000135	121	IPR003595	Protein-tyrosine phosphatase, catalytic
OG0000135	109	IPR013783	Immunoglobulin-like fold
OG0000136	218	IPR001356	Homeobox domain
OG0000136	216	IPR009057	Homeobox-like domain superfamily
OG0000136	192	IPR017970	Homeobox, conserved site
OG0000136	14	IPR003654	OAR domain
OG0000137	188	IPR001875	Death effector domain
OG0000137	185	IPR011029	Death-like domain superfamily
OG0000137	15	IPR002398	Peptidase C14 family
OG0000137	8	IPR002110	Ankyrin repeat
OG0000137	8	IPR020683	Ankyrin repeat-containing domain
OG0000138	89	IPR036691	Endonuclease/exonuclease/phosphatase superfamily
OG0000138	62	IPR005135	Endonuclease/exonuclease/phosphatase
OG0000138	5	IPR011011	Zinc finger, FYVE/PHD-type
OG0000138	5	IPR013083	Zinc finger, RING/FYVE/PHD-type
OG0000138	5	IPR019786	Zinc finger, PHD-type, conserved site
OG0000139	33	IPR006612	THAP-type zinc finger
OG0000139	26	IPR038441	THAP-type zinc finger superfamily
OG0000139	1	IPR001304	C-type lectin-like
OG0000139	1	IPR001584	Integrase, catalytic core
OG0000139	1	IPR001680	WD40 repeat
OG0000141	1	IPR000421	Coagulation factor 5/8 C-terminal domain
OG0000141	1	IPR001584	Integrase, catalytic core
OG0000141	1	IPR008979	Galactose-binding-like domain superfamily
OG0000141	1	IPR012337	Ribonuclease H-like superfamily
OG0000141	1	IPR036397	Ribonuclease H superfamily
OG0000142	171	IPR027417	P-loop containing nucleoside triphosphate hydrolase
OG0000142	152	IPR001650	Helicase, C-terminal
OG0000142	87	IPR014001	Helicase superfamily 1/2, ATP-binding domain
OG0000142	64	IPR011545	DEAD/DEAH box helicase domain
OG0000142	1	IPR005135	Endonuclease/exonuclease/phosphatase
OG0000143	184	IPR011604	Exonuclease, phage-type/RecB, C-terminal
OG0000143	182	IPR011335	Restriction endonuclease type II-like
OG0000143	135	IPR019080	YqaJ viral recombinase
OG0000143	85	IPR007527	Zinc finger, SWIM-type
OG0000143	7	IPR034720	Viral alkaline exonuclease
OG0000144	25	IPR043128	Reverse transcriptase/Diguanylate cyclase domain
OG0000144	14	IPR000477	Reverse transcriptase domain
OG0000144	14	IPR012337	Ribonuclease H-like superfamily
OG0000144	14	IPR036397	Ribonuclease H superfamily
OG0000144	14	IPR041373	Reverse transcriptase, RNase H-like domain
OG0000145	185	IPR004166	MHCK/EF2 kinase
OG0000145	185	IPR011009	Protein kinase-like domain superfamily
OG0000145	1	IPR000477	Reverse transcriptase domain
OG0000145	1	IPR003323	OTU domain
OG0000145	1	IPR011042	Six-bladed beta-propeller, TolB-like
OG0000146	4	IPR018379	BEN domain
OG0000146	2	IPR000477	Reverse transcriptase domain
OG0000146	1	IPR013783	Immunoglobulin-like fold
OG0000146	1	IPR040676	Domain of unknown function DUF5641
OG0000147	179	IPR000718	Peptidase M13
OG0000147	171	IPR024079	Metallopeptidase, catalytic domain superfamily
OG0000147	156	IPR008753	Peptidase M13, N-terminal domain
OG0000147	153	IPR042089	Peptidase M13, domain 2
OG0000147	150	IPR018497	Peptidase M13, C-terminal domain
OG0000148	34	IPR025398	Domain of unknown function DUF4371
OG0000148	27	IPR012337	Ribonuclease H-like superfamily
OG0000148	25	IPR008906	HAT, C-terminal dimerisation domain
OG0000148	19	IPR006580	Zinc finger, TTF-type
OG0000148	2	IPR001810	F-box domain
OG0000149	203	IPR001503	Glycosyl transferase family 10
OG0000149	195	IPR038577	GT10-like superfamily
OG0000149	188	IPR031481	Fucosyltransferase, N-terminal
OG0000149	2	IPR002130	Cyclophilin-type peptidyl-prolyl cis-trans isomerase domain
OG0000149	2	IPR029000	Cyclophilin-like domain superfamily
OG0000150	76	IPR013087	Zinc finger C2H2-type
OG0000150	1	IPR027806	Harbinger transposase-derived nuclease domain
OG0000151	85	IPR013087	Zinc finger C2H2-type
OG0000151	4	IPR036236	Zinc finger C2H2 superfamily
OG0000151	2	IPR000477	Reverse transcriptase domain
OG0000151	2	IPR036691	Endonuclease/exonuclease/phosphatase superfamily
OG0000151	1	IPR001611	Leucine-rich repeat
OG0000152	207	IPR000276	G protein-coupled receptor, rhodopsin-like
OG0000152	207	IPR017452	GPCR, rhodopsin-like, 7TM
OG0000152	36	IPR001671	Melanocortin/ACTH receptor
OG0000152	1	IPR000182	GNAT domain
OG0000152	1	IPR000995	Muscarinic acetylcholine receptor family
OG0000153	91	IPR038765	Papain-like cysteine peptidase superfamily
OG0000153	85	IPR003323	OTU domain
OG0000153	34	IPR033467	Tesmin/TSO1-like CXC domain
OG0000153	26	IPR005172	CRC domain
OG0000153	1	IPR000477	Reverse transcriptase domain
OG0000154	57	IPR042497	Transposase, L1 superfamily
OG0000154	55	IPR004244	Transposase, L1
OG0000154	2	IPR036691	Endonuclease/exonuclease/phosphatase superfamily
OG0000154	1	IPR001293	Zinc finger, TRAF-type
OG0000154	1	IPR001841	Zinc finger, RING-type
OG0000155	207	IPR000418	Ets domain
OG0000155	207	IPR036388	Winged helix-like DNA-binding domain superfamily
OG0000155	207	IPR036390	Winged helix DNA-binding domain superfamily
OG0000155	3	IPR024668	GA-binding protein alpha subunit, N-terminal
OG0000155	2	IPR029071	Ubiquitin-like domain superfamily
OG0000156	269	IPR017452	GPCR, rhodopsin-like, 7TM
OG0000156	258	IPR000276	G protein-coupled receptor, rhodopsin-like
OG0000156	1	IPR013087	Zinc finger C2H2-type
OG0000157	191	IPR016035	Acyl transferase/acyl hydrolase/lysophospholipase
OG0000157	21	IPR002641	Patatin-like phospholipase domain
OG0000157	3	IPR002035	von Willebrand factor, type A
OG0000157	2	IPR000276	G protein-coupled receptor, rhodopsin-like
OG0000157	2	IPR000697	WH1/EVH1 domain
OG0000158	153	IPR004244	Transposase, L1
OG0000158	29	IPR004941	Baculovirus FP protein
OG0000158	7	IPR036691	Endonuclease/exonuclease/phosphatase superfamily
OG0000158	4	IPR042497	Transposase, L1 superfamily
OG0000158	1	IPR002695	Bifunctional purine biosynthesis protein PurH-like
OG0000159	116	IPR000742	EGF-like domain
OG0000159	104	IPR013032	EGF-like, conserved site
OG0000159	47	IPR001881	EGF-like calcium-binding domain
OG0000159	42	IPR003609	PAN/Apple domain
OG0000159	39	IPR000152	EGF-type aspartate/asparagine hydroxylation site
OG0000160	183	IPR008428	Chondroitin N-acetylgalactosaminyltransferase
OG0000160	182	IPR029044	Nucleotide-diphospho-sugar transferases
OG0000160	165	IPR037524	PA14/GLEYA domain
OG0000160	121	IPR011658	PA14 domain
OG0000160	14	IPR027791	Galactosyltransferase, C-terminal
OG0000161	201	IPR013783	Immunoglobulin-like fold
OG0000161	199	IPR003961	Fibronectin type III
OG0000161	199	IPR036116	Fibronectin type III superfamily
OG0000161	46	IPR007110	Immunoglobulin-like domain
OG0000161	46	IPR036179	Immunoglobulin-like domain superfamily
OG0000162	198	IPR034113	Golgi-associated plant pathogenesis-related protein 1, SCP domain
OG0000162	198	IPR035940	CAP superfamily
OG0000162	194	IPR001283	Cysteine-rich secretory protein-related
OG0000162	192	IPR014044	CAP domain
OG0000162	173	IPR018244	Allergen V5/Tpx-1-related, conserved site
OG0000163	87	IPR036514	SGNH hydrolase superfamily
OG0000163	33	IPR013830	SGNH hydrolase-type esterase domain
OG0000163	26	IPR036691	Endonuclease/exonuclease/phosphatase superfamily
OG0000163	6	IPR036361	SAP domain superfamily
OG0000163	5	IPR003034	SAP domain
OG0000164	149	IPR000742	EGF-like domain
OG0000164	144	IPR001881	EGF-like calcium-binding domain
OG0000164	144	IPR013032	EGF-like, conserved site
OG0000164	141	IPR018097	EGF-like calcium-binding, conserved site
OG0000164	140	IPR001846	von Willebrand factor, type D domain
OG0000165	248	IPR017452	GPCR, rhodopsin-like, 7TM
OG0000165	244	IPR000276	G protein-coupled receptor, rhodopsin-like
OG0000165	44	IPR000611	Neuropeptide Y receptor family
OG0000165	2	IPR001128	Cytochrome P450
OG0000165	2	IPR002401	Cytochrome P450, E-class, group I
OG0000166	189	IPR006015	Universal stress protein A family
OG0000166	189	IPR006016	UspA
OG0000166	189	IPR014729	Rossmann-like alpha/beta/alpha sandwich fold
OG0000167	76	IPR036691	Endonuclease/exonuclease/phosphatase superfamily
OG0000167	66	IPR000477	Reverse transcriptase domain
OG0000167	36	IPR001878	Zinc finger, CCHC-type
OG0000167	33	IPR005135	Endonuclease/exonuclease/phosphatase
OG0000167	32	IPR036875	Zinc finger, CCHC-type superfamily
OG0000168	3	IPR011112	Rho termination factor, N-terminal
OG0000168	3	IPR036361	SAP domain superfamily
OG0000168	2	IPR001611	Leucine-rich repeat
OG0000168	2	IPR007111	NACHT nucleoside triphosphatase
OG0000168	2	IPR032675	Leucine-rich repeat domain superfamily
OG0000169	63	IPR043128	Reverse transcriptase/Diguanylate cyclase domain
OG0000169	49	IPR000477	Reverse transcriptase domain
OG0000169	21	IPR010998	Integrase/recombinase, N-terminal
OG0000169	18	IPR011010	DNA breaking-rejoining enzyme, catalytic core
OG0000169	18	IPR013762	Integrase-like, catalytic domain superfamily
OG0000170	125	IPR016054	Ly-6 antigen/uPA receptor-like
OG0000170	15	IPR018363	CD59 antigen, conserved site
OG0000170	2	IPR004126	Phospholipase A2 inhibitor
OG0000170	1	IPR011701	Major facilitator superfamily
OG0000170	1	IPR036259	MFS transporter superfamily
OG0000171	4	IPR000477	Reverse transcriptase domain
OG0000171	1	IPR026960	Reverse transcriptase zinc-binding domain
OG0000172	205	IPR008160	Collagen triple helix repeat
OG0000172	1	IPR011545	DEAD/DEAH box helicase domain
OG0000172	1	IPR014001	Helicase superfamily 1/2, ATP-binding domain
OG0000172	1	IPR027417	P-loop containing nucleoside triphosphate hydrolase
OG0000173	1	IPR001650	Helicase, C-terminal
OG0000173	1	IPR002110	Ankyrin repeat
OG0000173	1	IPR006560	AWS domain
OG0000173	1	IPR007205	Protein HGH1 N-terminal
OG0000173	1	IPR007206	Protein HGH1 C-terminal
OG0000174	118	IPR004244	Transposase, L1
OG0000174	108	IPR042497	Transposase, L1 superfamily
OG0000174	17	IPR036691	Endonuclease/exonuclease/phosphatase superfamily
OG0000174	3	IPR008827	Synaptonemal complex protein 1
OG0000174	2	IPR000477	Reverse transcriptase domain
OG0000175	34	IPR013087	Zinc finger C2H2-type
OG0000175	24	IPR036236	Zinc finger C2H2 superfamily
OG0000175	11	IPR004868	DNA-directed DNA polymerase, family B, mitochondria/virus
OG0000175	4	IPR011335	Restriction endonuclease type II-like
OG0000175	2	IPR001584	Integrase, catalytic core
OG0000176	161	IPR039373	Glutamate carboxypeptidase 2-like
OG0000176	152	IPR007484	Peptidase M28
OG0000176	149	IPR036757	Transferrin receptor-like, dimerisation domain superfamily
OG0000176	146	IPR007365	Transferrin receptor-like, dimerisation domain
OG0000176	131	IPR003137	PA domain
OG0000177	166	IPR001024	PLAT/LH2 domain
OG0000177	166	IPR036392	PLAT/LH2 domain superfamily
OG0000177	164	IPR013122	Polycystin cation channel, PKD1/PKD2
OG0000177	145	IPR002859	PKD/REJ-like domain
OG0000177	141	IPR003915	Polycystic kidney disease type 2 protein
OG0000178	24	IPR002035	von Willebrand factor, type A
OG0000178	24	IPR036465	von Willebrand factor A-like domain superfamily
OG0000178	17	IPR000742	EGF-like domain
OG0000178	17	IPR013032	EGF-like, conserved site
OG0000178	15	IPR000152	EGF-type aspartate/asparagine hydroxylation site
OG0000179	226	IPR029063	S-adenosyl-L-methionine-dependent methyltransferase
OG0000179	151	IPR041698	Methyltransferase domain 25
OG0000179	52	IPR013216	Methyltransferase type 11
OG0000179	21	IPR025714	Methyltransferase domain
OG0000179	2	IPR012901	N2227-like
OG0000180	71	IPR010281	Protein of unknown function DUF885
OG0000180	2	IPR027806	Harbinger transposase-derived nuclease domain
OG0000180	1	IPR000477	Reverse transcriptase domain
OG0000180	1	IPR001584	Integrase, catalytic core
OG0000180	1	IPR001660	Sterile alpha motif domain
OG0000181	232	IPR017452	GPCR, rhodopsin-like, 7TM
OG0000181	231	IPR000276	G protein-coupled receptor, rhodopsin-like
OG0000181	19	IPR001671	Melanocortin/ACTH receptor
OG0000181	1	IPR000477	Reverse transcriptase domain
OG0000181	1	IPR001266	Ribosomal protein S19e
OG0000182	85	IPR004244	Transposase, L1
OG0000182	46	IPR042497	Transposase, L1 superfamily
OG0000182	2	IPR002181	Fibrinogen, alpha/beta/gamma chain, C-terminal globular domain
OG0000182	2	IPR004941	Baculovirus FP protein
OG0000182	2	IPR005135	Endonuclease/exonuclease/phosphatase
OG0000183	205	IPR036056	Fibrinogen-like, C-terminal
OG0000183	193	IPR002181	Fibrinogen, alpha/beta/gamma chain, C-terminal globular domain
OG0000183	159	IPR000885	Fibrillar collagen, C-terminal
OG0000183	94	IPR014716	Fibrinogen, alpha/beta/gamma chain, C-terminal globular, subdomain 1
OG0000183	29	IPR003609	PAN/Apple domain
OG0000184	227	IPR009017	Green fluorescent protein
OG0000184	215	IPR011584	Green fluorescent protein-related
OG0000184	60	IPR000786	Green fluorescent protein, GFP
OG0000184	1	IPR000477	Reverse transcriptase domain
OG0000184	1	IPR002181	Fibrinogen, alpha/beta/gamma chain, C-terminal globular domain
OG0000185	1	IPR000477	Reverse transcriptase domain
OG0000186	79	IPR027417	P-loop containing nucleoside triphosphate hydrolase
OG0000186	8	IPR001177	DNA helicase E1 protein, C-terminal, Papillomavirus
OG0000186	1	IPR000152	EGF-type aspartate/asparagine hydroxylation site
OG0000186	1	IPR000742	EGF-like domain
OG0000186	1	IPR001881	EGF-like calcium-binding domain
OG0000187	7	IPR000477	Reverse transcriptase domain
OG0000187	2	IPR002052	DNA methylase, N-6 adenine-specific, conserved site
OG0000187	2	IPR008979	Galactose-binding-like domain superfamily
OG0000187	2	IPR011990	Tetratricopeptide-like helical domain superfamily
OG0000187	2	IPR013026	Tetratricopeptide repeat-containing domain
OG0000188	219	IPR013083	Zinc finger, RING/FYVE/PHD-type
OG0000188	213	IPR043211	TNF receptor-associated factor TRAF
OG0000188	191	IPR008974	TRAF-like
OG0000188	179	IPR001293	Zinc finger, TRAF-type
OG0000188	167	IPR001841	Zinc finger, RING-type
OG0000189	7	IPR010998	Integrase/recombinase, N-terminal
OG0000189	5	IPR043128	Reverse transcriptase/Diguanylate cyclase domain
OG0000189	4	IPR011010	DNA breaking-rejoining enzyme, catalytic core
OG0000189	3	IPR004107	Integrase, SAM-like, N-terminal
OG0000189	2	IPR013762	Integrase-like, catalytic domain superfamily
OG0000190	221	IPR001304	C-type lectin-like
OG0000190	221	IPR016186	C-type lectin-like/link domain superfamily
OG0000190	221	IPR016187	C-type lectin fold
OG0000190	22	IPR018378	C-type lectin, conserved site
OG0000190	17	IPR000742	EGF-like domain
OG0000191	208	IPR013320	Concanavalin A-like lectin/glucanase domain superfamily
OG0000191	47	IPR000742	EGF-like domain
OG0000191	47	IPR013032	EGF-like, conserved site
OG0000191	44	IPR001881	EGF-like calcium-binding domain
OG0000191	40	IPR006558	LamG-like jellyroll fold
OG0000192	200	IPR000998	MAM domain
OG0000192	200	IPR013320	Concanavalin A-like lectin/glucanase domain superfamily
OG0000192	9	IPR005492	Leucine-rich glioma-inactivated , EPTP repeat
OG0000192	9	IPR009039	EAR
OG0000192	8	IPR002172	Low-density lipoprotein (LDL) receptor class A repeat
OG0000193	155	IPR011990	Tetratricopeptide-like helical domain superfamily
OG0000193	150	IPR027417	P-loop containing nucleoside triphosphate hydrolase
OG0000193	134	IPR041249	DZIP3-like HEPN domain
OG0000193	101	IPR019734	Tetratricopeptide repeat
OG0000193	93	IPR002182	NB-ARC
OG0000194	77	IPR000742	EGF-like domain
OG0000194	57	IPR013032	EGF-like, conserved site
OG0000194	48	IPR001881	EGF-like calcium-binding domain
OG0000194	45	IPR000152	EGF-type aspartate/asparagine hydroxylation site
OG0000194	36	IPR018097	EGF-like calcium-binding, conserved site
OG0000195	141	IPR036056	Fibrinogen-like, C-terminal
OG0000195	79	IPR014716	Fibrinogen, alpha/beta/gamma chain, C-terminal globular, subdomain 1
OG0000195	39	IPR002181	Fibrinogen, alpha/beta/gamma chain, C-terminal globular domain
OG0000195	12	IPR040057	Spermatogenesis-defective protein 39
OG0000195	11	IPR038132	Vps16, C-terminal domain superfamily
OG0000196	201	IPR002213	UDP-glucuronosyl/UDP-glucosyltransferase
OG0000196	39	IPR035595	UDP-glycosyltransferase family, conserved site
OG0000196	3	IPR007235	Glycosyl transferase, family 28, C-terminal
OG0000196	1	IPR001202	WW domain
OG0000196	1	IPR001452	SH3 domain
OG0000197	201	IPR002659	Glycosyl transferase, family 31
OG0000197	114	IPR029044	Nucleotide-diphospho-sugar transferases
OG0000197	5	IPR018108	Mitochondrial substrate/solute carrier
OG0000197	5	IPR023395	Mitochondrial carrier domain superfamily
OG0000197	2	IPR001283	Cysteine-rich secretory protein-related
OG0000198	174	IPR036396	Cytochrome P450 superfamily
OG0000198	173	IPR001128	Cytochrome P450
OG0000198	153	IPR002401	Cytochrome P450, E-class, group I
OG0000198	137	IPR017972	Cytochrome P450, conserved site
OG0000198	5	IPR002403	Cytochrome P450, E-class, group IV
OG0000199	150	IPR001090	Ephrin receptor ligand binding domain
OG0000199	150	IPR008979	Galactose-binding-like domain superfamily
OG0000199	131	IPR013783	Immunoglobulin-like fold
OG0000199	131	IPR036116	Fibronectin type III superfamily
OG0000199	124	IPR003961	Fibronectin type III
OG0000200	135	IPR035983	HECT, E3 ligase catalytic domain
OG0000200	108	IPR000569	HECT domain
OG0000200	17	IPR003892	Ubiquitin system component CUE
OG0000200	9	IPR009060	UBA-like superfamily
OG0000200	2	IPR005173	DMRTA motif
OG0000201	158	IPR006689	Small GTPase superfamily, ARF/SAR type
OG0000201	158	IPR027417	P-loop containing nucleoside triphosphate hydrolase
OG0000201	140	IPR005225	Small GTP-binding protein domain
OG0000201	16	IPR041838	ADP-ribosylation factor 6
OG0000201	12	IPR041839	ADP-ribosylation factor-like protein 6
OG0000202	16	IPR002110	Ankyrin repeat
OG0000202	16	IPR020683	Ankyrin repeat-containing domain
OG0000202	16	IPR036770	Ankyrin repeat-containing domain superfamily
OG0000202	15	IPR001130	TatD family
OG0000202	15	IPR001841	Zinc finger, RING-type
OG0000203	190	IPR002227	Tyrosinase copper-binding domain
OG0000203	190	IPR008922	Uncharacterised domain, di-copper centre
OG0000203	17	IPR002035	von Willebrand factor, type A
OG0000203	17	IPR036465	von Willebrand factor A-like domain superfamily
OG0000203	14	IPR000884	Thrombospondin type-1 (TSP1) repeat
OG0000204	44	IPR013103	Reverse transcriptase, RNA-dependent DNA polymerase
OG0000204	35	IPR012337	Ribonuclease H-like superfamily
OG0000204	34	IPR036397	Ribonuclease H superfamily
OG0000204	33	IPR001584	Integrase, catalytic core
OG0000204	21	IPR025724	GAG-pre-integrase domain
OG0000205	221	IPR000276	G protein-coupled receptor, rhodopsin-like
OG0000205	220	IPR017452	GPCR, rhodopsin-like, 7TM
OG0000205	1	IPR000742	EGF-like domain
OG0000205	1	IPR001759	Pentraxin-related
OG0000205	1	IPR002110	Ankyrin repeat
OG0000206	44	IPR021109	Aspartic peptidase domain superfamily
OG0000206	22	IPR012337	Ribonuclease H-like superfamily
OG0000206	21	IPR001969	Aspartic peptidase, active site
OG0000206	19	IPR043128	Reverse transcriptase/Diguanylate cyclase domain
OG0000206	17	IPR001584	Integrase, catalytic core
OG0000207	217	IPR035914	Spermadhesin, CUB domain superfamily
OG0000207	216	IPR000859	CUB domain
OG0000207	40	IPR036179	Immunoglobulin-like domain superfamily
OG0000207	31	IPR013783	Immunoglobulin-like fold
OG0000207	28	IPR007110	Immunoglobulin-like domain
OG0000208	176	IPR001873	Epithelial sodium channel
OG0000208	2	IPR000276	G protein-coupled receptor, rhodopsin-like
OG0000208	2	IPR017452	GPCR, rhodopsin-like, 7TM
OG0000208	1	IPR004133	DAN
OG0000208	1	IPR029034	Cystine-knot cytokine
OG0000209	77	IPR011010	DNA breaking-rejoining enzyme, catalytic core
OG0000209	76	IPR013762	Integrase-like, catalytic domain superfamily
OG0000209	68	IPR021893	Protein of unknown function DUF3504
OG0000209	5	IPR002104	Integrase, catalytic domain
OG0000209	1	IPR002048	EF-hand domain
OG0000210	150	IPR034016	Aminopeptidase N-type
OG0000210	144	IPR001930	Peptidase M1, alanine aminopeptidase/leukotriene A4 hydrolase
OG0000210	137	IPR042097	Aminopeptidase N-like , N-terminal
OG0000210	135	IPR014782	Peptidase M1, membrane alanine aminopeptidase
OG0000210	131	IPR024571	ERAP1-like C-terminal domain
OG0000211	24	IPR000477	Reverse transcriptase domain
OG0000211	10	IPR036691	Endonuclease/exonuclease/phosphatase superfamily
OG0000211	4	IPR005135	Endonuclease/exonuclease/phosphatase
OG0000211	1	IPR000998	MAM domain
OG0000211	1	IPR003598	Immunoglobulin subtype 2
OG0000212	87	IPR035983	HECT, E3 ligase catalytic domain
OG0000212	50	IPR000569	HECT domain
OG0000212	4	IPR029071	Ubiquitin-like domain superfamily
OG0000212	1	IPR000421	Coagulation factor 5/8 C-terminal domain
OG0000212	1	IPR000477	Reverse transcriptase domain
OG0000213	177	IPR000175	Sodium:neurotransmitter symporter
OG0000213	177	IPR037272	Sodium:neurotransmitter symporter superfamily
OG0000213	2	IPR001849	Pleckstrin homology domain
OG0000213	1	IPR000276	G protein-coupled receptor, rhodopsin-like
OG0000213	1	IPR003492	Batten's disease protein Cln3
OG0000214	182	IPR005331	Sulfotransferase
OG0000214	178	IPR018011	Carbohydrate sulfotransferase 8-10
OG0000214	20	IPR027417	P-loop containing nucleoside triphosphate hydrolase
OG0000214	4	IPR018247	EF-Hand 1, calcium-binding site
OG0000214	1	IPR002048	EF-hand domain
OG0000215	7	IPR012337	Ribonuclease H-like superfamily
OG0000215	2	IPR000477	Reverse transcriptase domain
OG0000215	2	IPR036236	Zinc finger C2H2 superfamily
OG0000215	1	IPR000305	GIY-YIG endonuclease
OG0000215	1	IPR001611	Leucine-rich repeat
OG0000216	164	IPR015894	Guanylate-binding protein, N-terminal
OG0000216	154	IPR027417	P-loop containing nucleoside triphosphate hydrolase
OG0000216	153	IPR003191	Guanylate-binding protein/Atlastin, C-terminal
OG0000216	152	IPR036543	Guanylate-binding protein, C-terminal domain superfamily
OG0000216	148	IPR030386	GB1/RHD3-type guanine nucleotide-binding (G) domain
OG0000217	2	IPR001972	Stomatin/HflK/HflC family
OG0000217	1	IPR000209	Peptidase S8/S53 domain
OG0000217	1	IPR000571	Zinc finger, CCCH-type
OG0000217	1	IPR000629	ATP-dependent RNA helicase DEAD-box, conserved site
OG0000217	1	IPR000884	Thrombospondin type-1 (TSP1) repeat
OG0000218	130	IPR036056	Fibrinogen-like, C-terminal
OG0000218	103	IPR014716	Fibrinogen, alpha/beta/gamma chain, C-terminal globular, subdomain 1
OG0000218	88	IPR002181	Fibrinogen, alpha/beta/gamma chain, C-terminal globular domain
OG0000218	57	IPR000742	EGF-like domain
OG0000218	55	IPR013032	EGF-like, conserved site
OG0000219	165	IPR000210	BTB/POZ domain
OG0000219	165	IPR011333	SKP1/BTB/POZ domain superfamily
OG0000219	160	IPR015915	Kelch-type beta propeller
OG0000219	156	IPR011705	BTB/Kelch-associated
OG0000219	86	IPR017096	BTB-kelch protein
OG0000220	109	IPR036397	Ribonuclease H superfamily
OG0000220	98	IPR012337	Ribonuclease H-like superfamily
OG0000220	48	IPR013520	Exonuclease, RNase T/DNA polymerase III
OG0000220	2	IPR007110	Immunoglobulin-like domain
OG0000220	2	IPR013783	Immunoglobulin-like fold
OG0000221	134	IPR036383	Thrombospondin type-1 (TSP1) repeat superfamily
OG0000221	133	IPR000884	Thrombospondin type-1 (TSP1) repeat
OG0000221	129	IPR002870	Peptidase M12B, propeptide
OG0000221	123	IPR024079	Metallopeptidase, catalytic domain superfamily
OG0000221	103	IPR041645	ADAM cysteine-rich domain 2
OG0000222	228	IPR011990	Tetratricopeptide-like helical domain superfamily
OG0000222	187	IPR019734	Tetratricopeptide repeat
OG0000222	177	IPR013026	Tetratricopeptide repeat-containing domain
OG0000222	59	IPR001440	Tetratricopeptide repeat 1
OG0000222	25	IPR013105	Tetratricopeptide repeat 2
OG0000223	13	IPR004875	DDE superfamily endonuclease domain
OG0000223	12	IPR009057	Homeobox-like domain superfamily
OG0000223	11	IPR007889	DNA binding HTH domain, Psq-type
OG0000223	9	IPR006600	HTH CenpB-type DNA-binding domain
OG0000223	9	IPR011011	Zinc finger, FYVE/PHD-type
OG0000224	58	IPR009057	Homeobox-like domain superfamily
OG0000224	57	IPR006600	HTH CenpB-type DNA-binding domain
OG0000224	52	IPR004875	DDE superfamily endonuclease domain
OG0000224	32	IPR007889	DNA binding HTH domain, Psq-type
OG0000224	5	IPR036388	Winged helix-like DNA-binding domain superfamily
OG0000225	8	IPR036361	SAP domain superfamily
OG0000225	4	IPR011011	Zinc finger, FYVE/PHD-type
OG0000225	4	IPR013083	Zinc finger, RING/FYVE/PHD-type
OG0000225	3	IPR001965	Zinc finger, PHD-type
OG0000225	3	IPR019786	Zinc finger, PHD-type, conserved site
OG0000226	1	IPR001878	Zinc finger, CCHC-type
OG0000226	1	IPR021109	Aspartic peptidase domain superfamily
OG0000226	1	IPR021896	Transposase protein
OG0000226	1	IPR024810	Mab-21 domain
OG0000227	188	IPR027417	P-loop containing nucleoside triphosphate hydrolase
OG0000227	168	IPR011990	Tetratricopeptide-like helical domain superfamily
OG0000227	165	IPR013026	Tetratricopeptide repeat-containing domain
OG0000227	163	IPR019734	Tetratricopeptide repeat
OG0000227	78	IPR007111	NACHT nucleoside triphosphatase
OG0000228	170	IPR036226	Lipoxigenase, C-terminal domain superfamily
OG0000228	161	IPR013819	Lipoxygenase, C-terminal
OG0000228	154	IPR000907	Lipoxygenase
OG0000228	25	IPR000562	Fibronectin type II domain
OG0000228	25	IPR013806	Kringle-like fold
OG0000229	35	IPR040521	Kyakuja-Dileera-Zisupton transposase
OG0000229	18	IPR041320	CxC1-like cysteine cluster associated with KDZ transposases
OG0000229	10	IPR041457	CxC2-like cysteine cluster, KDZ transposase-associated
OG0000229	1	IPR012340	Nucleic acid-binding, OB-fold
OG0000230	176	IPR002153	Transient receptor potential channel, canonical
OG0000230	139	IPR005821	Ion transport domain
OG0000230	136	IPR043136	B30.2/SPRY domain superfamily
OG0000230	88	IPR036465	von Willebrand factor A-like domain superfamily
OG0000230	82	IPR002035	von Willebrand factor, type A
OG0000231	156	IPR011009	Protein kinase-like domain superfamily
OG0000231	149	IPR000719	Protein kinase domain
OG0000231	105	IPR008271	Serine/threonine-protein kinase, active site
OG0000231	95	IPR017441	Protein kinase, ATP binding site
OG0000231	19	IPR001245	Serine-threonine/tyrosine-protein kinase, catalytic domain
OG0000232	167	IPR000436	Sushi/SCR/CCP domain
OG0000232	167	IPR035976	Sushi/SCR/CCP superfamily
OG0000232	59	IPR008979	Galactose-binding-like domain superfamily
OG0000232	57	IPR000421	Coagulation factor 5/8 C-terminal domain
OG0000232	13	IPR000152	EGF-type aspartate/asparagine hydroxylation site
OG0000233	44	IPR027417	P-loop containing nucleoside triphosphate hydrolase
OG0000233	35	IPR025476	Helitron helicase-like domain
OG0000233	33	IPR010285	DNA helicase Pif1-like
OG0000233	4	IPR001138	Zn(2)-C6 fungal-type DNA-binding domain
OG0000233	2	IPR001878	Zinc finger, CCHC-type
OG0000234	182	IPR017452	GPCR, rhodopsin-like, 7TM
OG0000234	181	IPR000276	G protein-coupled receptor, rhodopsin-like
OG0000234	1	IPR019430	7TM GPCR, serpentine receptor class x (Srx)
OG0000234	1	IPR038359	Connexin, N-terminal domain superfamily
OG0000235	153	IPR029063	S-adenosyl-L-methionine-dependent methyltransferase
OG0000235	144	IPR025714	Methyltransferase domain
OG0000235	129	IPR026669	Arsenite methyltransferase-like
OG0000235	2	IPR005821	Ion transport domain
OG0000235	2	IPR027359	Voltage-dependent channel domain superfamily
OG0000236	92	IPR024445	ISXO2-like transposase domain
OG0000236	5	IPR013083	Zinc finger, RING/FYVE/PHD-type
OG0000236	4	IPR001293	Zinc finger, TRAF-type
OG0000236	4	IPR008974	TRAF-like
OG0000236	2	IPR001841	Zinc finger, RING-type
OG0000237	152	IPR001214	SET domain
OG0000237	123	IPR013087	Zinc finger C2H2-type
OG0000237	122	IPR036236	Zinc finger C2H2 superfamily
OG0000237	1	IPR003604	Matrin/U1-C-like, C2H2-type zinc finger
OG0000237	1	IPR013883	Transcription factor Iwr1 domain
OG0000238	143	IPR029055	Nucleophile aminohydrolases, N-terminal
OG0000238	131	IPR000101	Gamma-glutamyltranspeptidase
OG0000238	114	IPR043137	Gamma-glutamyltranspeptidase, small subunit
OG0000238	111	IPR043138	Gamma-glutamyltranspeptidase, large subunit, C-terminal domain
OG0000238	1	IPR034016	Aminopeptidase N-type
OG0000239	195	IPR013783	Immunoglobulin-like fold
OG0000239	193	IPR036179	Immunoglobulin-like domain superfamily
OG0000239	191	IPR007110	Immunoglobulin-like domain
OG0000239	175	IPR003598	Immunoglobulin subtype 2
OG0000239	169	IPR003599	Immunoglobulin subtype
OG0000240	87	IPR024445	ISXO2-like transposase domain
OG0000240	2	IPR000477	Reverse transcriptase domain
OG0000240	2	IPR036691	Endonuclease/exonuclease/phosphatase superfamily
OG0000240	1	IPR000719	Protein kinase domain
OG0000240	1	IPR000953	Chromo/chromo shadow domain
OG0000241	19	IPR001841	Zinc finger, RING-type
OG0000241	5	IPR013083	Zinc finger, RING/FYVE/PHD-type
OG0000241	2	IPR027417	P-loop containing nucleoside triphosphate hydrolase
OG0000241	1	IPR010285	DNA helicase Pif1-like
OG0000241	1	IPR011545	DEAD/DEAH box helicase domain
OG0000242	146	IPR005334	Dynein light chain Tctex-1 like
OG0000242	143	IPR038586	Tctex-1-like superfamily
OG0000243	83	IPR012337	Ribonuclease H-like superfamily
OG0000243	65	IPR036397	Ribonuclease H superfamily
OG0000243	62	IPR001584	Integrase, catalytic core
OG0000243	2	IPR011112	Rho termination factor, N-terminal
OG0000243	1	IPR023294	Tachylectin 2
OG0000244	143	IPR004000	Actin family
OG0000244	143	IPR043129	ATPase, nucleotide binding domain
OG0000244	125	IPR020902	Actin/actin-like conserved site
OG0000244	122	IPR004001	Actin, conserved site
OG0000244	9	IPR018181	Heat shock protein 70, conserved site
OG0000245	125	IPR004244	Transposase, L1
OG0000245	21	IPR036691	Endonuclease/exonuclease/phosphatase superfamily
OG0000245	19	IPR004941	Baculovirus FP protein
OG0000245	2	IPR042497	Transposase, L1 superfamily
OG0000245	1	IPR000907	Lipoxygenase
OG0000246	145	IPR006201	Neurotransmitter-gated ion-channel
OG0000246	136	IPR036719	Neurotransmitter-gated ion-channel transmembrane domain superfamily
OG0000246	136	IPR036734	Neurotransmitter-gated ion-channel ligand-binding domain superfamily
OG0000246	134	IPR006028	Gamma-aminobutyric acid A receptor/Glycine receptor alpha
OG0000246	134	IPR006029	Neurotransmitter-gated ion-channel transmembrane domain
OG0000247	134	IPR027417	P-loop containing nucleoside triphosphate hydrolase
OG0000247	130	IPR041677	DNA2/NAM7 helicase, AAA domain
OG0000247	125	IPR041679	DNA2/NAM7 helicase-like, AAA domain
OG0000247	64	IPR000967	Zinc finger, NF-X1-type
OG0000247	40	IPR013320	Concanavalin A-like lectin/glucanase domain superfamily
OG0000248	15	IPR003034	SAP domain
OG0000248	10	IPR036361	SAP domain superfamily
OG0000248	3	IPR000719	Protein kinase domain
OG0000248	3	IPR011009	Protein kinase-like domain superfamily
OG0000248	3	IPR043128	Reverse transcriptase/Diguanylate cyclase domain
OG0000249	3	IPR017877	Myb-like domain
OG0000249	2	IPR043128	Reverse transcriptase/Diguanylate cyclase domain
OG0000249	1	IPR000276	G protein-coupled receptor, rhodopsin-like
OG0000249	1	IPR000421	Coagulation factor 5/8 C-terminal domain
OG0000249	1	IPR000742	EGF-like domain
OG0000250	102	IPR011604	Exonuclease, phage-type/RecB, C-terminal
OG0000250	87	IPR011335	Restriction endonuclease type II-like
OG0000250	64	IPR019080	YqaJ viral recombinase
OG0000250	32	IPR007527	Zinc finger, SWIM-type
OG0000250	9	IPR034720	Viral alkaline exonuclease
OG0000251	186	IPR016186	C-type lectin-like/link domain superfamily
OG0000251	186	IPR016187	C-type lectin fold
OG0000251	183	IPR001304	C-type lectin-like
OG0000251	28	IPR000742	EGF-like domain
OG0000251	25	IPR013032	EGF-like, conserved site
OG0000252	154	IPR010987	Glutathione S-transferase, C-terminal-like
OG0000252	154	IPR036282	Glutathione S-transferase, C-terminal domain superfamily
OG0000252	151	IPR004045	Glutathione S-transferase, N-terminal
OG0000252	150	IPR036249	Thioredoxin-like superfamily
OG0000252	149	IPR004046	Glutathione S-transferase, C-terminal
OG0000253	30	IPR027417	P-loop containing nucleoside triphosphate hydrolase
OG0000253	28	IPR010285	DNA helicase Pif1-like
OG0000253	24	IPR025476	Helitron helicase-like domain
OG0000253	10	IPR036691	Endonuclease/exonuclease/phosphatase superfamily
OG0000253	9	IPR012340	Nucleic acid-binding, OB-fold
OG0000254	13	IPR013083	Zinc finger, RING/FYVE/PHD-type
OG0000254	11	IPR001841	Zinc finger, RING-type
OG0000254	6	IPR013087	Zinc finger C2H2-type
OG0000254	2	IPR016024	Armadillo-type fold
OG0000254	1	IPR000595	Cyclic nucleotide-binding domain
OG0000255	174	IPR007110	Immunoglobulin-like domain
OG0000255	174	IPR013783	Immunoglobulin-like fold
OG0000255	174	IPR036179	Immunoglobulin-like domain superfamily
OG0000255	173	IPR003598	Immunoglobulin subtype 2
OG0000255	171	IPR003599	Immunoglobulin subtype
OG0000256	132	IPR011604	Exonuclease, phage-type/RecB, C-terminal
OG0000256	129	IPR011335	Restriction endonuclease type II-like
OG0000256	101	IPR019080	YqaJ viral recombinase
OG0000256	92	IPR007527	Zinc finger, SWIM-type
OG0000256	8	IPR034720	Viral alkaline exonuclease
OG0000257	82	IPR027417	P-loop containing nucleoside triphosphate hydrolase
OG0000257	74	IPR010285	DNA helicase Pif1-like
OG0000257	12	IPR003840	DNA helicase
OG0000257	10	IPR003593	AAA+ ATPase domain
OG0000257	3	IPR027785	UvrD-like helicase C-terminal domain
OG0000258	149	IPR000276	G protein-coupled receptor, rhodopsin-like
OG0000258	149	IPR017452	GPCR, rhodopsin-like, 7TM
OG0000258	57	IPR027430	Visual pigments (opsins) retinal binding site
OG0000258	16	IPR001760	Opsin
OG0000258	3	IPR002962	Peropsin
OG0000259	5	IPR041588	Integrase zinc-binding domain
OG0000259	4	IPR001878	Zinc finger, CCHC-type
OG0000259	3	IPR005162	Retrotransposon gag domain
OG0000259	3	IPR021109	Aspartic peptidase domain superfamily
OG0000259	2	IPR011990	Tetratricopeptide-like helical domain superfamily
OG0000260	34	IPR011042	Six-bladed beta-propeller, TolB-like
OG0000260	3	IPR003034	SAP domain
OG0000260	2	IPR027417	P-loop containing nucleoside triphosphate hydrolase
OG0000260	1	IPR000477	Reverse transcriptase domain
OG0000260	1	IPR000980	SH2 domain
OG0000261	116	IPR024862	Transient receptor potential cation channel subfamily V
OG0000261	68	IPR005821	Ion transport domain
OG0000261	47	IPR036770	Ankyrin repeat-containing domain superfamily
OG0000261	15	IPR013122	Polycystin cation channel, PKD1/PKD2
OG0000261	9	IPR027359	Voltage-dependent channel domain superfamily
OG0000262	16	IPR003609	PAN/Apple domain
OG0000262	1	IPR000276	G protein-coupled receptor, rhodopsin-like
OG0000262	1	IPR001656	Pseudouridine synthase, TruD
OG0000262	1	IPR002104	Integrase, catalytic domain
OG0000262	1	IPR011010	DNA breaking-rejoining enzyme, catalytic core
OG0000263	1	IPR004244	Transposase, L1
OG0000263	1	IPR004493	Leucyl-tRNA synthetase, class Ia, archaeal/eukaryotic cytosolic
OG0000263	1	IPR006539	P-type ATPase, subfamily IV
OG0000263	1	IPR012983	PHR
OG0000263	1	IPR014729	Rossmann-like alpha/beta/alpha sandwich fold
OG0000264	1	IPR001296	Glycosyl transferase, family 1
OG0000264	1	IPR011990	Tetratricopeptide-like helical domain superfamily
OG0000264	1	IPR013026	Tetratricopeptide repeat-containing domain
OG0000264	1	IPR019734	Tetratricopeptide repeat
OG0000265	19	IPR012934	Zinc finger, AD-type
OG0000265	1	IPR003439	ABC transporter-like
OG0000265	1	IPR003593	AAA+ ATPase domain
OG0000265	1	IPR003598	Immunoglobulin subtype 2
OG0000265	1	IPR006612	THAP-type zinc finger
OG0000266	1	IPR038717	Tc1-like transposase, DDE domain
OG0000267	144	IPR036291	NAD(P)-binding domain superfamily
OG0000267	143	IPR002347	Short-chain dehydrogenase/reductase SDR
OG0000267	112	IPR020904	Short-chain dehydrogenase/reductase, conserved site
OG0000267	1	IPR001214	SET domain
OG0000267	1	IPR011348	17beta-dehydrogenase
OG0000268	179	IPR043129	ATPase, nucleotide binding domain
OG0000268	70	IPR013126	Heat shock protein 70 family
OG0000268	33	IPR029509	Heat shock 70kDa protein 12B
OG0000268	7	IPR018181	Heat shock protein 70, conserved site
OG0000268	2	IPR031981	Mitochondria-eating protein, C-terminal domain
OG0000269	40	IPR004875	DDE superfamily endonuclease domain
OG0000269	26	IPR013087	Zinc finger C2H2-type
OG0000269	17	IPR009057	Homeobox-like domain superfamily
OG0000269	16	IPR006600	HTH CenpB-type DNA-binding domain
OG0000269	3	IPR002514	Transposase IS3/IS911family
OG0000270	152	IPR000276	G protein-coupled receptor, rhodopsin-like
OG0000270	152	IPR017452	GPCR, rhodopsin-like, 7TM
OG0000270	4	IPR001671	Melanocortin/ACTH receptor
OG0000271	148	IPR036852	Peptidase S8/S53 domain superfamily
OG0000271	138	IPR000209	Peptidase S8/S53 domain
OG0000271	120	IPR002884	P domain
OG0000271	120	IPR008979	Galactose-binding-like domain superfamily
OG0000271	95	IPR015500	Peptidase S8, subtilisin-related
OG0000272	148	IPR007125	Histone H2A/H2B/H3
OG0000272	148	IPR009072	Histone-fold
OG0000272	147	IPR000164	Histone H3/CENP-A
OG0000272	36	IPR036388	Winged helix-like DNA-binding domain superfamily
OG0000272	35	IPR005818	Linker histone H1/H5, domain H15
OG0000273	135	IPR011990	Tetratricopeptide-like helical domain superfamily
OG0000273	134	IPR013026	Tetratricopeptide repeat-containing domain
OG0000273	134	IPR019734	Tetratricopeptide repeat
OG0000273	131	IPR027417	P-loop containing nucleoside triphosphate hydrolase
OG0000273	62	IPR000906	ZU5 domain
OG0000274	64	IPR035983	HECT, E3 ligase catalytic domain
OG0000274	49	IPR000569	HECT domain
OG0000274	2	IPR026870	Zinc-ribbon domain
OG0000274	1	IPR000152	EGF-type aspartate/asparagine hydroxylation site
OG0000274	1	IPR000742	EGF-like domain
OG0000275	51	IPR011010	DNA breaking-rejoining enzyme, catalytic core
OG0000275	43	IPR013762	Integrase-like, catalytic domain superfamily
OG0000275	5	IPR010998	Integrase/recombinase, N-terminal
OG0000275	1	IPR000569	HECT domain
OG0000275	1	IPR002104	Integrase, catalytic domain
OG0000276	178	IPR017452	GPCR, rhodopsin-like, 7TM
OG0000276	170	IPR000276	G protein-coupled receptor, rhodopsin-like
OG0000276	1	IPR003609	PAN/Apple domain
OG0000276	1	IPR036056	Fibrinogen-like, C-terminal
OG0000276	1	IPR038441	THAP-type zinc finger superfamily
OG0000277	56	IPR000953	Chromo/chromo shadow domain
OG0000277	53	IPR016197	Chromo-like domain superfamily
OG0000277	49	IPR012337	Ribonuclease H-like superfamily
OG0000277	48	IPR001584	Integrase, catalytic core
OG0000277	48	IPR036397	Ribonuclease H superfamily
OG0000278	154	IPR013783	Immunoglobulin-like fold
OG0000278	153	IPR007110	Immunoglobulin-like domain
OG0000278	153	IPR036179	Immunoglobulin-like domain superfamily
OG0000278	144	IPR003598	Immunoglobulin subtype 2
OG0000278	142	IPR003599	Immunoglobulin subtype
OG0000279	1	IPR010998	Integrase/recombinase, N-terminal
OG0000279	1	IPR013149	Alcohol dehydrogenase, C-terminal
OG0000279	1	IPR020843	Polyketide synthase, enoylreductase domain
OG0000279	1	IPR036291	NAD(P)-binding domain superfamily
OG0000280	67	IPR000742	EGF-like domain
OG0000280	67	IPR013032	EGF-like, conserved site
OG0000280	61	IPR001881	EGF-like calcium-binding domain
OG0000280	60	IPR000152	EGF-type aspartate/asparagine hydroxylation site
OG0000280	58	IPR018097	EGF-like calcium-binding, conserved site
OG0000281	160	IPR017850	Alkaline-phosphatase-like, core domain superfamily
OG0000281	156	IPR002591	Type I phosphodiesterase/nucleotide pyrophosphatase/phosphate transferase
OG0000281	3	IPR036691	Endonuclease/exonuclease/phosphatase superfamily
OG0000281	2	IPR005135	Endonuclease/exonuclease/phosphatase
OG0000281	1	IPR001715	Calponin homology domain
OG0000282	29	IPR036691	Endonuclease/exonuclease/phosphatase superfamily
OG0000283	181	IPR017850	Alkaline-phosphatase-like, core domain superfamily
OG0000283	178	IPR000917	Sulfatase, N-terminal
OG0000283	148	IPR024607	Sulfatase, conserved site
OG0000283	1	IPR001128	Cytochrome P450
OG0000283	1	IPR001584	Integrase, catalytic core
OG0000284	94	IPR027806	Harbinger transposase-derived nuclease domain
OG0000284	37	IPR026103	Harbinger transposase-derived nuclease, animal
OG0000284	2	IPR011011	Zinc finger, FYVE/PHD-type
OG0000284	2	IPR013083	Zinc finger, RING/FYVE/PHD-type
OG0000284	1	IPR001245	Serine-threonine/tyrosine-protein kinase, catalytic domain
OG0000285	30	IPR040564	CxC3 like cysteine cluster
OG0000285	22	IPR040521	Kyakuja-Dileera-Zisupton transposase
OG0000285	5	IPR000315	B-box-type zinc finger
OG0000285	1	IPR038717	Tc1-like transposase, DDE domain
OG0000285	1	IPR040676	Domain of unknown function DUF5641
OG0000286	60	IPR027417	P-loop containing nucleoside triphosphate hydrolase
OG0000286	39	IPR010285	DNA helicase Pif1-like
OG0000286	31	IPR025476	Helitron helicase-like domain
OG0000286	16	IPR036691	Endonuclease/exonuclease/phosphatase superfamily
OG0000286	13	IPR038765	Papain-like cysteine peptidase superfamily
OG0000287	103	IPR027417	P-loop containing nucleoside triphosphate hydrolase
OG0000287	96	IPR001650	Helicase, C-terminal
OG0000287	95	IPR007502	Helicase-associated domain
OG0000287	94	IPR014001	Helicase superfamily 1/2, ATP-binding domain
OG0000287	92	IPR002464	DNA/RNA helicase, ATP-dependent, DEAH-box type, conserved site
OG0000288	178	IPR000276	G protein-coupled receptor, rhodopsin-like
OG0000288	178	IPR017452	GPCR, rhodopsin-like, 7TM
OG0000289	148	IPR000276	G protein-coupled receptor, rhodopsin-like
OG0000289	148	IPR017452	GPCR, rhodopsin-like, 7TM
OG0000289	1	IPR000929	Dopamine receptor family
OG0000290	149	IPR001951	Histone H4
OG0000290	149	IPR009072	Histone-fold
OG0000290	145	IPR019809	Histone H4, conserved site
OG0000290	95	IPR004823	TATA box binding protein associated factor (TAF)
OG0000290	92	IPR035425	CENP-T/Histone H4, histone fold
OG0000291	6	IPR003497	BRO N-terminal domain
OG0000291	5	IPR038765	Papain-like cysteine peptidase superfamily
OG0000291	2	IPR003615	HNH nuclease
OG0000291	2	IPR011856	tRNA endonuclease-like domain superfamily
OG0000291	1	IPR000095	CRIB domain
OG0000292	108	IPR027806	Harbinger transposase-derived nuclease domain
OG0000292	32	IPR026103	Harbinger transposase-derived nuclease, animal
OG0000292	1	IPR000276	G protein-coupled receptor, rhodopsin-like
OG0000292	1	IPR000477	Reverse transcriptase domain
OG0000292	1	IPR000569	HECT domain
OG0000293	127	IPR002119	Histone H2A
OG0000293	127	IPR007125	Histone H2A/H2B/H3
OG0000293	127	IPR009072	Histone-fold
OG0000293	126	IPR032454	Histone H2A, C-terminal domain
OG0000293	121	IPR032458	Histone H2A conserved site
OG0000295	44	IPR011990	Tetratricopeptide-like helical domain superfamily
OG0000295	43	IPR013026	Tetratricopeptide repeat-containing domain
OG0000295	43	IPR019734	Tetratricopeptide repeat
OG0000295	9	IPR027417	P-loop containing nucleoside triphosphate hydrolase
OG0000295	3	IPR003959	ATPase, AAA-type, core
OG0000296	120	IPR000922	D-galactoside/L-rhamnose binding SUEL lectin domain
OG0000296	120	IPR043159	D-galactoside/L-rhamnose binding SUEL lectin domain superfamily
OG0000296	5	IPR000742	EGF-like domain
OG0000296	5	IPR013032	EGF-like, conserved site
OG0000296	4	IPR000152	EGF-type aspartate/asparagine hydroxylation site
OG0000297	106	IPR036852	Peptidase S8/S53 domain superfamily
OG0000297	102	IPR000209	Peptidase S8/S53 domain
OG0000297	99	IPR023828	Peptidase S8, subtilisin, Ser-active site
OG0000297	98	IPR002884	P domain
OG0000297	98	IPR008979	Galactose-binding-like domain superfamily
OG0000298	164	IPR009729	Galactose-3-O-sulfotransferase
OG0000298	151	IPR027417	P-loop containing nucleoside triphosphate hydrolase
OG0000298	1	IPR000421	Coagulation factor 5/8 C-terminal domain
OG0000298	1	IPR001346	Interferon regulatory factor DNA-binding domain
OG0000298	1	IPR008979	Galactose-binding-like domain superfamily
OG0000299	18	IPR011010	DNA breaking-rejoining enzyme, catalytic core
OG0000299	3	IPR038765	Papain-like cysteine peptidase superfamily
OG0000299	2	IPR001214	SET domain
OG0000299	2	IPR003653	Ulp1 protease family, C-terminal catalytic domain
OG0000299	1	IPR000477	Reverse transcriptase domain
OG0000300	144	IPR027417	P-loop containing nucleoside triphosphate hydrolase
OG0000300	15	IPR000358	Ribonucleotide reductase small subunit family
OG0000300	6	IPR038765	Papain-like cysteine peptidase superfamily
OG0000300	3	IPR003593	AAA+ ATPase domain
OG0000300	3	IPR025662	Sigma-54 interaction domain, ATP-binding site 1
OG0000301	120	IPR002130	Cyclophilin-type peptidyl-prolyl cis-trans isomerase domain
OG0000301	120	IPR029000	Cyclophilin-like domain superfamily
OG0000301	101	IPR020892	Cyclophilin-type peptidyl-prolyl cis-trans isomerase, conserved site
OG0000301	59	IPR024936	Cyclophilin-type peptidyl-prolyl cis-trans isomerase
OG0000301	12	IPR000504	RNA recognition motif domain
OG0000302	78	IPR005821	Ion transport domain
OG0000302	74	IPR027359	Voltage-dependent channel domain superfamily
OG0000302	66	IPR002077	Voltage-dependent calcium channel, alpha-1 subunit
OG0000302	59	IPR014873	Voltage-dependent calcium channel, alpha-1 subunit, IQ domain
OG0000302	58	IPR031649	Voltage-dependent L-type calcium channel, IQ-associated domain
OG0000303	108	IPR000276	G protein-coupled receptor, rhodopsin-like
OG0000303	108	IPR017452	GPCR, rhodopsin-like, 7TM
OG0000303	2	IPR000929	Dopamine receptor family
OG0000303	1	IPR005312	Protein of unknown function DUF1759
OG0000304	157	IPR036465	von Willebrand factor A-like domain superfamily
OG0000304	156	IPR002035	von Willebrand factor, type A
OG0000304	12	IPR013032	EGF-like, conserved site
OG0000304	11	IPR000152	EGF-type aspartate/asparagine hydroxylation site
OG0000304	11	IPR000742	EGF-like domain
OG0000305	128	IPR000276	G protein-coupled receptor, rhodopsin-like
OG0000305	128	IPR017452	GPCR, rhodopsin-like, 7TM
OG0000305	1	IPR012337	Ribonuclease H-like superfamily
OG0000305	1	IPR040676	Domain of unknown function DUF5641
OG0000306	126	IPR006201	Neurotransmitter-gated ion-channel
OG0000306	121	IPR006202	Neurotransmitter-gated ion-channel ligand-binding domain
OG0000306	121	IPR036734	Neurotransmitter-gated ion-channel ligand-binding domain superfamily
OG0000306	117	IPR006028	Gamma-aminobutyric acid A receptor/Glycine receptor alpha
OG0000306	117	IPR036719	Neurotransmitter-gated ion-channel transmembrane domain superfamily
OG0000307	142	IPR001604	DNA/RNA non-specific endonuclease
OG0000307	113	IPR020821	Extracellular Endonuclease, subunit A
OG0000307	110	IPR039015	Endonuclease domain-containing 1 protein
OG0000307	3	IPR018524	DNA/RNA non-specific endonuclease, active site
OG0000307	3	IPR040255	Non-specific endonuclease
OG0000308	158	IPR017452	GPCR, rhodopsin-like, 7TM
OG0000308	157	IPR000276	G protein-coupled receptor, rhodopsin-like
OG0000308	1	IPR000515	ABC transporter type 1, transmembrane domain MetI-like
OG0000309	161	IPR011029	Death-like domain superfamily
OG0000309	160	IPR000488	Death domain
OG0000309	31	IPR016729	FADD
OG0000309	4	IPR013026	Tetratricopeptide repeat-containing domain
OG0000309	3	IPR011990	Tetratricopeptide-like helical domain superfamily
OG0000310	145	IPR000945	Dopamine beta-hydroxylase-like
OG0000310	137	IPR008977	PHM/PNGase F domain superfamily
OG0000310	133	IPR005018	DOMON domain
OG0000310	128	IPR036939	Copper type II, ascorbate-dependent monooxygenase, N-terminal domain superfamily
OG0000310	127	IPR000323	Copper type II, ascorbate-dependent monooxygenase, N-terminal
OG0000311	112	IPR001128	Cytochrome P450
OG0000311	112	IPR036396	Cytochrome P450 superfamily
OG0000311	111	IPR002401	Cytochrome P450, E-class, group I
OG0000311	104	IPR017972	Cytochrome P450, conserved site
OG0000311	11	IPR008066	Cytochrome P450, E-class, group I, CYP1
OG0000312	1	IPR001611	Leucine-rich repeat
OG0000312	1	IPR002181	Fibrinogen, alpha/beta/gamma chain, C-terminal globular domain
OG0000312	1	IPR008042	Retrotransposon, Pao
OG0000312	1	IPR014716	Fibrinogen, alpha/beta/gamma chain, C-terminal globular, subdomain 1
OG0000312	1	IPR032675	Leucine-rich repeat domain superfamily
OG0000313	107	IPR001275	DM DNA-binding domain
OG0000313	107	IPR036407	DM DNA-binding domain superfamily
OG0000313	102	IPR026607	DMRT/protein doublesex/protein male abnormal 3
OG0000313	99	IPR005173	DMRTA motif
OG0000313	87	IPR009060	UBA-like superfamily
OG0000314	93	IPR012340	Nucleic acid-binding, OB-fold
OG0000314	8	IPR013955	Replication factor A, C-terminal
OG0000314	1	IPR027417	P-loop containing nucleoside triphosphate hydrolase
OG0000314	1	IPR031657	Replication protein A, OB domain
OG0000314	1	IPR036691	Endonuclease/exonuclease/phosphatase superfamily
OG0000315	101	IPR028325	Voltage-gated potassium channel
OG0000315	98	IPR000210	BTB/POZ domain
OG0000315	98	IPR003131	Potassium channel tetramerisation-type BTB domain
OG0000315	98	IPR003974	Potassium channel, voltage dependent, Kv3
OG0000315	98	IPR011333	SKP1/BTB/POZ domain superfamily
OG0000316	161	IPR016186	C-type lectin-like/link domain superfamily
OG0000316	161	IPR016187	C-type lectin fold
OG0000316	154	IPR001304	C-type lectin-like
OG0000316	9	IPR000832	GPCR, family 2, secretin-like
OG0000316	9	IPR017981	GPCR, family 2-like
OG0000318	108	IPR017921	Zinc finger, CTCHY-type
OG0000318	105	IPR008913	Zinc finger, CHY-type
OG0000318	105	IPR037275	Zinc finger, CTCHY-type superfamily
OG0000318	104	IPR037274	Zinc finger, CHY-type superfamily
OG0000318	52	IPR013083	Zinc finger, RING/FYVE/PHD-type
OG0000319	116	IPR011042	Six-bladed beta-propeller, TolB-like
OG0000319	111	IPR000033	LDLR class B repeat
OG0000319	75	IPR000742	EGF-like domain
OG0000319	50	IPR002172	Low-density lipoprotein (LDL) receptor class A repeat
OG0000319	50	IPR036055	LDL receptor-like superfamily
OG0000320	126	IPR002293	Amino acid/polyamine transporter I
OG0000320	113	IPR029485	Cationic amino acid transporter, C-terminal
OG0000320	3	IPR004841	Amino acid permease/ SLC12A domain
OG0000320	3	IPR015606	Cationic amino acid transporter 3
OG0000320	3	IPR018247	EF-Hand 1, calcium-binding site
OG0000321	100	IPR001506	Peptidase M12A
OG0000321	100	IPR024079	Metallopeptidase, catalytic domain superfamily
OG0000321	90	IPR006026	Peptidase, metallopeptidase
OG0000321	89	IPR034035	Astacin-like metallopeptidase domain
OG0000321	87	IPR000884	Thrombospondin type-1 (TSP1) repeat
OG0000322	116	IPR000358	Ribonucleotide reductase small subunit family
OG0000322	3	IPR000953	Chromo/chromo shadow domain
OG0000322	3	IPR016197	Chromo-like domain superfamily
OG0000322	1	IPR000048	IQ motif, EF-hand binding site
OG0000322	1	IPR001584	Integrase, catalytic core
OG0000323	92	IPR011604	Exonuclease, phage-type/RecB, C-terminal
OG0000323	89	IPR011335	Restriction endonuclease type II-like
OG0000323	55	IPR003034	SAP domain
OG0000323	54	IPR036361	SAP domain superfamily
OG0000323	46	IPR019080	YqaJ viral recombinase
OG0000324	118	IPR036056	Fibrinogen-like, C-terminal
OG0000324	92	IPR002181	Fibrinogen, alpha/beta/gamma chain, C-terminal globular domain
OG0000324	78	IPR000885	Fibrillar collagen, C-terminal
OG0000324	54	IPR014716	Fibrinogen, alpha/beta/gamma chain, C-terminal globular, subdomain 1
OG0000324	51	IPR000742	EGF-like domain
OG0000325	144	IPR036640	ABC transporter type 1, transmembrane domain superfamily
OG0000325	140	IPR011527	ABC transporter type 1, transmembrane domain
OG0000325	126	IPR003439	ABC transporter-like
OG0000325	126	IPR027417	P-loop containing nucleoside triphosphate hydrolase
OG0000325	124	IPR003593	AAA+ ATPase domain
OG0000327	171	IPR001873	Epithelial sodium channel
OG0000327	31	IPR020903	Epithelial sodium channel, conserved site
OG0000327	2	IPR016024	Armadillo-type fold
OG0000327	1	IPR000276	G protein-coupled receptor, rhodopsin-like
OG0000327	1	IPR001394	Peptidase C19, ubiquitin carboxyl-terminal hydrolase
OG0000328	129	IPR036259	MFS transporter superfamily
OG0000328	115	IPR005828	Major facilitator, sugar transporter-like
OG0000328	112	IPR020846	Major facilitator superfamily domain
OG0000328	15	IPR005829	Sugar transporter, conserved site
OG0000328	6	IPR011701	Major facilitator superfamily
OG0000329	149	IPR001828	Receptor, ligand binding region
OG0000329	149	IPR028082	Periplasmic binding protein-like I
OG0000329	147	IPR000337	GPCR, family 3
OG0000329	133	IPR011500	GPCR, family 3, nine cysteines domain
OG0000329	133	IPR038550	GPCR, family 3, nine cysteines domain superfamily
OG0000330	115	IPR013783	Immunoglobulin-like fold
OG0000330	108	IPR007110	Immunoglobulin-like domain
OG0000330	108	IPR036179	Immunoglobulin-like domain superfamily
OG0000330	97	IPR003598	Immunoglobulin subtype 2
OG0000330	97	IPR003599	Immunoglobulin subtype
OG0000331	98	IPR026082	ABC transporter A
OG0000331	97	IPR027417	P-loop containing nucleoside triphosphate hydrolase
OG0000331	95	IPR003439	ABC transporter-like
OG0000331	87	IPR003593	AAA+ ATPase domain
OG0000331	49	IPR017871	ABC transporter, conserved site
OG0000332	129	IPR012317	Poly(ADP-ribose) polymerase, catalytic domain
OG0000332	91	IPR002589	Macro domain
OG0000332	91	IPR037197	WWE domain superfamily
OG0000332	53	IPR012677	Nucleotide-binding alpha-beta plait domain superfamily
OG0000332	39	IPR000504	RNA recognition motif domain
OG0000333	115	IPR000217	Tubulin
OG0000333	114	IPR002452	Alpha tubulin
OG0000333	111	IPR036525	Tubulin/FtsZ, GTPase domain superfamily
OG0000333	110	IPR003008	Tubulin/FtsZ, GTPase domain
OG0000333	109	IPR008280	Tubulin/FtsZ, C-terminal
OG0000334	110	IPR027417	P-loop containing nucleoside triphosphate hydrolase
OG0000334	91	IPR002182	NB-ARC
OG0000334	90	IPR011050	Pectin lyase fold/virulence factor
OG0000334	87	IPR011990	Tetratricopeptide-like helical domain superfamily
OG0000334	87	IPR039448	Right handed beta helix domain
OG0000335	38	IPR038765	Papain-like cysteine peptidase superfamily
OG0000335	35	IPR003323	OTU domain
OG0000335	26	IPR012337	Ribonuclease H-like superfamily
OG0000335	26	IPR036397	Ribonuclease H superfamily
OG0000335	24	IPR001584	Integrase, catalytic core
OG0000336	106	IPR005123	Oxoglutarate/iron-dependent dioxygenase
OG0000336	97	IPR006620	Prolyl 4-hydroxylase, alpha subunit
OG0000336	85	IPR011992	EF-hand domain pair
OG0000336	59	IPR018247	EF-Hand 1, calcium-binding site
OG0000336	51	IPR002048	EF-hand domain
OG0000337	110	IPR000885	Fibrillar collagen, C-terminal
OG0000337	84	IPR008160	Collagen triple helix repeat
OG0000337	20	IPR002035	von Willebrand factor, type A
OG0000337	20	IPR036465	von Willebrand factor A-like domain superfamily
OG0000337	7	IPR008197	WAP-type 'four-disulfide core' domain
OG0000338	157	IPR003497	BRO N-terminal domain
OG0000338	103	IPR011856	tRNA endonuclease-like domain superfamily
OG0000338	13	IPR013087	Zinc finger C2H2-type
OG0000338	2	IPR014883	VRR-NUC domain
OG0000338	1	IPR003598	Immunoglobulin subtype 2
OG0000339	134	IPR036291	NAD(P)-binding domain superfamily
OG0000339	133	IPR002347	Short-chain dehydrogenase/reductase SDR
OG0000339	112	IPR020904	Short-chain dehydrogenase/reductase, conserved site
OG0000339	1	IPR001019	Guanine nucleotide binding protein (G-protein), alpha subunit
OG0000339	1	IPR008278	4'-phosphopantetheinyl transferase domain
OG0000340	106	IPR000832	GPCR, family 2, secretin-like
OG0000340	102	IPR017981	GPCR, family 2-like
OG0000340	68	IPR001212	Somatomedin B domain
OG0000340	67	IPR036024	Somatomedin B-like domain superfamily
OG0000340	35	IPR022343	GCR1-cAMP receptor
OG0000341	68	IPR000337	GPCR, family 3
OG0000341	68	IPR028082	Periplasmic binding protein-like I
OG0000341	67	IPR001828	Receptor, ligand binding region
OG0000341	63	IPR038550	GPCR, family 3, nine cysteines domain superfamily
OG0000341	61	IPR011500	GPCR, family 3, nine cysteines domain
OG0000342	2	IPR011010	DNA breaking-rejoining enzyme, catalytic core
OG0000342	2	IPR013762	Integrase-like, catalytic domain superfamily
OG0000342	1	IPR000648	Oxysterol-binding protein
OG0000342	1	IPR002104	Integrase, catalytic domain
OG0000342	1	IPR011604	Exonuclease, phage-type/RecB, C-terminal
OG0000343	44	IPR009057	Homeobox-like domain superfamily
OG0000343	37	IPR036388	Winged helix-like DNA-binding domain superfamily
OG0000343	35	IPR001523	Paired domain
OG0000343	22	IPR038717	Tc1-like transposase, DDE domain
OG0000343	2	IPR033204	Paired box protein PAX9
OG0000344	127	IPR036179	Immunoglobulin-like domain superfamily
OG0000344	126	IPR013783	Immunoglobulin-like fold
OG0000344	119	IPR007110	Immunoglobulin-like domain
OG0000344	107	IPR003599	Immunoglobulin subtype
OG0000344	102	IPR003598	Immunoglobulin subtype 2
OG0000345	106	IPR002293	Amino acid/polyamine transporter I
OG0000345	1	IPR004841	Amino acid permease/ SLC12A domain
OG0000345	1	IPR006612	THAP-type zinc finger
OG0000346	119	IPR013032	EGF-like, conserved site
OG0000346	104	IPR000742	EGF-like domain
OG0000346	74	IPR003609	PAN/Apple domain
OG0000346	72	IPR036056	Fibrinogen-like, C-terminal
OG0000346	51	IPR000152	EGF-type aspartate/asparagine hydroxylation site
OG0000347	111	IPR001699	Transcription factor, T-box
OG0000347	111	IPR008967	p53-like transcription factor, DNA-binding
OG0000347	111	IPR036960	T-box superfamily
OG0000347	105	IPR018186	Transcription factor, T-box, conserved site
OG0000347	12	IPR002070	Transcription factor, Brachyury
OG0000348	111	IPR000217	Tubulin
OG0000348	111	IPR002453	Beta tubulin
OG0000348	110	IPR036525	Tubulin/FtsZ, GTPase domain superfamily
OG0000348	109	IPR003008	Tubulin/FtsZ, GTPase domain
OG0000348	107	IPR017975	Tubulin, conserved site
OG0000349	144	IPR017452	GPCR, rhodopsin-like, 7TM
OG0000349	140	IPR000276	G protein-coupled receptor, rhodopsin-like
OG0000350	16	IPR000742	EGF-like domain
OG0000350	16	IPR013032	EGF-like, conserved site
OG0000350	12	IPR001881	EGF-like calcium-binding domain
OG0000350	11	IPR000152	EGF-type aspartate/asparagine hydroxylation site
OG0000350	11	IPR018097	EGF-like calcium-binding, conserved site
OG0000352	3	IPR018289	MULE transposase domain
OG0000352	2	IPR007527	Zinc finger, SWIM-type
OG0000352	1	IPR000719	Protein kinase domain
OG0000352	1	IPR001841	Zinc finger, RING-type
OG0000352	1	IPR003903	Ubiquitin interacting motif
OG0000353	54	IPR008979	Galactose-binding-like domain superfamily
OG0000353	52	IPR024079	Metallopeptidase, catalytic domain superfamily
OG0000353	52	IPR036056	Fibrinogen-like, C-terminal
OG0000353	51	IPR001590	Peptidase M12B, ADAM/reprolysin
OG0000353	50	IPR000884	Thrombospondin type-1 (TSP1) repeat
OG0000354	16	IPR007527	Zinc finger, SWIM-type
OG0000354	2	IPR000719	Protein kinase domain
OG0000354	2	IPR008271	Serine/threonine-protein kinase, active site
OG0000354	2	IPR011009	Protein kinase-like domain superfamily
OG0000354	1	IPR000477	Reverse transcriptase domain
OG0000355	102	IPR002048	EF-hand domain
OG0000355	102	IPR011992	EF-hand domain pair
OG0000355	102	IPR018247	EF-Hand 1, calcium-binding site
OG0000355	85	IPR039030	Calmodulin
OG0000356	110	IPR003392	Protein patched/dispatched
OG0000356	102	IPR000731	Sterol-sensing domain
OG0000356	3	IPR001036	Acriflavin resistance protein
OG0000356	1	IPR001878	Zinc finger, CCHC-type
OG0000356	1	IPR003309	SCAN domain
OG0000357	3	IPR013087	Zinc finger C2H2-type
OG0000357	1	IPR038765	Papain-like cysteine peptidase superfamily
OG0000357	1	IPR040676	Domain of unknown function DUF5641
OG0000358	119	IPR000558	Histone H2B
OG0000358	119	IPR007125	Histone H2A/H2B/H3
OG0000358	119	IPR009072	Histone-fold
OG0000358	3	IPR019809	Histone H4, conserved site
OG0000358	1	IPR000326	Phosphatidic acid phosphatase type 2/haloperoxidase
OG0000359	111	IPR007632	Anoctamin
OG0000359	91	IPR032394	Anoctamin, dimerisation domain
OG0000359	6	IPR036719	Neurotransmitter-gated ion-channel transmembrane domain superfamily
OG0000359	1	IPR008431	Cyclic nucleotide phosphodiesterase
OG0000359	1	IPR009097	Cyclic phosphodiesterase
OG0000360	99	IPR029044	Nucleotide-diphospho-sugar transferases
OG0000360	95	IPR001173	Glycosyltransferase 2-like
OG0000360	88	IPR000772	Ricin B, lectin domain
OG0000360	88	IPR035992	Ricin B-like lectins
OG0000360	6	IPR027791	Galactosyltransferase, C-terminal
OG0000361	110	IPR000157	Toll/interleukin-1 receptor homology (TIR) domain
OG0000361	108	IPR035897	Toll/interleukin-1 receptor homology (TIR) domain superfamily
OG0000361	106	IPR016024	Armadillo-type fold
OG0000361	104	IPR011989	Armadillo-like helical
OG0000361	89	IPR013761	Sterile alpha motif/pointed domain superfamily
OG0000362	86	IPR027417	P-loop containing nucleoside triphosphate hydrolase
OG0000362	85	IPR003439	ABC transporter-like
OG0000362	73	IPR003593	AAA+ ATPase domain
OG0000362	72	IPR030244	Oligomycin resistance ATP-dependent permease Yor1
OG0000362	70	IPR036640	ABC transporter type 1, transmembrane domain superfamily
OG0000363	149	IPR006052	Tumour necrosis factor domain
OG0000363	149	IPR008983	Tumour necrosis factor-like domain superfamily
OG0000363	11	IPR021184	Tumour necrosis factor, conserved site
OG0000363	3	IPR008160	Collagen triple helix repeat
OG0000363	1	IPR001293	Zinc finger, TRAF-type
OG0000364	126	IPR036259	MFS transporter superfamily
OG0000364	123	IPR005828	Major facilitator, sugar transporter-like
OG0000364	116	IPR020846	Major facilitator superfamily domain
OG0000364	99	IPR005829	Sugar transporter, conserved site
OG0000364	6	IPR003663	Sugar/inositol transporter
OG0000365	56	IPR008979	Galactose-binding-like domain superfamily
OG0000365	42	IPR006585	Fucolectin tachylectin-4 pentraxin-1
OG0000365	36	IPR000421	Coagulation factor 5/8 C-terminal domain
OG0000365	6	IPR000152	EGF-type aspartate/asparagine hydroxylation site
OG0000365	6	IPR000742	EGF-like domain
OG0000366	1	IPR005818	Linker histone H1/H5, domain H15
OG0000366	1	IPR005819	Histone H5
OG0000366	1	IPR026612	Receptor for retinol uptake STRA6
OG0000366	1	IPR036388	Winged helix-like DNA-binding domain superfamily
OG0000366	1	IPR036390	Winged helix DNA-binding domain superfamily
OG0000367	61	IPR013099	Potassium channel domain
OG0000367	58	IPR003961	Fibronectin type III
OG0000367	58	IPR013783	Immunoglobulin-like fold
OG0000367	58	IPR036116	Fibronectin type III superfamily
OG0000367	15	IPR000884	Thrombospondin type-1 (TSP1) repeat
OG0000368	141	IPR017452	GPCR, rhodopsin-like, 7TM
OG0000368	140	IPR000276	G protein-coupled receptor, rhodopsin-like
OG0000368	1	IPR026634	Protein-tyrosine sulfotransferase
OG0000369	99	IPR027417	P-loop containing nucleoside triphosphate hydrolase
OG0000369	95	IPR041677	DNA2/NAM7 helicase, AAA domain
OG0000369	93	IPR041679	DNA2/NAM7 helicase-like, AAA domain
OG0000369	68	IPR012340	Nucleic acid-binding, OB-fold
OG0000369	66	IPR001900	Ribonuclease II/R
OG0000370	117	IPR027417	P-loop containing nucleoside triphosphate hydrolase
OG0000370	114	IPR011990	Tetratricopeptide-like helical domain superfamily
OG0000370	68	IPR011029	Death-like domain superfamily
OG0000370	65	IPR013026	Tetratricopeptide repeat-containing domain
OG0000370	62	IPR002182	NB-ARC
OG0000371	150	IPR040632	Sulfotransferase, S. mansonii-type
OG0000371	139	IPR027417	P-loop containing nucleoside triphosphate hydrolase
OG0000371	2	IPR014044	CAP domain
OG0000371	2	IPR034113	Golgi-associated plant pathogenesis-related protein 1, SCP domain
OG0000371	2	IPR035940	CAP superfamily
OG0000372	72	IPR025048	Protein of unknown function DUF3987)
OG0000372	2	IPR004244	Transposase, L1
OG0000372	2	IPR027417	P-loop containing nucleoside triphosphate hydrolase
OG0000372	2	IPR036691	Endonuclease/exonuclease/phosphatase superfamily
OG0000373	96	IPR001148	Alpha carbonic anhydrase domain
OG0000373	96	IPR036398	Alpha carbonic anhydrase domain superfamily
OG0000373	94	IPR023561	Carbonic anhydrase, alpha-class
OG0000373	85	IPR018338	Carbonic anhydrase, alpha-class, conserved site
OG0000373	3	IPR018343	Carbonic anhydrase, CA4
OG0000374	53	IPR026983	Dynein heavy chain
OG0000374	51	IPR041228	Dynein heavy chain, C-terminal domain
OG0000374	47	IPR013594	Dynein heavy chain, domain-1
OG0000374	47	IPR027417	P-loop containing nucleoside triphosphate hydrolase
OG0000374	45	IPR043160	Dynein heavy chain, C-terminal domain, barrel region
OG0000375	97	IPR000719	Protein kinase domain
OG0000375	95	IPR011009	Protein kinase-like domain superfamily
OG0000375	69	IPR008271	Serine/threonine-protein kinase, active site
OG0000375	44	IPR017441	Protein kinase, ATP binding site
OG0000375	6	IPR001245	Serine-threonine/tyrosine-protein kinase, catalytic domain
OG0000376	103	IPR036396	Cytochrome P450 superfamily
OG0000376	102	IPR001128	Cytochrome P450
OG0000376	96	IPR039983	Cholesterol 24-hydroxylase
OG0000376	84	IPR002401	Cytochrome P450, E-class, group I
OG0000376	84	IPR017972	Cytochrome P450, conserved site
OG0000377	144	IPR005492	Leucine-rich glioma-inactivated , EPTP repeat
OG0000377	143	IPR009039	EAR
OG0000377	39	IPR011048	Cytochrome cd1-nitrite reductase-like, haem d1 domain superfamily
OG0000377	28	IPR008160	Collagen triple helix repeat
OG0000377	19	IPR000742	EGF-like domain
OG0000378	121	IPR007110	Immunoglobulin-like domain
OG0000378	121	IPR013783	Immunoglobulin-like fold
OG0000378	121	IPR036179	Immunoglobulin-like domain superfamily
OG0000378	120	IPR003598	Immunoglobulin subtype 2
OG0000378	119	IPR003599	Immunoglobulin subtype
OG0000379	40	IPR011011	Zinc finger, FYVE/PHD-type
OG0000379	40	IPR013083	Zinc finger, RING/FYVE/PHD-type
OG0000379	32	IPR001965	Zinc finger, PHD-type
OG0000379	23	IPR019787	Zinc finger, PHD-finger
OG0000379	20	IPR019786	Zinc finger, PHD-type, conserved site
OG0000380	63	IPR011604	Exonuclease, phage-type/RecB, C-terminal
OG0000380	59	IPR011335	Restriction endonuclease type II-like
OG0000380	51	IPR036361	SAP domain superfamily
OG0000380	46	IPR003034	SAP domain
OG0000380	44	IPR019080	YqaJ viral recombinase
OG0000381	140	IPR001128	Cytochrome P450
OG0000381	140	IPR002401	Cytochrome P450, E-class, group I
OG0000381	140	IPR036396	Cytochrome P450 superfamily
OG0000381	130	IPR017972	Cytochrome P450, conserved site
OG0000381	1	IPR009060	UBA-like superfamily
OG0000382	108	IPR036770	Ankyrin repeat-containing domain superfamily
OG0000382	106	IPR020683	Ankyrin repeat-containing domain
OG0000382	105	IPR002110	Ankyrin repeat
OG0000382	65	IPR005821	Ion transport domain
OG0000382	3	IPR001995	Peptidase A2A, retrovirus, catalytic
OG0000383	121	IPR001320	Ionotropic glutamate receptor
OG0000383	115	IPR019594	Ionotropic glutamate receptor, L-glutamate and glycine-binding domain
OG0000383	104	IPR001508	Ionotropic glutamate receptor, metazoa
OG0000383	85	IPR028082	Periplasmic binding protein-like I
OG0000383	81	IPR001828	Receptor, ligand binding region
OG0000384	38	IPR000477	Reverse transcriptase domain
OG0000384	37	IPR036691	Endonuclease/exonuclease/phosphatase superfamily
OG0000384	2	IPR000276	G protein-coupled receptor, rhodopsin-like
OG0000384	2	IPR003598	Immunoglobulin subtype 2
OG0000384	2	IPR003599	Immunoglobulin subtype
OG0000385	140	IPR007111	NACHT nucleoside triphosphatase
OG0000385	138	IPR027417	P-loop containing nucleoside triphosphate hydrolase
OG0000385	130	IPR032675	Leucine-rich repeat domain superfamily
OG0000385	79	IPR035994	Nucleoside phosphorylase superfamily
OG0000385	15	IPR000845	Nucleoside phosphorylase domain
OG0000386	96	IPR000734	Triacylglycerol lipase family
OG0000386	96	IPR013818	Lipase/vitellogenin
OG0000386	96	IPR029058	Alpha/Beta hydrolase fold
OG0000386	76	IPR033906	Lipase, N-terminal
OG0000386	22	IPR002331	Pancreatic lipase
OG0000387	113	IPR001356	Homeobox domain
OG0000387	113	IPR009057	Homeobox-like domain superfamily
OG0000387	112	IPR017970	Homeobox, conserved site
OG0000387	112	IPR020479	Homeobox domain, metazoa
OG0000387	47	IPR042634	Homeobox protein MOX-1/MOX-2
OG0000388	90	IPR011042	Six-bladed beta-propeller, TolB-like
OG0000388	89	IPR000033	LDLR class B repeat
OG0000388	82	IPR000436	Sushi/SCR/CCP domain
OG0000388	79	IPR035976	Sushi/SCR/CCP superfamily
OG0000388	70	IPR003410	HYR domain
OG0000389	91	IPR002048	EF-hand domain
OG0000389	91	IPR011992	EF-hand domain pair
OG0000389	90	IPR018247	EF-Hand 1, calcium-binding site
OG0000389	85	IPR028846	Recoverin family
OG0000389	1	IPR001680	WD40 repeat
OG0000390	106	IPR036691	Endonuclease/exonuclease/phosphatase superfamily
OG0000390	18	IPR005135	Endonuclease/exonuclease/phosphatase
OG0000390	7	IPR026960	Reverse transcriptase zinc-binding domain
OG0000390	4	IPR042497	Transposase, L1 superfamily
OG0000390	2	IPR000477	Reverse transcriptase domain
OG0000391	37	IPR007527	Zinc finger, SWIM-type
OG0000391	22	IPR000719	Protein kinase domain
OG0000391	22	IPR011009	Protein kinase-like domain superfamily
OG0000391	15	IPR008271	Serine/threonine-protein kinase, active site
OG0000391	15	IPR017441	Protein kinase, ATP binding site
OG0000392	66	IPR012337	Ribonuclease H-like superfamily
OG0000392	42	IPR008906	HAT, C-terminal dimerisation domain
OG0000392	3	IPR000477	Reverse transcriptase domain
OG0000392	3	IPR043128	Reverse transcriptase/Diguanylate cyclase domain
OG0000392	2	IPR000742	EGF-like domain
OG0000393	99	IPR000210	BTB/POZ domain
OG0000393	99	IPR011333	SKP1/BTB/POZ domain superfamily
OG0000393	98	IPR011705	BTB/Kelch-associated
OG0000393	95	IPR006652	Kelch repeat type 1
OG0000393	95	IPR015915	Kelch-type beta propeller
OG0000394	106	IPR005821	Ion transport domain
OG0000394	100	IPR027359	Voltage-dependent channel domain superfamily
OG0000394	100	IPR043203	Voltage-gated cation channel calcium and sodium
OG0000394	89	IPR001696	Voltage gated sodium channel, alpha subunit
OG0000394	12	IPR031649	Voltage-dependent L-type calcium channel, IQ-associated domain
OG0000395	157	IPR000742	EGF-like domain
OG0000395	157	IPR001881	EGF-like calcium-binding domain
OG0000395	154	IPR013032	EGF-like, conserved site
OG0000395	153	IPR000152	EGF-type aspartate/asparagine hydroxylation site
OG0000395	131	IPR018097	EGF-like calcium-binding, conserved site
OG0000396	68	IPR001452	SH3 domain
OG0000396	67	IPR000719	Protein kinase domain
OG0000396	67	IPR001245	Serine-threonine/tyrosine-protein kinase, catalytic domain
OG0000396	67	IPR011009	Protein kinase-like domain superfamily
OG0000396	66	IPR000980	SH2 domain
OG0000397	7	IPR036514	SGNH hydrolase superfamily
OG0000397	1	IPR000626	Ubiquitin-like domain
OG0000397	1	IPR003323	OTU domain
OG0000397	1	IPR006600	HTH CenpB-type DNA-binding domain
OG0000397	1	IPR009057	Homeobox-like domain superfamily
OG0000398	15	IPR011011	Zinc finger, FYVE/PHD-type
OG0000398	1	IPR000276	G protein-coupled receptor, rhodopsin-like
OG0000398	1	IPR000477	Reverse transcriptase domain
OG0000398	1	IPR000488	Death domain
OG0000398	1	IPR001296	Glycosyl transferase, family 1
OG0000399	48	IPR027417	P-loop containing nucleoside triphosphate hydrolase
OG0000399	1	IPR000477	Reverse transcriptase domain
OG0000399	1	IPR001177	DNA helicase E1 protein, C-terminal, Papillomavirus
OG0000399	1	IPR027805	Transposase, Helix-turn-helix domain
OG0000399	1	IPR041588	Integrase zinc-binding domain
OG0000400	13	IPR021109	Aspartic peptidase domain superfamily
OG0000400	9	IPR001878	Zinc finger, CCHC-type
OG0000400	7	IPR001995	Peptidase A2A, retrovirus, catalytic
OG0000400	7	IPR002893	Zinc finger, MYND-type
OG0000400	2	IPR024119	Transcription factor DEAF-1
OG0000401	80	IPR003131	Potassium channel tetramerisation-type BTB domain
OG0000401	80	IPR011333	SKP1/BTB/POZ domain superfamily
OG0000401	77	IPR005821	Ion transport domain
OG0000401	76	IPR027359	Voltage-dependent channel domain superfamily
OG0000401	75	IPR028325	Voltage-gated potassium channel
OG0000402	30	IPR000884	Thrombospondin type-1 (TSP1) repeat
OG0000402	30	IPR036383	Thrombospondin type-1 (TSP1) repeat superfamily
OG0000402	18	IPR000742	EGF-like domain
OG0000402	18	IPR013032	EGF-like, conserved site
OG0000402	17	IPR001881	EGF-like calcium-binding domain
OG0000403	85	IPR011009	Protein kinase-like domain superfamily
OG0000403	84	IPR000719	Protein kinase domain
OG0000403	80	IPR017441	Protein kinase, ATP binding site
OG0000403	78	IPR008271	Serine/threonine-protein kinase, active site
OG0000403	2	IPR003609	PAN/Apple domain
OG0000404	109	IPR029063	S-adenosyl-L-methionine-dependent methyltransferase
OG0000404	1	IPR000998	MAM domain
OG0000404	1	IPR001190	SRCR domain
OG0000404	1	IPR006612	THAP-type zinc finger
OG0000404	1	IPR008883	Ubiquitin E2 variant, N-terminal
OG0000405	103	IPR038765	Papain-like cysteine peptidase superfamily
OG0000405	98	IPR003323	OTU domain
OG0000405	21	IPR011029	Death-like domain superfamily
OG0000405	20	IPR000488	Death domain
OG0000405	10	IPR017281	Myeloid differentiation primary response protein MyD88
OG0000406	108	IPR008972	Cupredoxin
OG0000406	106	IPR001799	Ephrin receptor-binding domain
OG0000406	100	IPR031328	Ephrin
OG0000406	1	IPR002181	Fibrinogen, alpha/beta/gamma chain, C-terminal globular domain
OG0000406	1	IPR020837	Fibrinogen, conserved site
OG0000407	44	IPR013783	Immunoglobulin-like fold
OG0000407	36	IPR011625	Alpha-2-macroglobulin, bait region domain
OG0000407	34	IPR001599	Alpha-2-macroglobulin
OG0000407	33	IPR008930	Terpenoid cyclases/protein prenyltransferase alpha-alpha toroid
OG0000407	33	IPR009048	Alpha-macroglobulin, receptor-binding
OG0000408	13	IPR012337	Ribonuclease H-like superfamily
OG0000408	9	IPR008906	HAT, C-terminal dimerisation domain
OG0000408	2	IPR003323	OTU domain
OG0000408	2	IPR025398	Domain of unknown function DUF4371
OG0000408	1	IPR011335	Restriction endonuclease type II-like
OG0000409	55	IPR011335	Restriction endonuclease type II-like
OG0000409	54	IPR011604	Exonuclease, phage-type/RecB, C-terminal
OG0000409	40	IPR007527	Zinc finger, SWIM-type
OG0000409	40	IPR019080	YqaJ viral recombinase
OG0000409	26	IPR003034	SAP domain
OG0000410	114	IPR017452	GPCR, rhodopsin-like, 7TM
OG0000410	109	IPR000276	G protein-coupled receptor, rhodopsin-like
OG0000411	127	IPR011009	Protein kinase-like domain superfamily
OG0000411	119	IPR000719	Protein kinase domain
OG0000411	109	IPR017441	Protein kinase, ATP binding site
OG0000411	93	IPR027417	P-loop containing nucleoside triphosphate hydrolase
OG0000411	91	IPR008271	Serine/threonine-protein kinase, active site
OG0000412	121	IPR042098	Taurine dioxygenase TauD-like superfamily
OG0000412	119	IPR003819	TauD/TfdA-like domain
OG0000412	1	IPR005135	Endonuclease/exonuclease/phosphatase
OG0000412	1	IPR036691	Endonuclease/exonuclease/phosphatase superfamily
OG0000413	33	IPR008042	Retrotransposon, Pao
OG0000413	27	IPR008737	Peptidase aspartic, putative
OG0000413	18	IPR043128	Reverse transcriptase/Diguanylate cyclase domain
OG0000413	13	IPR012337	Ribonuclease H-like superfamily
OG0000413	12	IPR021109	Aspartic peptidase domain superfamily
OG0000414	40	IPR003034	SAP domain
OG0000414	40	IPR036361	SAP domain superfamily
OG0000414	26	IPR013087	Zinc finger C2H2-type
OG0000414	1	IPR000203	GPS motif
OG0000414	1	IPR000832	GPCR, family 2, secretin-like
OG0000415	68	IPR011856	tRNA endonuclease-like domain superfamily
OG0000415	49	IPR003497	BRO N-terminal domain
OG0000415	4	IPR003615	HNH nuclease
OG0000415	1	IPR000210	BTB/POZ domain
OG0000415	1	IPR000421	Coagulation factor 5/8 C-terminal domain
OG0000416	70	IPR038765	Papain-like cysteine peptidase superfamily
OG0000416	67	IPR000668	Peptidase C1A, papain C-terminal
OG0000416	65	IPR039417	Papain-like cysteine endopeptidase
OG0000416	59	IPR000169	Cysteine peptidase, cysteine active site
OG0000416	56	IPR013201	Cathepsin propeptide inhibitor domain (I29)
OG0000417	70	IPR011990	Tetratricopeptide-like helical domain superfamily
OG0000417	67	IPR013547	Prolyl 4-hydroxylase alpha-subunit, N-terminal
OG0000417	63	IPR006620	Prolyl 4-hydroxylase, alpha subunit
OG0000417	61	IPR005123	Oxoglutarate/iron-dependent dioxygenase
OG0000417	11	IPR013026	Tetratricopeptide repeat-containing domain
OG0000418	4	IPR016177	DNA-binding domain superfamily
OG0000418	3	IPR001739	Methyl-CpG DNA binding
OG0000418	1	IPR004212	GTF2I-like repeat
OG0000418	1	IPR024445	ISXO2-like transposase domain
OG0000418	1	IPR036647	GTF2I-like repeat superfamily
OG0000419	91	IPR014756	Immunoglobulin E-set
OG0000419	90	IPR013783	Immunoglobulin-like fold
OG0000419	63	IPR017868	Filamin/ABP280 repeat-like
OG0000419	14	IPR036514	SGNH hydrolase superfamily
OG0000419	6	IPR001298	Filamin/ABP280 repeat
OG0000420	127	IPR027417	P-loop containing nucleoside triphosphate hydrolase
OG0000420	124	IPR026634	Protein-tyrosine sulfotransferase
OG0000420	3	IPR000863	Sulfotransferase domain
OG0000420	2	IPR011759	Cytochrome C oxidase subunit II, transmembrane domain
OG0000420	1	IPR009057	Homeobox-like domain superfamily
[truncated: 59,673 more rows]
