# Supplementary material for: Pervasive tandem duplications and convergent evolution shape coral genomes
Source: Genome Biol. 2023 Jun 1;24:123. doi: 10.1186/s13059-023-02960-7 (PMC10236652; doi:10.1186/s13059-023-02960-7)
Supplement: Supplementary file 11 — Additional file 11. Describing the 5 most abundant best BlastP Hits on nrprot for Pocillopora cf. effusa proteins in each OG. [file 13059_2023_2960_MOESM11_ESM.xlsx]

## Sheet: Additional file 11
# 5 most abundant best BlastP Hits on nrprot for Pocillopora cf. effusa proteins in each OG
OG id	Nbr of occurrences	Best BlastP hit on nrprot	Description of the nrprot entry
OG0000000	7	KXJ11375.1	putative RNA-directed DNA polymerase from transposon BS [Exaiptasia pallida]
OG0000000	4	PFX13381.1	RNA-directed DNA polymerase from mobile element jockey [Stylophora pistillata]
OG0000000	3	KXJ08807.1	putative RNA-directed DNA polymerase from transposon BS [Exaiptasia pallida]
OG0000000	3	PFX16333.1	putative RNA-directed DNA polymerase from transposon BS [Stylophora pistillata]
OG0000000	2	KXJ18334.1	putative RNA-directed DNA polymerase from transposon BS [Exaiptasia pallida]
OG0000001	2	KXJ22701.1	Pro-Pol polyprotein [Exaiptasia pallida]
OG0000001	2	PFX15001.1	Nucleotide-binding oligomerization domain-containing protein 2 [Stylophora pistillata]
OG0000001	2	PFX21923.1	PiggyBac transposable element-derived protein 5 [Stylophora pistillata]
OG0000001	1	KXJ08305.1	putative RNA-directed DNA polymerase from transposon BS [Exaiptasia pallida]
OG0000001	1	KXJ09432.1	Retrovirus-related Pol polyprotein from transposon 17.6 [Exaiptasia pallida]
OG0000002	2	KXJ04902.1	Retrovirus-related Pol polyprotein from transposon 297, partial [Exaiptasia pallida]
OG0000002	2	KXJ25334.1	Retrovirus-related Pol polyprotein from transposon 17.6 [Exaiptasia pallida]
OG0000002	2	PFX11703.1	Transposon Ty3-I Gag-Pol polyprotein, partial [Stylophora pistillata]
OG0000002	2	PFX11781.1	Transposon Tf2-6 polyprotein [Stylophora pistillata]
OG0000002	2	PFX31656.1	Retrovirus-related Pol polyprotein [Stylophora pistillata]
OG0000003	79	XP_027056307.1	tetratricopeptide repeat protein 28-like, partial [Pocillopora damicornis]
OG0000003	69	XP_027038199.1	tetratricopeptide repeat protein 28-like, partial [Pocillopora damicornis]
OG0000003	36	XP_027042371.1	tetratricopeptide repeat protein 28-like, partial [Pocillopora damicornis]
OG0000003	21	XP_027043152.1	tetratricopeptide repeat protein 28-like [Pocillopora damicornis]
OG0000003	17	XP_027050618.1	tetratricopeptide repeat protein 28-like [Pocillopora damicornis]
OG0000004	26	XP_027041429.1	melanocyte-stimulating hormone receptor-like, partial [Pocillopora damicornis]
OG0000004	20	XP_027059031.1	melanocyte-stimulating hormone receptor-like [Pocillopora damicornis]
OG0000004	14	XP_027042154.1	dopamine receptor 2-like [Pocillopora damicornis]
OG0000004	10	XP_027056987.1	adenosine receptor A2b-like [Pocillopora damicornis]
OG0000004	9	XP_027040706.1	melanocyte-stimulating hormone receptor-like [Pocillopora damicornis]
OG0000005	10	XP_022779610.1	retinoschisin-like [Stylophora pistillata]
OG0000005	10	XP_027041150.1	EGF-like repeat and discoidin I-like domain-containing protein 3, partial [Pocillopora damicornis]
OG0000005	6	PFX30425.1	Neurogenic locus Notch protein [Stylophora pistillata]
OG0000005	6	XP_022809703.1	neuropilin-2-like, partial [Stylophora pistillata]
OG0000005	5	PFX33163.1	Neuropilin-2 [Stylophora pistillata]
OG0000006	11	PFX16502.1	OTU domain-containing protein [Stylophora pistillata]
OG0000006	11	PFX32858.1	Tetratricopeptide repeat protein 28 [Stylophora pistillata]
OG0000006	6	PFX11667.1	Ankyrin-3 [Stylophora pistillata]
OG0000006	6	PFX15124.1	putative RNA-binding protein Luc7-like 2 [Stylophora pistillata]
OG0000006	5	PFX17066.1	D-inositol 3-phosphate glycosyltransferase [Stylophora pistillata]
OG0000007	7	KXJ07394.1	Tetratricopeptide repeat protein 28 [Exaiptasia pallida]
OG0000007	6	PFX32686.1	Carboxy-terminal kinesin 2 [Stylophora pistillata]
OG0000007	1	KXJ08085.1	Retrovirus-related Pol polyprotein from type-2 retrotransposable element R2DM [Exaiptasia pallida]
OG0000007	1	KXJ14171.1	Retrovirus-related Pol polyprotein from type-2 retrotransposable element R2DM [Exaiptasia pallida]
OG0000007	1	PFX18510.1	Retrovirus-related Pol polyprotein from type-1 retrotransposable element R2 [Stylophora pistillata]
OG0000008	32	KXJ27253.1	SURP and G-patch domain-containing protein 1 [Exaiptasia pallida]
OG0000008	19	KXJ09650.1	Retrovirus-related Pol polyprotein from transposon 412, partial [Exaiptasia pallida]
OG0000008	14	PFX15622.1	Retrovirus-related Pol polyprotein [Stylophora pistillata]
OG0000008	12	PFX32579.1	Zinc finger protein 862 [Stylophora pistillata]
OG0000008	11	PFX21681.1	Kelch-like protein 2 [Stylophora pistillata]
OG0000009	12	PFX26448.1	Kinesin light chain [Stylophora pistillata]
OG0000009	9	PFX19774.1	putative RNA-directed DNA polymerase from transposon BS [Stylophora pistillata]
OG0000009	8	PFX18041.1	Hemicentin-1 [Stylophora pistillata]
OG0000009	7	KXJ06406.1	THAP domain-containing protein 6 [Exaiptasia pallida]
OG0000009	6	PFX16624.1	Angiopoietin-related protein 7 [Stylophora pistillata]
OG0000010	14	XP_027060672.1	ficolin-2-like [Pocillopora damicornis]
OG0000010	9	XP_027041960.1	ficolin-2-like [Pocillopora damicornis]
OG0000010	6	PFX11414.1	Ficolin-1 [Stylophora pistillata]
OG0000010	6	XP_027037254.1	techylectin-5B-like [Pocillopora damicornis]
OG0000010	6	XP_027054644.1	angiopoietin-related protein 7-like [Pocillopora damicornis]
OG0000011	28	XP_022803128.1	proto-oncogene tyrosine-protein kinase receptor Ret-like [Stylophora pistillata]
OG0000011	8	XP_022807706.1	fibroblast growth factor receptor 2-like isoform X1 [Stylophora pistillata]
OG0000011	7	XP_022793667.1	fibroblast growth factor receptor 3-like isoform X1 [Stylophora pistillata]
OG0000011	6	PFX24021.1	Proto-oncogene tyrosine-protein kinase receptor Ret [Stylophora pistillata]
OG0000011	6	PFX31327.1	Proto-oncogene tyrosine-protein kinase receptor Ret [Stylophora pistillata]
OG0000012	11	XP_027054275.1	D(2) dopamine receptor-like isoform X1 [Pocillopora damicornis]
OG0000012	7	XP_022805340.1	neuropeptide SIFamide receptor-like [Stylophora pistillata]
OG0000012	6	XP_027052427.1	RYamide receptor-like [Pocillopora damicornis]
OG0000012	4	XP_027038238.1	substance-K receptor-like [Pocillopora damicornis]
OG0000012	3	XP_022778342.1	octopamine receptor 1-like [Stylophora pistillata]
OG0000013	24	PFX25308.1	Protein eyes shut [Stylophora pistillata]
OG0000013	14	PFX22542.1	Fibrillin-1 [Stylophora pistillata]
OG0000013	12	PFX28220.1	Versican core protein [Stylophora pistillata]
OG0000013	7	PFX12835.1	Neurogenic locus Notch protein [Stylophora pistillata]
OG0000013	7	XP_027036609.1	fibrillin-2-like [Pocillopora damicornis]
OG0000014	4	XP_027037825.1	basement membrane-specific heparan sulfate proteoglycan core protein-like [Pocillopora damicornis]
OG0000014	3	PFX15856.1	Sushi, von Willebrand factor type A, EGF and pentraxin domain-containing protein 1 [Stylophora pistillata]
OG0000014	3	PFX24667.1	putative phosphorylase b kinase regulatory subunit alpha [Stylophora pistillata]
OG0000014	3	XP_027043065.1	basement membrane-specific heparan sulfate proteoglycan core protein-like [Pocillopora damicornis]
OG0000014	3	XP_027047422.1	hemicentin-1-like, partial [Pocillopora damicornis]
OG0000015	23	PFX18943.1	Protein NLRC3 [Stylophora pistillata]
OG0000015	11	XP_027052549.1	protein NLRC5-like, partial [Pocillopora damicornis]
OG0000015	6	PFX21026.1	E3 ubiquitin-protein ligase DZIP3 [Stylophora pistillata]
OG0000015	6	PFX23204.1	NACHT, LRR and PYD domains-containing protein 12 [Stylophora pistillata]
OG0000015	6	XP_027044022.1	NLR family CARD domain-containing protein 3-like [Pocillopora damicornis]
OG0000016	15	XP_015777076.1	PREDICTED: LOW QUALITY PROTEIN: stress response protein NST1-like [Acropora digitifera]
OG0000016	10	XP_029180213.1	trichohyalin-like [Acropora millepora]
OG0000016	6	XP_015776215.1	PREDICTED: nucleoporin GLE1-like [Acropora digitifera]
OG0000016	6	XP_015779699.1	PREDICTED: nucleoporin GLE1-like isoform X1 [Acropora digitifera]
OG0000016	6	XP_027036834.1	vicilin-like seed storage protein At2g18540 [Pocillopora damicornis]
OG0000017	5	PFX30191.1	Contactin-associated protein-like 2, partial [Stylophora pistillata]
OG0000017	5	PFX33050.1	Contactin-associated protein-like 2 [Stylophora pistillata]
OG0000017	5	XP_027036560.1	contactin-associated protein-like 2 [Pocillopora damicornis]
OG0000017	4	XP_027037644.1	leucine-rich repeats and immunoglobulin-like domains protein 1 [Pocillopora damicornis]
OG0000017	4	XP_027039880.1	neurexin-4-like isoform X1 [Pocillopora damicornis]
OG0000018	20	XP_027039478.1	uromodulin-like [Pocillopora damicornis]
OG0000018	6	XP_022794363.1	uromodulin-like isoform X1 [Stylophora pistillata]
OG0000018	5	PFX29309.1	Uromodulin [Stylophora pistillata]
OG0000018	5	XP_015760281.1	PREDICTED: uromodulin-like isoform X1 [Acropora digitifera]
OG0000018	5	XP_022801209.1	fibrillin-2-like [Stylophora pistillata]
OG0000019	2	XP_015774200.1	PREDICTED: craniofacial development protein 2-like [Acropora digitifera]
OG0000019	1	KXJ08102.1	Craniofacial development protein 2 [Exaiptasia pallida]
OG0000019	1	PFX14838.1	RNA-directed DNA polymerase from mobile element jockey [Stylophora pistillata]
OG0000019	1	PFX34413.1	RNA-directed DNA polymerase from mobile element jockey [Stylophora pistillata]
OG0000019	1	WP_147393937.1	endonuclease/exonuclease/phosphatase family protein, partial [Alcanivorax profundi]
OG0000020	7	PFX22035.1	Retrovirus-related Pol polyprotein [Stylophora pistillata]
OG0000020	1	GBC47748.1	cytosolic Fe-s cluster assembly factor nubp1-b-like [Rhizophagus irregularis DAOM 181602=DAOM 197198]
OG0000020	1	PFX34646.1	Nuclear migration protein nudC [Stylophora pistillata]
OG0000021	7	KXJ08489.1	Sorting nexin-11 [Exaiptasia pallida]
OG0000021	4	PFX22998.1	Multidrug resistance-associated protein 4 [Stylophora pistillata]
OG0000021	3	PFX19872.1	Sulfatase-modifying factor 1 [Stylophora pistillata]
OG0000021	1	PFX12651.1	Retrovirus-related Pol polyprotein from transposon opus [Stylophora pistillata]
OG0000021	1	PFX13380.1	putative N-acetyltransferase 16 [Stylophora pistillata]
OG0000022	4	PFX29531.1	Pyroglutamylated RFamide peptide receptor [Stylophora pistillata]
OG0000022	3	XP_027038318.1	tachykinin-like peptides receptor 86C [Pocillopora damicornis]
OG0000022	3	XP_027056011.1	QRFP-like peptide receptor [Pocillopora damicornis]
OG0000022	2	XP_022806400.1	substance-K receptor-like [Stylophora pistillata]
OG0000022	2	XP_027036331.1	LOW QUALITY PROTEIN: medium-wave-sensitive opsin 1-like [Pocillopora damicornis]
OG0000023	5	PFX17237.1	Deleted in malignant brain tumors 1 protein [Stylophora pistillata]
OG0000023	4	PFX13555.1	Aggrecan core protein [Stylophora pistillata]
OG0000023	4	PFX28083.1	Techylectin-5B [Stylophora pistillata]
OG0000023	3	PFX13617.1	CD209 antigen-like protein E [Stylophora pistillata]
OG0000023	3	PFX13943.1	Brevican core protein, partial [Stylophora pistillata]
OG0000024	9	XP_027044348.1	dopamine D2-like receptor [Pocillopora damicornis]
OG0000024	4	XP_027044354.1	melatonin-related receptor-like [Pocillopora damicornis]
OG0000024	3	XP_020604508.1	histamine H2 receptor-like [Orbicella faveolata]
OG0000024	3	XP_027041235.1	melatonin receptor type 1A-like [Pocillopora damicornis]
OG0000024	3	XP_027041284.1	melatonin receptor type 1B-B-like [Pocillopora damicornis]
OG0000025	13	PFX13368.1	Nephrocystin-3 [Stylophora pistillata]
OG0000025	11	PFX31148.1	Nephrocystin-3, partial [Stylophora pistillata]
OG0000025	9	PFX26113.1	Nephrocystin-3 [Stylophora pistillata]
OG0000025	6	PFX12625.1	Tetratricopeptide repeat protein 28 [Stylophora pistillata]
OG0000025	5	PFX31463.1	Nephrocystin-3 [Stylophora pistillata]
OG0000026	12	PFX17945.1	Retrovirus-related Pol polyprotein [Stylophora pistillata]
OG0000026	10	KXJ06740.1	Retrovirus-related Pol polyprotein from transposon 412 [Exaiptasia pallida]
OG0000026	8	PFX24965.1	Protein PRY1 [Stylophora pistillata]
OG0000026	5	PFX19302.1	Polyubiquitin-C [Stylophora pistillata]
OG0000026	5	PFX34090.1	Patched domain-containing protein 3 [Stylophora pistillata]
OG0000027	4	XP_015774076.1	PREDICTED: RNA-directed DNA polymerase from mobile element jockey-like [Acropora digitifera]
OG0000027	2	KXJ10157.1	putative RNA-directed DNA polymerase from transposon BS [Exaiptasia pallida]
OG0000027	2	KXJ13007.1	RNA-directed DNA polymerase from mobile element jockey [Exaiptasia pallida]
OG0000027	2	PFX12062.1	putative RNA-directed DNA polymerase from transposon X-element [Stylophora pistillata]
OG0000027	2	PFX28233.1	Serologically defined colon cancer antigen 8-like [Stylophora pistillata]
OG0000028	8	PFX16145.1	RNA-directed DNA polymerase from mobile element jockey [Stylophora pistillata]
OG0000028	2	PFX13257.1	putative mitochondrial inner membrane protein [Stylophora pistillata]
OG0000028	2	PFX14497.1	G-protein coupled receptor GRL101 [Stylophora pistillata]
OG0000028	2	PFX28660.1	Dorsal-ventral patterning tolloid-like protein 1 [Stylophora pistillata]
OG0000028	2	PFX34789.1	Ubiquilin-1 [Stylophora pistillata]
OG0000029	2	XP_022795995.1	collagen triple helix repeat-containing protein 1-like isoform X1 [Stylophora pistillata]
OG0000029	2	XP_027037955.1	collagen triple helix repeat-containing protein 1-like [Pocillopora damicornis]
OG0000029	2	XP_027039668.1	collagen alpha-2(IV) chain-like [Pocillopora damicornis]
OG0000029	2	XP_027039677.1	collagen triple helix repeat-containing protein 1-like isoform X1 [Pocillopora damicornis]
OG0000029	1	PFX13769.1	Collagen triple helix repeat-containing protein 1 [Stylophora pistillata]
OG0000030	8	PFX23884.1	E3 ubiquitin-protein ligase TRIM71 [Stylophora pistillata]
OG0000030	5	XP_027048548.1	E3 ubiquitin-protein ligase TRIM71-like [Pocillopora damicornis]
OG0000030	4	PFX23129.1	E3 ubiquitin-protein ligase TRIM71 [Stylophora pistillata]
OG0000030	4	XP_027053827.1	E3 ubiquitin-protein ligase TRIM71-like [Pocillopora damicornis]
OG0000030	3	PFX22496.1	E3 ubiquitin-protein ligase TRIM71 [Stylophora pistillata]
OG0000031	3	KXJ16826.1	Retrovirus-related Pol polyprotein from transposon 412 [Exaiptasia pallida]
OG0000031	3	PFX27070.1	Lactadherin, partial [Stylophora pistillata]
OG0000031	1	KXJ07136.1	Tyrosine-protein kinase isoform SRK4, partial [Exaiptasia pallida]
OG0000031	1	KXJ17241.1	ATP-dependent DNA helicase PIF1 [Exaiptasia pallida]
OG0000031	1	KXJ28489.1	Integrator complex subunit 9-like [Exaiptasia pallida]
OG0000032	4	XP_027047109.1	neuropeptide FF receptor 1-like [Pocillopora damicornis]
OG0000032	2	XP_027052184.1	neuropeptide FF receptor 2-like [Pocillopora damicornis]
OG0000032	1	PFX13384.1	Neuropeptide FF receptor 2 [Stylophora pistillata]
OG0000032	1	PFX21332.1	Orexin receptor type 2 [Stylophora pistillata]
OG0000032	1	PFX21432.1	Amiloride-sensitive sodium channel subunit alpha [Stylophora pistillata]
OG0000033	10	PFX27279.1	Low-density lipoprotein receptor-related protein 4 [Stylophora pistillata]
OG0000033	9	PFX25625.1	Intraflagellar transport protein 172-like [Stylophora pistillata]
OG0000033	5	PFX31943.1	putative L-type lectin-domain containing receptor kinase I.11 [Stylophora pistillata]
OG0000033	4	PFX15797.1	Short-chain collagen C4 [Stylophora pistillata]
OG0000033	3	PFX16363.1	Ceramide kinase [Stylophora pistillata]
OG0000034	1	XP_015762127.1	PREDICTED: piggyBac transposable element-derived protein 4-like [Acropora digitifera]
OG0000034	1	XP_022802105.1	piggyBac transposable element-derived protein 4-like [Stylophora pistillata]
OG0000034	1	XP_022806938.1	piggyBac transposable element-derived protein 4-like [Stylophora pistillata]
OG0000034	1	XP_027042470.1	piggyBac transposable element-derived protein 4-like [Pocillopora damicornis]
OG0000035	15	PFX23210.1	Neurogenic locus Notch protein [Stylophora pistillata]
OG0000035	12	PFX16178.1	Zinc metalloproteinase nas-13 [Stylophora pistillata]
OG0000035	8	XP_027041647.1	uromodulin-like isoform X2 [Pocillopora damicornis]
OG0000035	5	XP_027039478.1	uromodulin-like [Pocillopora damicornis]
OG0000035	5	XP_027053479.1	neurogenic locus notch homolog protein 1-like [Pocillopora damicornis]
OG0000036	4	PFX17830.1	BTB/POZ domain-containing protein 6 [Stylophora pistillata]
OG0000036	3	PFX17831.1	BTB/POZ domain-containing protein 6 [Stylophora pistillata]
OG0000036	3	XP_027058506.1	BTB/POZ domain-containing protein 6-B-like [Pocillopora damicornis]
OG0000036	2	PFX21529.1	BTB/POZ domain-containing protein 6 [Stylophora pistillata]
OG0000036	1	PFX13255.1	BTB/POZ domain-containing protein 6 [Stylophora pistillata]
OG0000037	3	PFX27225.1	Voltage-dependent calcium channel subunit alpha-2/delta-2 [Stylophora pistillata]
OG0000037	1	KXJ17997.1	Protein piccolo [Exaiptasia pallida]
OG0000037	1	PFX13096.1	Cortactin-binding protein 2 [Stylophora pistillata]
OG0000037	1	PFX23482.1	5'-3' exoribonuclease 1 [Stylophora pistillata]
OG0000037	1	XP_015755200.1	PREDICTED: codanin-1-like [Acropora digitifera]
OG0000038	6	XP_027059833.1	52 kDa repressor of the inhibitor of the protein kinase-like [Pocillopora damicornis]
OG0000038	3	XP_022798042.1	52 kDa repressor of the inhibitor of the protein kinase-like [Stylophora pistillata]
OG0000038	3	XP_029209149.1	52 kDa repressor of the inhibitor of the protein kinase-like [Acropora millepora]
OG0000038	3	XP_029209274.1	52 kDa repressor of the inhibitor of the protein kinase-like [Acropora millepora]
OG0000038	2	PFX16149.1	Xaa-Pro aminopeptidase 1, partial [Stylophora pistillata]
OG0000039	13	PFX12936.1	NACHT, LRR and PYD domains-containing protein 12 [Stylophora pistillata]
OG0000039	13	XP_027047924.1	NACHT, LRR and PYD domains-containing protein 3-like, partial [Pocillopora damicornis]
OG0000039	11	XP_027046567.1	NACHT, LRR and PYD domains-containing protein 12-like [Pocillopora damicornis]
OG0000039	8	XP_027051857.1	nucleotide-binding oligomerization domain-containing protein 1-like [Pocillopora damicornis]
OG0000039	4	XP_027046268.1	NACHT, LRR and PYD domains-containing protein 12-like [Pocillopora damicornis]
OG0000040	2	KXJ19560.1	THAP domain-containing protein 2 [Exaiptasia pallida]
OG0000040	2	KXJ21809.1	THAP domain-containing protein 10 [Exaiptasia pallida]
OG0000041	3	XP_020618505.1	LOW QUALITY PROTEIN: putative ATP-dependent DNA helicase Q1 [Orbicella faveolata]
OG0000042	8	PFX14828.1	Chromatin modification-related protein YNG2 [Stylophora pistillata]
OG0000042	7	PFX14705.1	S-antigen protein [Stylophora pistillata]
OG0000042	6	KXJ21728.1	Calcium-responsive transcription factor [Exaiptasia pallida]
OG0000042	4	PFX12085.1	Inhibitor of growth protein 5 [Stylophora pistillata]
OG0000042	4	PFX14514.1	Chromatin modification-related protein YNG2 [Stylophora pistillata]
OG0000043	4	PFX15812.1	putative tubulin polyglutamylase TTLL1 [Stylophora pistillata]
OG0000043	1	GBM51695.1	PR domain zinc finger protein 4, partial [Araneus ventricosus]
OG0000043	1	PFX13958.1	Gamma-aminobutyric acid receptor subunit beta-2 [Stylophora pistillata]
OG0000043	1	PFX14559.1	Craniofacial development protein 2 [Stylophora pistillata]
OG0000043	1	PFX16081.1	Complement C1q and tumor necrosis factor-related protein 9 [Stylophora pistillata]
OG0000044	12	PFX16803.1	putative RNA-directed DNA polymerase from transposon X-element [Stylophora pistillata]
OG0000044	7	PFX22074.1	putative RNA-directed DNA polymerase from transposon BS [Stylophora pistillata]
OG0000044	6	PFX13329.1	Serine/threonine-protein phosphatase 6 regulatory ankyrin repeat subunit A [Stylophora pistillata]
OG0000044	6	PFX31926.1	Collagen alpha-1(XXIV) chain [Stylophora pistillata]
OG0000044	4	PFX32586.1	Phosphatidate phosphatase PPAPDC1A [Stylophora pistillata]
OG0000045	9	XP_029182239.1	zinc finger MYM-type protein 2-like [Acropora millepora]
OG0000045	8	XP_028410301.1	zinc finger MYM-type protein 2-like [Dendronephthya gigantea]
OG0000045	5	XP_027046686.1	LOW QUALITY PROTEIN: zinc finger MYM-type protein 2-like, partial [Pocillopora damicornis]
OG0000045	5	XP_029192478.1	zinc finger MYM-type protein 2-like [Acropora millepora]
OG0000045	4	XP_020915646.1	zinc finger MYM-type protein 2 [Exaiptasia pallida]
OG0000046	23	PFX31114.1	Peroxidasin-like [Stylophora pistillata]
OG0000046	8	PFX30303.1	Cyclic nucleotide-gated cation channel alpha-3 [Stylophora pistillata]
OG0000046	6	PFX30060.1	RNA-directed DNA polymerase from mobile element jockey [Stylophora pistillata]
OG0000046	2	PFX34982.1	Beta-1 adrenergic receptor [Stylophora pistillata]
OG0000046	1	PFX12628.1	Bone morphogenetic protein 1 [Stylophora pistillata]
OG0000047	14	PFX12181.1	putative DNA polymerase [Stylophora pistillata]
OG0000047	13	PFX12235.1	putative DNA polymerase [Stylophora pistillata]
OG0000047	2	KXJ24574.1	putative DNA polymerase [Exaiptasia pallida]
OG0000047	2	PFX12657.1	putative DNA polymerase [Stylophora pistillata]
OG0000047	2	PFX33335.1	ATP-dependent DNA helicase PIF1 [Stylophora pistillata]
OG0000048	3	KXJ12522.1	Protein lethal(2)essential for life [Exaiptasia pallida]
OG0000048	2	PFX20631.1	RNA-directed DNA polymerase from mobile element jockey [Stylophora pistillata]
OG0000048	1	PFX27854.1	Protein usf [Stylophora pistillata]
OG0000048	1	PFX34815.1	RNA-directed DNA polymerase from mobile element jockey [Stylophora pistillata]
OG0000049	18	XP_027048352.1	angiopoietin-4-like [Pocillopora damicornis]
OG0000049	6	PFX15734.1	Collagen alpha-1(XI) chain [Stylophora pistillata]
OG0000049	6	XP_027036053.1	fibrinogen-like protein A [Pocillopora damicornis]
OG0000049	6	XP_027058077.1	fibrinogen-like protein A [Pocillopora damicornis]
OG0000049	5	PFX22544.1	Intelectin-1 [Stylophora pistillata]
OG0000050	7	XP_027038108.1	interaptin-like [Pocillopora damicornis]
OG0000050	4	XP_027051677.1	probable serine/threonine-protein kinase DDB_G0271682 [Pocillopora damicornis]
OG0000050	4	XP_027053690.1	restin homolog isoform X2 [Pocillopora damicornis]
OG0000050	3	XP_027051673.1	probable serine/threonine-protein kinase DDB_G0271682 [Pocillopora damicornis]
OG0000050	2	PFX12425.1	Protein fem-1-like B [Stylophora pistillata]
OG0000051	8	PFX25914.1	Tetratricopeptide repeat protein 28 [Stylophora pistillata]
OG0000052	7	KXJ21005.1	Protein LIGHT-DEPENDENT SHORT HYPOCOTYLS 6 [Exaiptasia pallida]
OG0000052	5	KXJ11795.1	Protein LIGHT-DEPENDENT SHORT HYPOCOTYLS 5 [Exaiptasia pallida]
OG0000052	1	KXJ06330.1	Protein LIGHT-DEPENDENT SHORT HYPOCOTYLS 5 [Exaiptasia pallida]
OG0000052	1	KXJ21097.1	Protein LIGHT-DEPENDENT SHORT HYPOCOTYLS 6, partial [Exaiptasia pallida]
OG0000052	1	KXJ23787.1	Protein LIGHT-DEPENDENT SHORT HYPOCOTYLS 6 [Exaiptasia pallida]
OG0000053	16	XP_022794849.1	multidrug resistance-associated protein 4-like [Stylophora pistillata]
OG0000053	6	XP_027042820.1	multidrug resistance-associated protein 4-like [Pocillopora damicornis]
OG0000053	5	PFX21736.1	Multidrug resistance-associated protein 4 [Stylophora pistillata]
OG0000053	5	XP_022797867.1	multidrug resistance-associated protein 4-like [Stylophora pistillata]
OG0000053	3	PFX22607.1	Multidrug resistance-associated protein 4 [Stylophora pistillata]
OG0000054	17	XP_022809640.1	fibrillin-1-like, partial [Stylophora pistillata]
OG0000054	16	XP_027043602.1	loricrin-like [Pocillopora damicornis]
OG0000054	10	XP_027050875.1	EGF-like repeat and discoidin I-like domain-containing protein 3 [Pocillopora damicornis]
OG0000054	10	XP_027055415.1	uromodulin-like [Pocillopora damicornis]
OG0000054	5	XP_027039491.1	uromodulin-like [Pocillopora damicornis]
OG0000055	2	PFX24732.1	Chymotrypsin-like protease CTRL-1 [Stylophora pistillata]
OG0000055	2	PFX28219.1	Transmembrane protease serine 2 [Stylophora pistillata]
OG0000055	2	PFX29581.1	Transmembrane protease serine 9 [Stylophora pistillata]
OG0000055	1	PFX20186.1	Trypsin-3 [Stylophora pistillata]
OG0000055	1	PFX21174.1	Plasminogen [Stylophora pistillata]
OG0000056	7	XP_027052671.1	alpha-1A adrenergic receptor-like [Pocillopora damicornis]
OG0000056	4	XP_027051882.1	adenosine receptor A2a-like [Pocillopora damicornis]
OG0000056	4	XP_027051902.1	sphingosine 1-phosphate receptor 2-like [Pocillopora damicornis]
OG0000056	4	XP_027054460.1	melanocortin receptor 4-like [Pocillopora damicornis]
OG0000056	3	XP_027051881.1	5-hydroxytryptamine receptor 1D-like [Pocillopora damicornis]
OG0000057	3	XP_027050556.1	zinc metalloproteinase nas-6-like isoform X1 [Pocillopora damicornis]
OG0000057	2	XP_022798324.1	zinc metalloproteinase nas-15-like [Stylophora pistillata]
OG0000057	2	XP_027039031.1	blastula protease 10-like [Pocillopora damicornis]
OG0000057	1	XP_022787898.1	zinc metalloproteinase nas-15-like [Stylophora pistillata]
OG0000057	1	XP_022802828.1	zinc metalloproteinase nas-15-like, partial [Stylophora pistillata]
OG0000058	5	PFX33347.1	UPF0183 protein C16orf70-like [Stylophora pistillata]
OG0000058	4	KXJ28666.1	Sodium- and chloride-dependent GABA transporter 1 [Exaiptasia pallida]
OG0000058	3	XP_022810092.1	protein jagged-1-like [Stylophora pistillata]
OG0000058	2	PFX27385.1	Protein eyes shut [Stylophora pistillata]
OG0000058	1	PFX18511.1	Ubiquinone biosynthesis protein COQ4-like, mitochondrial [Stylophora pistillata]
OG0000062	3	XP_022782383.1	kelch-like protein 17 isoform X1 [Stylophora pistillata]
OG0000062	2	PFX11884.1	Kelch-like protein 12 [Stylophora pistillata]
OG0000062	2	PFX12224.1	Kelch-like protein 2 [Stylophora pistillata]
OG0000062	2	PFX19847.1	Kelch-like protein 3 [Stylophora pistillata]
OG0000062	2	PFX30630.1	Kelch-like protein 17 [Stylophora pistillata]
OG0000063	1	PFX17651.1	Ras and EF-hand domain-containing protein [Stylophora pistillata]
OG0000063	1	XP_020915513.1	ras-related protein Rab-2 [Exaiptasia pallida]
OG0000063	1	XP_022782795.1	ras-related protein Rab-14 [Stylophora pistillata]
OG0000063	1	XP_022796980.1	ras-like GTP-binding protein YPT1 [Stylophora pistillata]
OG0000063	1	XP_022800730.1	ras-related protein Rab-30-like [Stylophora pistillata]
OG0000065	3	XP_027058515.1	fibropellin-1-like, partial [Pocillopora damicornis]
OG0000065	2	XP_022787086.1	ZP domain-containing protein-like [Stylophora pistillata]
OG0000065	2	XP_027036263.1	oncoprotein-induced transcript 3 protein-like isoform X1 [Pocillopora damicornis]
OG0000065	2	XP_027036264.1	oncoprotein-induced transcript 3 protein-like isoform X2 [Pocillopora damicornis]
OG0000065	1	PFX21602.1	EGF-like repeat and discoidin I-like domain-containing protein 3 [Stylophora pistillata]
OG0000066	5	PFX12664.1	putative serine/threonine-protein kinase roco4 [Stylophora pistillata]
OG0000066	5	PFX12864.1	putative serine/threonine-protein kinase pats1 [Stylophora pistillata]
OG0000066	5	PFX19521.1	putative serine/threonine-protein kinase pats1 [Stylophora pistillata]
OG0000066	3	PFX19101.1	putative serine/threonine-protein kinase pats1 [Stylophora pistillata]
OG0000066	2	PFX13629.1	putative serine/threonine-protein kinase pats1, partial [Stylophora pistillata]
OG0000067	8	XP_029208727.1	E3 SUMO-protein ligase KIAA1586-like [Acropora millepora]
OG0000067	5	PFX32579.1	Zinc finger protein 862 [Stylophora pistillata]
OG0000067	4	XP_029208183.1	zinc finger protein 862-like [Acropora millepora]
OG0000067	3	PFX29589.1	Zinc finger protein 862 [Stylophora pistillata]
OG0000067	2	PFX14635.1	Zinc finger protein 862 [Stylophora pistillata]
OG0000068	5	PFX12889.1	putative RNA-directed DNA polymerase from transposon X-element [Stylophora pistillata]
OG0000068	4	KXJ10635.1	putative RNA-directed DNA polymerase from transposon BS [Exaiptasia pallida]
OG0000068	3	PFX29714.1	putative RNA-directed DNA polymerase from transposon X-element [Stylophora pistillata]
OG0000068	3	PFX32242.1	putative RNA-directed DNA polymerase from transposon BS [Stylophora pistillata]
OG0000068	2	BAE46429.1	ORF2-encoded protein, partial [Danio rerio]
OG0000069	10	PFX31436.1	3 beta-hydroxysteroid dehydrogenase/Delta 5-->4-isomerase type 2 [Stylophora pistillata]
OG0000069	5	KXJ10652.1	RNA-directed DNA polymerase from mobile element jockey [Exaiptasia pallida]
OG0000070	8	XP_015749229.1	PREDICTED: integrase/recombinase xerD homolog [Acropora digitifera]
OG0000070	5	KXJ06491.1	Integrase/recombinase xerD-like [Exaiptasia pallida]
OG0000070	5	XP_015770544.1	PREDICTED: integrase/recombinase xerD homolog [Acropora digitifera]
OG0000070	4	PFX14565.1	Integrase/recombinase xerD-like [Stylophora pistillata]
OG0000070	3	KXJ05352.1	Integrase/recombinase xerD-like, partial [Exaiptasia pallida]
OG0000072	14	XP_022809891.1	trace amine-associated receptor 1-like [Stylophora pistillata]
OG0000072	7	XP_027047082.1	octopamine receptor beta-2R-like [Pocillopora damicornis]
OG0000072	5	XP_027047130.1	octopamine receptor beta-2R-like [Pocillopora damicornis]
OG0000072	4	XP_022780920.1	trace amine-associated receptor 1-like, partial [Stylophora pistillata]
OG0000072	4	XP_027045963.1	trace amine-associated receptor 1-like [Pocillopora damicornis]
OG0000073	3	XP_022803803.1	deleted in malignant brain tumors 1 protein-like [Stylophora pistillata]
OG0000073	2	PFX28994.1	Neurotrypsin [Stylophora pistillata]
OG0000073	2	PFX32345.1	Scavenger receptor cysteine-rich type 1 protein M130 [Stylophora pistillata]
OG0000073	2	XP_027060633.1	deleted in malignant brain tumors 1 protein-like [Pocillopora damicornis]
OG0000073	1	PFX17238.1	Fibrillin-2 [Stylophora pistillata]
OG0000074	3	XP_022787051.1	coadhesin-like [Stylophora pistillata]
OG0000074	1	PFX12772.1	Hemicentin-1 [Stylophora pistillata]
OG0000074	1	XP_020632429.1	SCO-spondin-like isoform X1 [Orbicella faveolata]
OG0000074	1	XP_022780209.1	coadhesin-like isoform X1 [Stylophora pistillata]
OG0000074	1	XP_022796325.1	A disintegrin and metalloproteinase with thrombospondin motifs adt-1-like [Stylophora pistillata]
OG0000075	21	XP_022796733.1	adhesion G protein-coupled receptor E3-like, partial [Stylophora pistillata]
OG0000075	9	XP_027059567.1	adhesion G protein-coupled receptor L4-like [Pocillopora damicornis]
OG0000075	6	XP_027056191.1	adhesion G protein-coupled receptor L4-like [Pocillopora damicornis]
OG0000075	5	XP_027045085.1	adhesion G protein-coupled receptor L4-like [Pocillopora damicornis]
OG0000075	5	XP_027054272.1	adhesion G-protein coupled receptor D1-like, partial [Pocillopora damicornis]
OG0000076	14	XP_027036561.1	zinc finger MYM-type protein 4-like [Pocillopora damicornis]
OG0000076	8	XP_020604468.1	LOW QUALITY PROTEIN: zinc finger MYM-type protein 3-like [Orbicella faveolata]
OG0000076	3	XP_020608045.1	zinc finger MYM-type protein 2-like [Orbicella faveolata]
OG0000076	2	PFX15011.1	N-alpha-acetyltransferase 15, NatA auxiliary subunit [Stylophora pistillata]
OG0000076	1	PFX13415.1	Carboxypeptidase N subunit 2 [Stylophora pistillata]
OG0000077	3	PFX21307.1	Transposable element P transposase [Stylophora pistillata]
OG0000077	1	KXJ07305.1	Transposable element P transposase [Exaiptasia pallida]
OG0000077	1	XP_012558726.1	PREDICTED: dentin sialophosphoprotein-like, partial [Hydra vulgaris]
OG0000077	1	XP_022798582.1	4-coumarate--CoA ligase 1-like [Stylophora pistillata]
OG0000078	11	KXJ30199.1	Acetylcholinesterase [Exaiptasia pallida]
OG0000078	7	PFX31145.1	Transposable element P transposase [Stylophora pistillata]
OG0000078	1	KXJ08983.1	Retrovirus-related Pol polyprotein from transposon 17.6, partial [Exaiptasia pallida]
OG0000079	6	XP_015750160.1	PREDICTED: zinc finger protein 862-like [Acropora digitifera]
OG0000079	3	XP_022800360.1	zinc finger protein 862-like [Stylophora pistillata]
OG0000079	1	PFX15058.1	Zinc finger protein 862 [Stylophora pistillata]
OG0000079	1	PFX32552.1	Zinc finger protein 862 [Stylophora pistillata]
OG0000079	1	PFX33993.1	Profilin [Stylophora pistillata]
OG0000080	4	PFX12329.1	Transcription initiation factor TFIID subunit 5, partial [Stylophora pistillata]
OG0000080	2	KXJ09021.1	ATP-dependent DNA helicase pfh1 [Exaiptasia pallida]
OG0000080	2	KXJ16512.1	Transposon Ty3-G Gag-Pol polyprotein [Exaiptasia pallida]
OG0000080	1	KXJ07509.1	Serine/threonine-protein kinase D, partial [Exaiptasia pallida]
OG0000080	1	KXJ11739.1	RNA-directed DNA polymerase from mobile element jockey [Exaiptasia pallida]
OG0000081	1	XP_022783910.1	transmembrane protease serine 9-like [Stylophora pistillata]
OG0000081	1	XP_027036854.1	CUB and peptidase domain-containing protein 1-like [Pocillopora damicornis]
OG0000081	1	XP_027039803.1	LOW QUALITY PROTEIN: MAM and LDL-receptor class A domain-containing protein 1-like [Pocillopora damicornis]
OG0000081	1	XP_027044110.1	chymotrypsin-like elastase family member 1 [Pocillopora damicornis]
OG0000081	1	XP_027047193.1	chymotrypsinogen A-like [Pocillopora damicornis]
OG0000082	4	KXJ29698.1	Transposon Ty3-G Gag-Pol polyprotein [Exaiptasia pallida]
OG0000082	3	KXJ12484.1	Pro-Pol polyprotein [Exaiptasia pallida]
OG0000082	3	KXJ14658.1	Tyrosine-protein kinase Tec [Exaiptasia pallida]
OG0000082	2	KXJ09019.1	Transposon Tf2-6 polyprotein [Exaiptasia pallida]
OG0000082	2	PFX22829.1	Pro-Pol polyprotein [Stylophora pistillata]
OG0000083	11	PFX29430.1	BTB/POZ domain-containing protein KCTD21 [Stylophora pistillata]
OG0000083	4	PFX14187.1	BTB/POZ domain-containing protein KCTD6 [Stylophora pistillata]
OG0000083	2	XP_027040691.1	BTB/POZ domain-containing protein KCTD4-like [Pocillopora damicornis]
OG0000083	2	XP_027051318.1	BTB/POZ domain-containing protein KCTD21-like [Pocillopora damicornis]
OG0000083	1	PFX18191.1	BTB/POZ domain-containing protein KCTD6 [Stylophora pistillata]
OG0000084	8	XP_027050746.1	RING finger protein nhl-1-like [Pocillopora damicornis]
OG0000084	7	PFX18442.1	Tripartite motif-containing protein 3 [Stylophora pistillata]
OG0000084	6	XP_022787516.1	E3 ubiquitin-protein ligase TRIM71-like [Stylophora pistillata]
OG0000084	5	PFX16061.1	E3 ubiquitin-protein ligase TRIM71 [Stylophora pistillata]
OG0000084	5	XP_027041522.1	E3 ubiquitin-protein ligase TRIM71-like [Pocillopora damicornis]
OG0000085	11	XP_020616411.1	T-complex protein 1 subunit zeta-like [Orbicella faveolata]
OG0000085	7	AAK58879.1	putative reverse transcriptase [Takifugu rubripes]
OG0000085	5	PFX13167.1	RNA-directed DNA polymerase from mobile element jockey [Stylophora pistillata]
OG0000085	5	PFX13631.1	Transposon Tf2-9 polyprotein [Stylophora pistillata]
OG0000085	4	PFX12965.1	G-protein coupled receptor GRL101 [Stylophora pistillata]
OG0000086	12	PFX29269.1	ATP-dependent DNA helicase PIF1 [Stylophora pistillata]
OG0000086	4	PFX24543.1	ATP-dependent DNA helicase PIF1 [Stylophora pistillata]
OG0000086	3	KXJ06779.1	ATP-dependent DNA helicase PIF1 [Exaiptasia pallida]
OG0000086	1	KXJ16219.1	ATP-dependent DNA helicase PIF1 [Exaiptasia pallida]
OG0000086	1	XP_028406434.1	ATP-dependent DNA helicase PIF1-like [Dendronephthya gigantea]
OG0000087	1	KXJ08935.1	THAP domain-containing protein 2 [Exaiptasia pallida]
OG0000087	1	KXJ11189.1	Sentrin-specific protease 2 [Exaiptasia pallida]
OG0000087	1	KZS20664.1	Cc8L18.2-like protein [Daphnia magna]
OG0000087	1	PFX27318.1	Sentrin-specific protease 1 [Stylophora pistillata]
OG0000088	1	PFX13070.1	Pogo transposable element with KRAB domain [Stylophora pistillata]
OG0000088	1	PFX24306.1	Pogo transposable element with KRAB domain [Stylophora pistillata]
OG0000088	1	PFX32633.1	Pogo transposable element with KRAB domain [Stylophora pistillata]
OG0000088	1	XP_027043693.1	fibroblast growth factor receptor 4-like [Pocillopora damicornis]
OG0000089	14	PFX16453.1	Carboxypeptidase N subunit 2 [Stylophora pistillata]
OG0000089	3	PFX34149.1	Tolloid-like protein 2 [Stylophora pistillata]
OG0000089	3	XP_027057358.1	putative leucine-rich repeat-containing protein DDB_G0281931 [Pocillopora damicornis]
OG0000089	1	PFX13615.1	Carboxypeptidase N subunit 2 [Stylophora pistillata]
OG0000089	1	PFX15056.1	Leucine-rich repeat-containing protein 15 [Stylophora pistillata]
OG0000091	14	XP_027035785.1	pentraxin-related protein PTX3-like [Pocillopora damicornis]
OG0000091	5	PFX30229.1	Retrovirus-related Pol polyprotein from transposon 17.6 [Stylophora pistillata]
OG0000091	3	XP_027037635.1	neuronal pentraxin-1-like [Pocillopora damicornis]
OG0000091	2	XP_022787255.1	neuronal pentraxin-2-like [Stylophora pistillata]
OG0000091	2	XP_027037622.1	neuronal pentraxin-2-like [Pocillopora damicornis]
OG0000092	4	XP_027035782.1	sushi, nidogen and EGF-like domain-containing protein 1, partial [Pocillopora damicornis]
OG0000092	3	XP_027035785.1	pentraxin-related protein PTX3-like [Pocillopora damicornis]
OG0000092	3	XP_027036560.1	contactin-associated protein-like 2 [Pocillopora damicornis]
OG0000092	3	XP_027037766.1	protein crumbs homolog 1-like [Pocillopora damicornis]
OG0000092	2	PFX16027.1	Galectin-3-binding protein A [Stylophora pistillata]
OG0000093	2	XP_029203554.1	kelch-like protein 40 [Acropora millepora]
OG0000093	1	PFX19640.1	BTB and MATH domain-containing protein 15 [Stylophora pistillata]
OG0000093	1	XP_015752472.1	PREDICTED: kelch-like protein 40 [Acropora digitifera]
OG0000093	1	XP_020620953.1	BTB and MATH domain-containing protein 36-like [Orbicella faveolata]
OG0000093	1	XP_022782461.1	BTB and MATH domain-containing protein 36-like [Stylophora pistillata]
OG0000094	3	XP_022796077.1	atrial natriuretic peptide receptor 1-like [Stylophora pistillata]
OG0000094	2	QCF40883.1	receptor guanylate cyclase 6, partial [Euphyllia ancora]
OG0000094	1	XP_027036228.1	atrial natriuretic peptide receptor 2-like [Pocillopora damicornis]
OG0000094	1	XP_027036437.1	atrial natriuretic peptide receptor 1-like isoform X1 [Pocillopora damicornis]
OG0000094	1	XP_027039464.1	atrial natriuretic peptide receptor 1-like [Pocillopora damicornis]
OG0000095	4	PFX11816.1	Retrovirus-related Pol polyprotein from type-1 retrotransposable element R2 [Stylophora pistillata]
OG0000095	2	PFX28099.1	ATP-binding cassette sub-family F member 1 [Stylophora pistillata]
OG0000095	1	PFX17228.1	52 kDa repressor of the inhibitor of the protein kinase [Stylophora pistillata]
OG0000095	1	PFX18166.1	Tyrosine-protein kinase receptor Tie-1 [Stylophora pistillata]
OG0000095	1	PFX18510.1	Retrovirus-related Pol polyprotein from type-1 retrotransposable element R2 [Stylophora pistillata]
OG0000096	10	XP_020616714.1	G-protein coupled receptor GRL101-like [Orbicella faveolata]
OG0000096	8	XP_027058934.1	G-protein coupled receptor GRL101-like [Pocillopora damicornis]
OG0000096	7	XP_022807197.1	G-protein coupled receptor GRL101-like [Stylophora pistillata]
OG0000096	6	XP_027054123.1	G-protein coupled receptor GRL101-like, partial [Pocillopora damicornis]
OG0000096	5	XP_027042803.1	G-protein coupled receptor GRL101-like [Pocillopora damicornis]
OG0000097	8	PFX28663.1	E3 ubiquitin-protein ligase DZIP3 [Stylophora pistillata]
OG0000097	2	PFX22830.1	E3 ubiquitin-protein ligase DZIP3 [Stylophora pistillata]
OG0000097	2	PFX22842.1	Vegetative incompatibility protein HET-E-1 [Stylophora pistillata]
OG0000097	1	PFX22834.1	E3 ubiquitin-protein ligase DZIP3 [Stylophora pistillata]
OG0000098	2	PFX18358.1	Cytochrome c oxidase subunit 5B, mitochondrial [Stylophora pistillata]
OG0000098	1	KXJ22664.1	Protein NLRC5 [Exaiptasia pallida]
OG0000098	1	PFX24089.1	Catenin beta [Stylophora pistillata]
OG0000099	12	PFX22821.1	Tripartite motif-containing protein 3 [Stylophora pistillata]
OG0000099	9	PFX22827.1	Low molecular weight phosphotyrosine protein phosphatase [Stylophora pistillata]
OG0000099	8	PFX24581.1	Tripartite motif-containing protein 3 [Stylophora pistillata]
OG0000099	1	PFX12701.1	Beta-1,4-N-acetylgalactosaminyltransferase 3 [Stylophora pistillata]
OG0000099	1	PFX30569.1	B-box type zinc finger protein ncl-1 [Stylophora pistillata]
OG0000100	4	PFX13543.1	Coiled-coil domain-containing protein 158 [Stylophora pistillata]
OG0000100	1	PFX31506.1	Phospholipase D2 [Stylophora pistillata]
OG0000102	3	PFX16576.1	putative nuclease HARBI1 [Stylophora pistillata]
OG0000102	2	KXJ05419.1	putative nuclease HARBI1, partial [Exaiptasia pallida]
OG0000102	2	XP_015751509.1	PREDICTED: putative nuclease HARBI1 [Acropora digitifera]
OG0000102	2	XP_029192717.1	protein ALP1-like [Acropora millepora]
OG0000102	2	XP_029204330.1	protein ANTAGONIST OF LIKE HETEROCHROMATIN PROTEIN 1-like [Acropora millepora]
OG0000103	9	PFX12688.1	E3 ubiquitin-protein ligase DZIP3 [Stylophora pistillata]
OG0000103	8	PFX25966.1	5'-methylthioadenosine/S-adenosylhomocysteine nucleosidase [Stylophora pistillata]
OG0000103	5	PFX11980.1	Baculoviral IAP repeat-containing protein 1g [Stylophora pistillata]
OG0000103	4	XP_022804569.1	cingulin-like protein 1 [Stylophora pistillata]
OG0000103	3	PFX32797.1	5'-methylthioadenosine/S-adenosylhomocysteine nucleosidase [Stylophora pistillata]
OG0000104	2	XP_022798958.1	short-chain collagen C4-like [Stylophora pistillata]
OG0000104	2	XP_027055000.1	collagen alpha-2(IV) chain-like [Pocillopora damicornis]
OG0000104	1	XP_022791365.1	collagen alpha chain CG42342-like [Stylophora pistillata]
OG0000104	1	XP_022805958.1	short-chain collagen C4-like [Stylophora pistillata]
OG0000104	1	XP_027050701.1	short-chain collagen C4-like [Pocillopora damicornis]
OG0000105	3	PFX28349.1	Sacsin [Stylophora pistillata]
OG0000105	2	XP_029197579.1	LOW QUALITY PROTEIN: sacsin-like [Acropora millepora]
OG0000105	1	PFX13778.1	Sacsin [Stylophora pistillata]
OG0000105	1	PFX28335.1	Sacsin [Stylophora pistillata]
OG0000105	1	XP_022786038.1	LOW QUALITY PROTEIN: sacsin-like [Stylophora pistillata]
OG0000106	3	PFX18334.1	Toll-like receptor 2 [Stylophora pistillata]
OG0000106	2	PFX15166.1	Toll-like receptor 1 [Stylophora pistillata]
OG0000106	2	PFX32637.1	Toll-like receptor 6 [Stylophora pistillata]
OG0000106	2	XP_027058169.1	toll-like receptor 2 [Pocillopora damicornis]
OG0000106	2	XP_027059297.1	toll-like receptor 2 isoform X2 [Pocillopora damicornis]
OG0000107	1	PFX13096.1	Cortactin-binding protein 2 [Stylophora pistillata]
OG0000107	1	PFX13620.1	Protein P [Stylophora pistillata]
OG0000107	1	RXN17423.1	poly [Labeo rohita]
OG0000108	2	XP_027044512.1	cytochrome P450 3A24-like [Pocillopora damicornis]
OG0000108	1	XP_022785813.1	cytochrome P450 3A5-like isoform X1 [Stylophora pistillata]
OG0000108	1	XP_022791494.1	cytochrome P450 3A24-like [Stylophora pistillata]
OG0000108	1	XP_027044514.1	cytochrome P450 3A24-like [Pocillopora damicornis]
OG0000108	1	XP_027044526.1	cytochrome P450 3A2-like [Pocillopora damicornis]
OG0000109	4	XP_027043740.1	E3 ubiquitin-protein ligase rnf213-alpha-like [Pocillopora damicornis]
OG0000109	2	PFX21202.1	E3 ubiquitin-protein ligase RNF213 [Stylophora pistillata]
OG0000109	1	PFX29726.1	E3 ubiquitin-protein ligase RNF213 [Stylophora pistillata]
OG0000109	1	XP_022783818.1	E3 ubiquitin-protein ligase rnf213-alpha-like isoform X1 [Stylophora pistillata]
OG0000109	1	XP_027043722.1	E3 ubiquitin-protein ligase rnf213-alpha-like [Pocillopora damicornis]
OG0000110	3	XP_027043080.1	cholinesterase-like [Pocillopora damicornis]
OG0000110	2	XP_027047851.1	neuroligin-4, X-linked-like [Pocillopora damicornis]
OG0000110	1	XP_022794552.1	LOW QUALITY PROTEIN: neuroligin-4, X-linked-like [Stylophora pistillata]
OG0000110	1	XP_027036155.1	neuroligin-4, X-linked-like [Pocillopora damicornis]
OG0000110	1	XP_027036174.1	cholinesterase 2-like [Pocillopora damicornis]
OG0000112	4	XP_029182479.1	protein ALP1-like, partial [Acropora millepora]
OG0000112	2	XP_029208044.1	putative nuclease HARBI1 [Acropora millepora]
OG0000112	1	XP_020894077.2	protein ANTAGONIST OF LIKE HETEROCHROMATIN PROTEIN 1 [Exaiptasia pallida]
OG0000112	1	XP_022783433.1	putative nuclease HARBI1 [Stylophora pistillata]
OG0000112	1	XP_029180551.1	protein ALP1-like [Acropora millepora]
OG0000113	8	XP_022805255.1	neurogenic locus notch homolog protein 1-like isoform X2 [Stylophora pistillata]
OG0000113	7	PFX12830.1	Macrophage receptor MARCO [Stylophora pistillata]
OG0000113	2	XP_029210767.1	intelectin-1b-like [Acropora millepora]
OG0000113	1	PFX15193.1	Fibrillin-1 [Stylophora pistillata]
OG0000113	1	XP_020617430.1	intelectin-1-like [Orbicella faveolata]
OG0000114	1	PFX34596.1	Neuronal acetylcholine receptor subunit alpha-7 [Stylophora pistillata]
OG0000114	1	XP_015763358.1	PREDICTED: neuronal acetylcholine receptor subunit alpha-2-like [Acropora digitifera]
OG0000114	1	XP_027035964.1	neuronal acetylcholine receptor subunit alpha-10-like [Pocillopora damicornis]
OG0000114	1	XP_027036004.1	neuronal acetylcholine receptor subunit alpha-4-like [Pocillopora damicornis]
OG0000114	1	XP_027036006.1	neuronal acetylcholine receptor subunit alpha-10-like [Pocillopora damicornis]
OG0000115	2	XP_027047203.1	72 kDa type IV collagenase-like [Pocillopora damicornis]
OG0000115	1	XP_022784332.1	matrix metalloproteinase-25-like [Stylophora pistillata]
OG0000115	1	XP_022784338.1	matrix metalloproteinase-14-like [Stylophora pistillata]
OG0000115	1	XP_027040849.1	matrix metalloproteinase-16-like [Pocillopora damicornis]
OG0000115	1	XP_027046305.1	hatching enzyme-like [Pocillopora damicornis]
OG0000117	10	PFX26970.1	G2/M phase-specific E3 ubiquitin-protein ligase [Stylophora pistillata]
OG0000117	2	PFX25911.1	Polyprotein P3 [Stylophora pistillata]
OG0000117	2	XP_022781103.1	putative leucine-rich repeat-containing protein DDB_G0290503 isoform X1 [Stylophora pistillata]
OG0000118	1	XP_022791658.1	histamine H2 receptor-like [Stylophora pistillata]
OG0000118	1	XP_027036712.1	beta-4C adrenergic receptor-like [Pocillopora damicornis]
OG0000118	1	XP_027036773.1	histamine H2 receptor-like [Pocillopora damicornis]
OG0000118	1	XP_027036850.1	histamine H2 receptor-like [Pocillopora damicornis]
OG0000118	1	XP_027038097.1	alpha-2B adrenergic receptor-like [Pocillopora damicornis]
OG0000119	6	PFX15781.1	Ankyrin-2 [Stylophora pistillata]
OG0000119	6	PFX30368.1	Calcium-responsive transcription factor [Stylophora pistillata]
OG0000119	3	KXJ21728.1	Calcium-responsive transcription factor [Exaiptasia pallida]
OG0000119	2	KXJ21737.1	Calcium-responsive transcription factor [Exaiptasia pallida]
OG0000119	2	PFX14705.1	S-antigen protein [Stylophora pistillata]
OG0000120	11	PFX33350.1	Ficolin-1 [Stylophora pistillata]
OG0000121	4	XP_027039851.1	sulfotransferase family cytosolic 1B member 1-like [Pocillopora damicornis]
OG0000121	3	XP_027059968.1	sulfotransferase family cytosolic 1B member 1-like [Pocillopora damicornis]
OG0000121	1	PFX13018.1	Sulfotransferase family cytosolic 1B member 1, partial [Stylophora pistillata]
OG0000121	1	PFX15251.1	Amine sulfotransferase [Stylophora pistillata]
OG0000121	1	PFX15252.1	Sulfotransferase family cytosolic 1B member 1 [Stylophora pistillata]
OG0000124	1	XP_015752674.1	PREDICTED: putative nuclease HARBI1 [Acropora digitifera]
OG0000124	1	XP_020605517.1	protein ANTAGONIST OF LIKE HETEROCHROMATIN PROTEIN 1-like [Orbicella faveolata]
OG0000124	1	XP_020609634.1	putative nuclease HARBI1 [Orbicella faveolata]
OG0000124	1	XP_020914629.1	putative nuclease HARBI1 [Exaiptasia pallida]
OG0000124	1	XP_022810584.1	protein ALP1-like [Stylophora pistillata]
OG0000125	1	KXJ06406.1	THAP domain-containing protein 6 [Exaiptasia pallida]
OG0000126	2	XP_027040611.1	dynein heavy chain 7, axonemal-like [Pocillopora damicornis]
OG0000126	1	XP_027040972.1	dynein heavy chain 1, axonemal-like [Pocillopora damicornis]
OG0000126	1	XP_027041012.1	dynein heavy chain 3, axonemal-like [Pocillopora damicornis]
OG0000126	1	XP_027048497.1	dynein heavy chain 6, axonemal-like [Pocillopora damicornis]
OG0000126	1	XP_027053225.1	dynein heavy chain 12, axonemal-like [Pocillopora damicornis]
OG0000127	9	PFX17136.1	Protein asteroid-like 1 [Stylophora pistillata]
OG0000127	5	KXJ06718.1	Polycystic kidney disease protein 1-like 3 [Exaiptasia pallida]
OG0000127	5	KXJ22430.1	Transmembrane protease serine 13 [Exaiptasia pallida]
OG0000127	3	KXJ06743.1	Wall-associated receptor kinase-like 21 [Exaiptasia pallida]
OG0000127	3	PFX13707.1	Retrovirus-related Pol polyprotein from transposon opus, partial [Stylophora pistillata]
OG0000128	13	PFX17533.1	Polycystic kidney disease protein 1-like 2 [Stylophora pistillata]
OG0000128	6	PFX20488.1	Polycystin-1 [Stylophora pistillata]
OG0000128	6	XP_027041639.1	polycystin-1-like [Pocillopora damicornis]
OG0000128	4	XP_027058240.1	polycystic kidney disease protein 1-like 2 [Pocillopora damicornis]
OG0000128	4	XP_027058989.1	LOW QUALITY PROTEIN: polycystic kidney disease protein 1-like 2 [Pocillopora damicornis]
OG0000129	3	PFX21467.1	TNF receptor-associated factor 3 [Stylophora pistillata]
OG0000129	2	XP_022797230.1	TNF receptor-associated factor 3-like [Stylophora pistillata]
OG0000129	2	XP_022801892.1	TNF receptor-associated factor 3-like [Stylophora pistillata]
OG0000129	2	XP_027039303.1	TNF receptor-associated factor 3-like isoform X1 [Pocillopora damicornis]
OG0000129	2	XP_027060193.1	TNF receptor-associated factor 2-like [Pocillopora damicornis]
OG0000131	2	KXJ06829.1	RNA-directed DNA polymerase from mobile element jockey [Exaiptasia pallida]
OG0000131	2	PFX27295.1	putative RNA-directed DNA polymerase from transposon BS [Stylophora pistillata]
OG0000132	23	XP_027046467.1	peroxidasin-like [Pocillopora damicornis]
OG0000132	12	PFX12849.1	Neural cell adhesion molecule 1 [Stylophora pistillata]
OG0000132	4	PFX16993.1	Tyrosine-protein kinase receptor Tie-1 [Stylophora pistillata]
OG0000132	3	XP_022804170.1	fibroblast growth factor receptor 3-like isoform X1 [Stylophora pistillata]
OG0000132	2	XP_022793323.1	twitchin-like isoform X1 [Stylophora pistillata]
OG0000133	5	XP_027047441.1	E3 ubiquitin-protein ligase TRIM71-like [Pocillopora damicornis]
OG0000133	1	PFX32038.1	E3 ubiquitin-protein ligase TRIM71 [Stylophora pistillata]
OG0000133	1	PFX32767.1	E3 ubiquitin-protein ligase TRIM71 [Stylophora pistillata]
OG0000133	1	XP_022783016.1	tripartite motif-containing protein 2-like [Stylophora pistillata]
OG0000133	1	XP_022802731.1	LOW QUALITY PROTEIN: E3 ubiquitin-protein ligase TRIM71-like [Stylophora pistillata]
OG0000134	5	PFX12833.1	Integrase/recombinase xerD-like [Stylophora pistillata]
OG0000134	2	PFX32572.1	Testisin [Stylophora pistillata]
OG0000134	1	KXJ05352.1	Integrase/recombinase xerD-like, partial [Exaiptasia pallida]
OG0000134	1	KXJ10028.1	Integrase/recombinase xerD-like [Exaiptasia pallida]
OG0000134	1	PFX27349.1	Zinc finger protein 595 [Stylophora pistillata]
OG0000135	3	XP_022804799.1	receptor-type tyrosine-protein phosphatase epsilon-like isoform X1 [Stylophora pistillata]
OG0000135	2	XP_022808475.1	receptor-type tyrosine-protein phosphatase F-like [Stylophora pistillata]
OG0000135	2	XP_022808866.1	receptor-type tyrosine-protein phosphatase epsilon-like [Stylophora pistillata]
OG0000135	2	XP_027043265.1	receptor-type tyrosine-protein phosphatase epsilon-like [Pocillopora damicornis]
OG0000135	2	XP_027059133.1	receptor-type tyrosine-protein phosphatase S-like [Pocillopora damicornis]
OG0000136	2	XP_027043455.1	homeobox protein OTX-like isoform X2 [Pocillopora damicornis]
OG0000136	2	XP_027043495.1	homeobox protein OTX-like isoform X1 [Pocillopora damicornis]
OG0000136	1	XP_027036040.1	diencephalon/mesencephalon homeobox protein 1-A-like [Pocillopora damicornis]
OG0000136	1	XP_027036218.1	paired box protein Pax-6-like [Pocillopora damicornis]
OG0000136	1	XP_027036358.1	diencephalon/mesencephalon homeobox protein 1-B-like [Pocillopora damicornis]
OG0000137	10	XP_020617411.1	protein argonaute-2-like [Orbicella faveolata]
OG0000137	8	PFX21953.1	Retrovirus-related Pol polyprotein from transposon TNT 1-94 [Stylophora pistillata]
OG0000137	2	XP_029183639.1	tetratricopeptide repeat protein 28-like [Acropora millepora]
OG0000137	1	PFX13328.1	putative ankyrin repeat protein [Stylophora pistillata]
OG0000137	1	XP_027042485.1	tonsoku-like protein, partial [Pocillopora damicornis]
OG0000138	2	PFX18406.1	RNA-directed DNA polymerase from mobile element jockey [Stylophora pistillata]
OG0000138	1	KXJ24884.1	RNA-directed DNA polymerase from mobile element jockey [Exaiptasia pallida]
OG0000138	1	PFX21010.1	RNA-directed DNA polymerase from mobile element jockey [Stylophora pistillata]
OG0000138	1	PFX27832.1	Poly [ADP-ribose] polymerase 11 [Stylophora pistillata]
OG0000139	3	KXJ29279.1	THAP domain-containing protein 2 [Exaiptasia pallida]
OG0000139	2	PFX21158.1	THAP domain-containing protein 2 [Stylophora pistillata]
OG0000139	1	KXJ28680.1	THAP domain-containing protein 2 [Exaiptasia pallida]
OG0000139	1	PFX26167.1	putative potassium channel protein YugO [Stylophora pistillata]
OG0000139	1	ROL23577.1	THAP domain-containing protein 1 [Anabarilius grahami]
OG0000142	1	XP_015751891.1	PREDICTED: ATP-dependent DNA helicase Q-like 4A [Acropora digitifera]
OG0000143	9	PFX27414.1	Sulfatase-modifying factor 2 [Stylophora pistillata]
OG0000143	3	PFX20339.1	putative DNA polymerase [Stylophora pistillata]
OG0000143	2	PFX11905.1	E3 ubiquitin-protein ligase TRIM71 [Stylophora pistillata]
OG0000143	2	PFX12809.1	PiggyBac transposable element-derived protein 1 [Stylophora pistillata]
OG0000143	2	PFX19627.1	THAP domain-containing protein 11 [Stylophora pistillata]
OG0000144	1	KXJ13652.1	Retrovirus-related Pol polyprotein from transposon opus [Exaiptasia pallida]
OG0000145	3	PFX14241.1	Myosin heavy chain kinase A [Stylophora pistillata]
OG0000145	2	PFX34098.1	Transient receptor potential cation channel subfamily M member 6 [Stylophora pistillata]
OG0000145	2	XP_029183842.1	myosin heavy chain kinase A-like [Acropora millepora]
OG0000145	1	PFX20637.1	Transient receptor potential cation channel subfamily M member 6 [Stylophora pistillata]
OG0000145	1	XP_015770598.1	PREDICTED: alpha-protein kinase 1-like [Acropora digitifera]
OG0000146	3	PFX18852.1	RNA-directed DNA polymerase from mobile element jockey [Stylophora pistillata]
OG0000147	1	XP_022784776.1	endothelin-converting enzyme homolog isoform X2 [Stylophora pistillata]
OG0000147	1	XP_027035627.1	endothelin-converting enzyme homolog [Pocillopora damicornis]
OG0000147	1	XP_027035657.1	endothelin-converting enzyme 2-like isoform X1 [Pocillopora damicornis]
OG0000147	1	XP_027040802.1	endothelin-converting enzyme homolog isoform X1 [Pocillopora damicornis]
OG0000147	1	XP_027042706.1	endothelin-converting enzyme homolog [Pocillopora damicornis]
OG0000148	5	PFX18263.1	Zinc finger MYM-type protein 1 [Stylophora pistillata]
OG0000148	2	PFX15657.1	Zinc finger MYM-type protein 1 [Stylophora pistillata]
OG0000148	2	XP_029203455.1	zinc finger MYM-type protein 1-like [Acropora millepora]
OG0000149	3	XP_027048813.1	alpha-(1,3)-fucosyltransferase fut-3-like [Pocillopora damicornis]
OG0000149	2	XP_027048072.1	alpha-(1,3)-fucosyltransferase 9-like [Pocillopora damicornis]
OG0000149	1	XP_027036839.1	glycoprotein 3-alpha-L-fucosyltransferase A-like [Pocillopora damicornis]
OG0000149	1	XP_027048077.1	alpha-(1,3)-fucosyltransferase 9-like [Pocillopora damicornis]
OG0000149	1	XP_027048690.1	alpha-(1,3)-fucosyltransferase fut-3-like [Pocillopora damicornis]
OG0000151	6	PFX17485.1	GREB1-like protein [Stylophora pistillata]
OG0000151	1	PFX28233.1	Serologically defined colon cancer antigen 8-like [Stylophora pistillata]
OG0000152	3	XP_027056436.1	histamine H2 receptor-like [Pocillopora damicornis]
OG0000152	2	XP_022788465.1	muscarinic acetylcholine receptor M1-like [Stylophora pistillata]
OG0000152	2	XP_027041725.1	rhodopsin, G0-coupled-like [Pocillopora damicornis]
OG0000152	2	XP_029205886.1	mu-type opioid receptor-like [Acropora millepora]
OG0000152	1	XP_027047004.1	histamine H2 receptor-like [Pocillopora damicornis]
OG0000153	2	KXJ10086.1	RNA-directed DNA polymerase from mobile element jockey [Exaiptasia pallida]
OG0000155	1	PFX29318.1	ETS translocation variant 1 [Stylophora pistillata]
OG0000155	1	XP_020620231.1	ETS-related transcription factor Elf-4-like [Orbicella faveolata]
OG0000155	1	XP_022784499.1	ETS domain-containing protein Elk-1-like isoform X1 [Stylophora pistillata]
OG0000155	1	XP_027049823.1	ETS-related transcription factor Elf-4-like [Pocillopora damicornis]
OG0000155	1	XP_027049866.1	ETS domain-containing protein Elk-3-like [Pocillopora damicornis]
OG0000156	5	XP_022796675.1	trace amine-associated receptor 8b-like [Stylophora pistillata]
OG0000156	4	XP_027046814.1	histamine H2 receptor-like [Pocillopora damicornis]
OG0000156	3	XP_027044991.1	substance-K receptor-like [Pocillopora damicornis]
OG0000156	2	XP_027038073.1	melanocortin receptor 4-like [Pocillopora damicornis]
OG0000156	2	XP_027043046.1	sphingosine 1-phosphate receptor 3-like [Pocillopora damicornis]
OG0000157	5	PFX19866.1	Retrovirus-related Pol polyprotein from transposon 17.6 [Stylophora pistillata]
OG0000157	2	PFX19859.1	RNA-directed DNA polymerase from mobile element jockey [Stylophora pistillata]
OG0000157	2	PFX20727.1	5-hydroxytryptamine receptor 4 [Stylophora pistillata]
OG0000159	4	XP_022809320.1	delta-like protein D isoform X2 [Stylophora pistillata]
OG0000159	3	KXJ18052.1	Fibropellin-1 [Exaiptasia pallida]
OG0000159	3	PFX32862.1	Fibrillin-2 [Stylophora pistillata]
OG0000159	3	XP_022785406.1	neurogenic locus notch homolog protein 1-like [Stylophora pistillata]
OG0000159	2	PFX11904.1	Pikachurin [Stylophora pistillata]
OG0000160	4	XP_022788351.1	beta-1,4-N-acetylgalactosaminyltransferase 3-like [Stylophora pistillata]
OG0000160	1	XP_022780637.1	beta-1,4-N-acetylgalactosaminyltransferase 3-like [Stylophora pistillata]
OG0000160	1	XP_027039253.1	beta-1,4-N-acetylgalactosaminyltransferase 3-like [Pocillopora damicornis]
OG0000160	1	XP_027039388.1	beta-1,4-N-acetylgalactosaminyltransferase 3-like [Pocillopora damicornis]
OG0000160	1	XP_027041798.1	N-acetyl-beta-glucosaminyl-glycoprotein 4-beta-N-acetylgalactosaminyltransferase 1-like [Pocillopora damicornis]
OG0000161	4	XP_022804360.1	receptor-type tyrosine-protein phosphatase S-like isoform X1 [Stylophora pistillata]
OG0000161	3	PFX20592.1	Receptor-type tyrosine-protein phosphatase delta [Stylophora pistillata]
OG0000161	2	XP_027056275.1	receptor-type tyrosine-protein phosphatase delta-like [Pocillopora damicornis]
OG0000161	1	PFX19596.1	Receptor-type tyrosine-protein phosphatase delta [Stylophora pistillata]
OG0000161	1	PFX19597.1	Titin [Stylophora pistillata]
OG0000162	3	XP_027039160.1	protein PRY1-like isoform X1 [Pocillopora damicornis]
OG0000162	2	XP_022802464.1	ectin-like [Stylophora pistillata]
OG0000162	1	PFX24961.1	Golgi-associated plant pathogenesis-related protein 1 [Stylophora pistillata]
OG0000162	1	XP_022791682.1	GLIPR1-like protein 1 [Stylophora pistillata]
OG0000162	1	XP_027038846.1	Golgi-associated plant pathogenesis-related protein 1-like [Pocillopora damicornis]
OG0000163	1	KXJ12146.1	Halomucin [Exaiptasia pallida]
OG0000164	2	PFX19162.1	Mucin-4 [Stylophora pistillata]
OG0000164	2	XP_027049816.1	mucin-like protein isoform X1 [Pocillopora damicornis]
OG0000164	1	XP_022779369.1	phosphatidylinositol phosphatase PTPRQ-like, partial [Stylophora pistillata]
OG0000164	1	XP_022801631.1	mucin-like protein isoform X3 [Stylophora pistillata]
OG0000164	1	XP_027044888.1	mucin-like protein [Pocillopora damicornis]
OG0000165	2	XP_022789620.1	tachykinin-like peptides receptor 86C [Stylophora pistillata]
OG0000165	2	XP_022789624.1	tachykinin-like peptides receptor 86C [Stylophora pistillata]
OG0000165	1	XP_020608244.1	galanin receptor type 1-like [Orbicella faveolata]
OG0000165	1	XP_022786477.1	G-protein coupled receptor 54-like [Stylophora pistillata]
OG0000165	1	XP_022803154.1	somatostatin receptor type 5-like [Stylophora pistillata]
OG0000166	2	XP_015764709.1	PREDICTED: universal stress protein Slr1101-like [Acropora digitifera]
OG0000166	2	XP_015766111.1	PREDICTED: universal stress protein in QAH/OAS sulfhydrylase 3'region-like [Acropora digitifera]
OG0000166	1	PFX26857.1	Transmembrane protein 170A [Stylophora pistillata]
OG0000166	1	XP_015764710.1	PREDICTED: universal stress protein A-like protein [Acropora digitifera]
OG0000166	1	XP_015764711.1	PREDICTED: universal stress protein Slr1101-like [Acropora digitifera]
OG0000167	1	BAC82619.1	pol-like protein [Danio rerio]
OG0000167	1	PFX11568.1	Branchpoint-bridging protein [Stylophora pistillata]
OG0000168	4	PFX13547.1	NACHT, LRR and PYD domains-containing protein 12 [Stylophora pistillata]
OG0000168	3	KXJ07392.1	G-protein-signaling modulator 2 [Exaiptasia pallida]
OG0000168	2	PFX12756.1	Serine/threonine-protein kinase/endoribonuclease IRE1 [Stylophora pistillata]
OG0000168	1	PFX13820.1	putative nuclease HARBI1 [Stylophora pistillata]
OG0000168	1	PFX27475.1	putative mitochondrial ATP-dependent helicase irc3 [Stylophora pistillata]
OG0000169	2	KXJ15837.1	Retrovirus-related Pol polyprotein from transposon 412 [Exaiptasia pallida]
OG0000169	1	KXJ06647.1	Transposon Tf2-6 polyprotein [Exaiptasia pallida]
OG0000169	1	KXJ06960.1	Transposon Ty3-G Gag-Pol polyprotein [Exaiptasia pallida]
OG0000169	1	KXJ26154.1	Pol polyprotein [Exaiptasia pallida]
OG0000169	1	KXJ27886.1	Transposon Tf2-6 polyprotein [Exaiptasia pallida]
OG0000170	10	XP_020604179.1	ly6/PLAUR domain-containing protein 2-like [Orbicella faveolata]
OG0000170	3	XP_020600598.1	lymphocyte antigen 6 complex locus protein G6d-like [Orbicella faveolata]
OG0000170	3	XP_020600610.1	lymphocyte antigen 6H-like isoform X2 [Orbicella faveolata]
OG0000170	1	XP_015758463.1	PREDICTED: lymphocyte antigen 6 complex locus protein G6d-like [Acropora digitifera]
OG0000170	1	XP_015768673.1	PREDICTED: ly6/PLAUR domain-containing protein 1-like [Acropora digitifera]
OG0000172	5	XP_027044039.1	collagen alpha-1(XVI) chain-like [Pocillopora damicornis]
OG0000172	4	XP_027044042.1	collagen triple helix repeat-containing protein 1-like [Pocillopora damicornis]
OG0000172	2	XP_027044000.1	collagen triple helix repeat-containing protein 1-like isoform X2 [Pocillopora damicornis]
OG0000172	1	XP_027043999.1	collagen triple helix repeat-containing protein 1-like isoform X1 [Pocillopora damicornis]
OG0000172	1	XP_027049966.1	collagen triple helix repeat-containing protein 1-like [Pocillopora damicornis]
OG0000174	4	XP_020601667.1	protein unc-13 homolog C-like [Orbicella faveolata]
OG0000174	1	PFX32738.1	LINE-1 reverse transcriptase-like [Stylophora pistillata]
OG0000174	1	XP_020619743.1	protein unc-13 homolog C-like [Orbicella faveolata]
OG0000176	2	XP_027049579.1	N-acetylated-alpha-linked acidic dipeptidase 2-like [Pocillopora damicornis]
OG0000176	1	XP_027037325.1	putative N-acetylated-alpha-linked acidic dipeptidase isoform X1 [Pocillopora damicornis]
OG0000176	1	XP_027045106.1	putative N-acetylated-alpha-linked acidic dipeptidase [Pocillopora damicornis]
OG0000176	1	XP_027050452.1	N-acetylated-alpha-linked acidic dipeptidase 2-like [Pocillopora damicornis]
OG0000176	1	XP_027050463.1	N-acetylated-alpha-linked acidic dipeptidase 2-like [Pocillopora damicornis]
OG0000177	1	PFX27651.1	Polycystic kidney disease protein 1-like 2 [Stylophora pistillata]
OG0000177	1	PFX29448.1	Polycystic kidney disease protein 1-like 2 [Stylophora pistillata]
OG0000177	1	XP_020627763.1	location of vulva defective 1-like [Orbicella faveolata]
OG0000177	1	XP_022787166.1	polycystic kidney disease protein 1-like 2 [Stylophora pistillata]
OG0000177	1	XP_027044463.1	location of vulva defective 1-like [Pocillopora damicornis]
OG0000178	2	PFX22117.1	Collagen alpha-1(XIV) chain [Stylophora pistillata]
OG0000178	1	KXJ24334.1	Collagen alpha-3(VI) chain [Exaiptasia pallida]
OG0000178	1	PFX22133.1	Collagen alpha-1(XII) chain [Stylophora pistillata]
OG0000178	1	PFX30674.1	Protein phosphatase 1 regulatory subunit 27 [Stylophora pistillata]
OG0000178	1	XP_020609938.1	zinc finger CCCH domain-containing protein 4-like [Orbicella faveolata]
OG0000179	14	XP_027045518.1	methyltransferase-like protein 27 [Pocillopora damicornis]
OG0000179	3	PFX20280.1	Demethylmenaquinone methyltransferase [Stylophora pistillata]
OG0000179	3	PFX30028.1	Malonyl-[acyl-carrier protein] O-methyltransferase 2 [Stylophora pistillata]
OG0000179	2	PFX24317.1	Malonyl-[acyl-carrier protein] O-methyltransferase [Stylophora pistillata]
OG0000179	2	XP_022806940.1	methyltransferase-like protein 27 [Stylophora pistillata]
OG0000180	3	KXJ21525.1	RNA-directed DNA polymerase from mobile element jockey [Exaiptasia pallida]
OG0000180	1	PFX33034.1	putative nuclease HARBI1 [Stylophora pistillata]
OG0000181	5	XP_027057547.1	probable G-protein coupled receptor No9 [Pocillopora damicornis]
OG0000181	4	XP_027057578.1	beta-1 adrenergic receptor-like [Pocillopora damicornis]
OG0000181	3	XP_022796440.1	dopamine D2-like receptor [Stylophora pistillata]
OG0000181	3	XP_027035623.1	beta-1 adrenergic receptor-like [Pocillopora damicornis]
OG0000181	2	XP_027035603.1	beta-1 adrenergic receptor-like [Pocillopora damicornis]
OG0000182	14	PFX16487.1	Ficolin-1 [Stylophora pistillata]
OG0000183	9	PFX15448.1	putative RNA-directed DNA polymerase from transposon BS [Stylophora pistillata]
OG0000183	8	XP_022806473.1	collagen alpha-2(I) chain-like [Stylophora pistillata]
OG0000183	7	XP_022777572.1	collagen alpha-1(III) chain-like [Stylophora pistillata]
OG0000183	3	PFX16370.1	Collagen alpha-2(V) chain, partial [Stylophora pistillata]
OG0000183	1	PFX11966.1	Hepatic lectin [Stylophora pistillata]
OG0000184	12	XP_027058889.1	GFP-like fluorescent chromoprotein amFP486 [Pocillopora damicornis]
OG0000184	3	AAU04450.2	cyan fluorescent protein C1 [Pocillopora damicornis]
OG0000184	3	XP_027044177.1	GFP-like fluorescent chromoprotein amFP486 isoform X1 [Pocillopora damicornis]
OG0000184	2	XP_027044173.1	GFP-like fluorescent chromoprotein amFP486, partial [Pocillopora damicornis]
OG0000184	2	XP_027044181.1	GFP-like fluorescent chromoprotein amFP486 [Pocillopora damicornis]
OG0000187	5	PFX12062.1	putative RNA-directed DNA polymerase from transposon X-element [Stylophora pistillata]
OG0000187	2	PFX15246.1	Ubiquitin thioesterase otu2 [Stylophora pistillata]
OG0000187	1	KXJ26852.1	Nose resistant to fluoxetine protein 6 [Exaiptasia pallida]
OG0000187	1	PFX19417.1	TNF receptor-associated factor 4 [Stylophora pistillata]
OG0000187	1	XP_012554856.1	PREDICTED: leucine-rich repeat and coiled-coil domain-containing protein PF07_0014-like [Hydra vulgaris]
OG0000188	6	PFX17392.1	TNF receptor-associated factor 4 [Stylophora pistillata]
OG0000188	3	XP_020612191.1	TNF receptor-associated factor 5-like [Orbicella faveolata]
OG0000188	2	XP_020612148.1	TNF receptor-associated factor 6-B-like isoform X1 [Orbicella faveolata]
OG0000188	2	XP_022803588.1	TNF receptor-associated factor 4-like [Stylophora pistillata]
OG0000188	1	PFX16574.1	TNF receptor-associated factor 4 [Stylophora pistillata]
OG0000189	1	KXJ20797.1	Endoplasmic reticulum resident protein 44 [Exaiptasia pallida]
OG0000189	1	PFX12744.1	Chromatin modification-related protein png2 [Stylophora pistillata]
OG0000189	1	PFX14025.1	Pol polyprotein [Stylophora pistillata]
OG0000189	1	PFX19912.1	Pro-Pol polyprotein [Stylophora pistillata]
OG0000189	1	PFX23506.1	Retrovirus-related Pol polyprotein from type-2 retrotransposable element R2DM [Stylophora pistillata]
OG0000190	3	XP_027048963.1	C-type lectin domain family 4 member E-like [Pocillopora damicornis]
OG0000190	1	ACN53515.1	C-type lectin [Pocillopora damicornis]
OG0000190	1	PFX22233.1	Low affinity immunoglobulin epsilon Fc receptor [Stylophora pistillata]
OG0000190	1	XP_022794090.1	brevican core protein-like isoform X1 [Stylophora pistillata]
OG0000190	1	XP_022807904.1	versican core protein-like [Stylophora pistillata]
OG0000191	4	PFX19425.1	Collagen alpha-5(VI) chain [Stylophora pistillata]
OG0000191	3	XP_020611516.1	oncoprotein-induced transcript 3 protein-like isoform X1 [Orbicella faveolata]
OG0000191	2	XP_027053955.1	sushi, von Willebrand factor type A, EGF and pentraxin domain-containing protein 1-like [Pocillopora damicornis]
OG0000191	1	KXJ11689.1	Collagen alpha-1(XII) chain [Exaiptasia pallida]
OG0000191	1	PFX20691.1	Neurogenic locus notch-like protein 1 [Stylophora pistillata]
OG0000192	1	PFX28219.1	Transmembrane protease serine 2 [Stylophora pistillata]
OG0000193	6	PFX12527.1	E3 ubiquitin-protein ligase DZIP3 [Stylophora pistillata]
OG0000193	5	PFX11526.1	putative WD repeat-containing protein alr2800 [Stylophora pistillata]
OG0000193	2	PFX29383.1	E3 ubiquitin-protein ligase DZIP3 [Stylophora pistillata]
OG0000193	1	PFX14409.1	E3 ubiquitin-protein ligase DZIP3 [Stylophora pistillata]
OG0000193	1	PFX14411.1	E3 ubiquitin-protein ligase DZIP3 [Stylophora pistillata]
OG0000194	10	XP_027043379.1	glycine-rich protein 5-like [Pocillopora damicornis]
OG0000194	6	XP_027036108.1	leukocyte tyrosine kinase receptor-like [Pocillopora damicornis]
OG0000194	6	XP_027038436.1	fibrillin-1-like, partial [Pocillopora damicornis]
OG0000194	5	PFX13967.1	Protein HEG-like 1 [Stylophora pistillata]
OG0000194	3	XP_022805933.1	ALK tyrosine kinase receptor-like [Stylophora pistillata]
OG0000195	1	XP_022799927.1	spermatogenesis-defective protein 39 homolog isoform X1 [Stylophora pistillata]
OG0000196	1	PFX32536.1	UDP-glucuronosyltransferase 2A2 [Stylophora pistillata]
OG0000196	1	XP_022785191.1	UDP-glucuronosyltransferase 1-6-like [Stylophora pistillata]
OG0000196	1	XP_022795323.1	UDP-glucuronosyltransferase 1-2-like [Stylophora pistillata]
OG0000196	1	XP_027038356.1	LOW QUALITY PROTEIN: UDP-glucuronosyltransferase 2B31-like, partial [Pocillopora damicornis]
OG0000196	1	XP_027042644.1	UDP-glucuronosyltransferase 2B31-like [Pocillopora damicornis]
OG0000197	4	XP_027038036.1	beta-1,3-galactosyltransferase 5-like [Pocillopora damicornis]
OG0000197	3	XP_027037980.1	LOW QUALITY PROTEIN: lactosylceramide 1,3-N-acetyl-beta-D-glucosaminyltransferase-like [Pocillopora damicornis]
OG0000197	3	XP_027041790.1	beta-1,3-galactosyltransferase 5-like [Pocillopora damicornis]
OG0000197	2	XP_027037758.1	beta-1,3-galactosyltransferase 5-like [Pocillopora damicornis]
OG0000197	1	PFX19544.1	Solute carrier family 25 member 44 [Stylophora pistillata]
OG0000198	2	XP_020632049.1	cytochrome P450 27C1-like [Orbicella faveolata]
OG0000198	1	XP_027039199.1	cytochrome P450 10-like [Pocillopora damicornis]
OG0000198	1	XP_027043669.1	cytochrome P450 27C1-like [Pocillopora damicornis]
OG0000198	1	XP_027043680.1	cytochrome P450 27C1-like isoform X1 [Pocillopora damicornis]
OG0000198	1	XP_027050480.1	cytochrome P450 27C1-like [Pocillopora damicornis]
OG0000199	3	XP_027047195.1	ephrin type-A receptor 4-like [Pocillopora damicornis]
OG0000199	2	XP_022803828.1	ephrin type-A receptor 3-like isoform X2 [Stylophora pistillata]
OG0000199	1	PFX17224.1	Tyrosine kinase receptor Cad96Ca [Stylophora pistillata]
OG0000199	1	PFX31327.1	Proto-oncogene tyrosine-protein kinase receptor Ret [Stylophora pistillata]
OG0000199	1	XP_022796249.1	ephrin type-A receptor 4-like [Stylophora pistillata]
OG0000200	3	XP_029210272.1	G2/M phase-specific E3 ubiquitin-protein ligase-like [Acropora millepora]
OG0000200	1	PFX34163.1	52 kDa repressor of the inhibitor of the protein kinase [Stylophora pistillata]
OG0000201	2	XP_027042072.1	ADP-ribosylation factor-like protein 13A [Pocillopora damicornis]
OG0000201	1	PFX33645.1	ADP-ribosylation factor 1 [Stylophora pistillata]
OG0000201	1	XP_022787278.1	ADP-ribosylation factor-like protein 5B [Stylophora pistillata]
OG0000201	1	XP_027035729.1	ADP-ribosylation factor-like protein 6 [Pocillopora damicornis]
OG0000201	1	XP_027038451.1	ADP-ribosylation factor 6 [Pocillopora damicornis]
OG0000202	1	PFX28648.1	putative deoxyribonuclease TATDN1 [Stylophora pistillata]
OG0000202	1	XP_027052883.1	E3 ubiquitin-protein ligase MIB1-like [Pocillopora damicornis]
OG0000203	2	XP_015756151.1	PREDICTED: tyrosinase-like [Acropora digitifera]
OG0000203	1	KXJ15270.1	Tyrosinase [Exaiptasia pallida]
OG0000203	1	KXJ21073.1	Tyrosinase [Exaiptasia pallida]
OG0000203	1	PFX18677.1	Tyrosinase [Stylophora pistillata]
OG0000203	1	PFX18679.1	Tyrosinase [Stylophora pistillata]
OG0000205	7	XP_027047292.1	melanocyte-stimulating hormone receptor-like [Pocillopora damicornis]
OG0000205	3	XP_027043264.1	adenosine receptor A2b-like [Pocillopora damicornis]
OG0000205	2	XP_020626865.1	adenosine receptor A3-like [Orbicella faveolata]
OG0000205	2	XP_022797915.1	5-hydroxytryptamine receptor 1E-like [Stylophora pistillata]
OG0000205	2	XP_027040248.1	adenosine receptor A2b-like [Pocillopora damicornis]
OG0000206	5	KXJ20104.1	Retrovirus-related Pol polyprotein from transposon opus [Exaiptasia pallida]
OG0000206	1	KXJ09557.1	Retrovirus-related Pol polyprotein from transposon opus [Exaiptasia pallida]
OG0000207	5	XP_027049107.1	adhesion G-protein coupled receptor G6-like [Pocillopora damicornis]
OG0000207	2	PFX34149.1	Tolloid-like protein 2 [Stylophora pistillata]
OG0000207	1	PFX29093.1	Mast/stem cell growth factor receptor kita [Stylophora pistillata]
OG0000207	1	XP_020600818.1	brassinosteroid LRR receptor kinase BRL3-like [Orbicella faveolata]
OG0000207	1	XP_027038937.1	cubilin-like [Pocillopora damicornis]
OG0000208	2	XP_027055042.1	degenerin unc-8-like [Pocillopora damicornis]
OG0000208	1	XP_027044691.1	amiloride-sensitive sodium channel subunit beta-like [Pocillopora damicornis]
OG0000208	1	XP_027044773.1	amiloride-sensitive sodium channel subunit alpha-like [Pocillopora damicornis]
OG0000208	1	XP_027044842.1	amiloride-sensitive sodium channel subunit alpha-like [Pocillopora damicornis]
OG0000208	1	XP_027044855.1	amiloride-sensitive sodium channel subunit beta-like [Pocillopora damicornis]
OG0000209	7	XP_020893521.1	zinc finger MYM-type protein 4-like [Exaiptasia pallida]
OG0000209	1	KXJ06733.1	Zinc finger MYM-type protein 3 [Exaiptasia pallida]
OG0000209	1	KXJ18976.1	Zinc finger MYM-type protein 2 [Exaiptasia pallida]
OG0000209	1	PFX15022.1	Neuropeptide Y receptor [Stylophora pistillata]
OG0000209	1	PFX15071.1	putative RNA-directed DNA polymerase from transposon X-element [Stylophora pistillata]
OG0000210	1	PFX21185.1	Glutamyl aminopeptidase [Stylophora pistillata]
OG0000210	1	XP_020623504.1	endoplasmic reticulum aminopeptidase 1-like [Orbicella faveolata]
OG0000210	1	XP_022795807.1	endoplasmic reticulum aminopeptidase 1-like [Stylophora pistillata]
OG0000210	1	XP_022798678.1	endoplasmic reticulum aminopeptidase 1-like [Stylophora pistillata]
OG0000210	1	XP_027051255.1	endoplasmic reticulum aminopeptidase 1-like [Pocillopora damicornis]
OG0000212	8	PFX18912.1	putative Werner syndrome ATP-dependent helicase-like 1 [Stylophora pistillata]
OG0000212	7	PFX30964.1	40S ribosomal protein S2 [Stylophora pistillata]
OG0000212	2	PFX34733.1	Polycystic kidney disease protein 1-like 2 [Stylophora pistillata]
OG0000212	1	PFX15311.1	RNA-directed DNA polymerase from mobile element jockey [Stylophora pistillata]
OG0000212	1	XP_020622263.1	FAS-associated factor 2-A-like [Orbicella faveolata]
OG0000213	3	XP_022796318.1	sodium- and chloride-dependent taurine transporter-like [Stylophora pistillata]
OG0000213	2	ERE67128.1	sodium- and chloride-dependent GABA transporter 2 [Cricetulus griseus]
OG0000213	2	XP_029184867.1	sodium- and chloride-dependent GABA transporter 1-like [Acropora millepora]
OG0000213	1	PFX22042.1	Sodium- and chloride-dependent GABA transporter 2 [Stylophora pistillata]
OG0000213	1	XP_022800138.1	sodium- and chloride-dependent glycine transporter 1-like [Stylophora pistillata]
OG0000214	2	XP_027037865.1	carbohydrate sulfotransferase 11-like [Pocillopora damicornis]
OG0000214	1	XP_027035745.1	carbohydrate sulfotransferase 14-like [Pocillopora damicornis]
OG0000214	1	XP_027036101.1	carbohydrate sulfotransferase 14-like [Pocillopora damicornis]
OG0000214	1	XP_027036642.1	carbohydrate sulfotransferase 14-like isoform X1 [Pocillopora damicornis]
OG0000214	1	XP_027044913.1	carbohydrate sulfotransferase 11-like isoform X1 [Pocillopora damicornis]
OG0000215	5	PFX16407.1	UNC93-like protein MFSD11 [Stylophora pistillata]
OG0000215	5	RXN18476.1	LIM homeobox Lhx6 [Labeo rohita]
OG0000215	4	PFX14705.1	S-antigen protein [Stylophora pistillata]
OG0000215	4	PIK38880.1	putative trafficking protein particle complex subunit 11-like [Apostichopus japonicus]
OG0000215	1	GBN12992.1	Serine/threonine-protein kinase SMG1 [Araneus ventricosus]
OG0000216	3	XP_020609271.1	guanylate-binding protein 1-like [Orbicella faveolata]
OG0000216	3	XP_027050899.1	guanylate-binding protein 1-like [Pocillopora damicornis]
OG0000216	2	XP_022804560.1	guanylate-binding protein 6-like [Stylophora pistillata]
OG0000216	2	XP_022804561.1	guanylate-binding protein 6-like [Stylophora pistillata]
OG0000216	2	XP_027038476.1	guanylate-binding protein 2-like, partial [Pocillopora damicornis]
OG0000217	9	PFX28200.1	Furin-1 [Stylophora pistillata]
OG0000217	4	XP_022780703.1	vicilin-like seed storage protein At2g18540 [Stylophora pistillata]
OG0000217	2	XP_029182610.1	DNA ligase 1-like, partial [Acropora millepora]
OG0000218	5	PFX11952.1	Collagen alpha-1(V) chain [Stylophora pistillata]
OG0000218	4	PFX16447.1	Collagen alpha-1(V) chain [Stylophora pistillata]
OG0000218	1	XP_015771186.1	PREDICTED: contactin-associated protein like 5-1-like isoform X1 [Acropora digitifera]
OG0000218	1	XP_022809519.1	neurogenic locus notch homolog protein 2-like, partial [Stylophora pistillata]
OG0000219	6	XP_022809799.1	kelch-like protein 28 [Stylophora pistillata]
OG0000219	4	XP_022810329.1	kelch-like protein 12 isoform X1 [Stylophora pistillata]
OG0000219	3	PFX13022.1	Protein NLRC3, partial [Stylophora pistillata]
OG0000219	3	XP_027044847.1	kelch-like protein 3 [Pocillopora damicornis]
OG0000219	2	XP_027044723.1	LOW QUALITY PROTEIN: kelch-like protein 3 [Pocillopora damicornis]
OG0000220	4	PFX31380.1	Iron/zinc purple acid phosphatase-like protein [Stylophora pistillata]
OG0000220	3	KXJ23766.1	Structural maintenance of chromosomes protein 6 [Exaiptasia pallida]
OG0000220	3	PFX15921.1	Exonuclease [Stylophora pistillata]
OG0000220	3	PFX28163.1	putative exonuclease R569 [Stylophora pistillata]
OG0000220	3	PFX29801.1	NFX1-type zinc finger-containing protein 1 [Stylophora pistillata]
OG0000221	6	XP_027046288.1	A disintegrin and metalloproteinase with thrombospondin motifs 7-like [Pocillopora damicornis]
OG0000221	1	PFX15520.1	A disintegrin and metalloproteinase with thrombospondin motifs 12 [Stylophora pistillata]
OG0000221	1	XP_022797787.1	A disintegrin and metalloproteinase with thrombospondin motifs 1-like [Stylophora pistillata]
OG0000221	1	XP_022802289.1	A disintegrin and metalloproteinase with thrombospondin motifs 18-like isoform X1 [Stylophora pistillata]
OG0000221	1	XP_027040528.1	A disintegrin and metalloproteinase with thrombospondin motifs 6-like [Pocillopora damicornis]
OG0000222	37	XP_027046917.1	tetratricopeptide repeat protein 4-like [Pocillopora damicornis]
OG0000222	20	XP_027060449.1	tetratricopeptide repeat protein 4-like [Pocillopora damicornis]
OG0000222	4	PFX19734.1	Tetratricopeptide repeat protein 28 [Stylophora pistillata]
OG0000222	3	XP_027052387.1	tetratricopeptide repeat protein 28-like [Pocillopora damicornis]
OG0000222	2	PFX13282.1	Tetratricopeptide repeat protein 28 [Stylophora pistillata]
OG0000225	5	PFX12861.1	Transient receptor potential cation channel subfamily A member 1 [Stylophora pistillata]
OG0000225	1	KXJ09197.1	putative RNA-directed DNA polymerase from transposon X-element [Exaiptasia pallida]
OG0000226	3	PFX17221.1	Chymotrypsinogen B2 [Stylophora pistillata]
OG0000226	1	PFX22832.1	Mitochondrial dynamics protein MID51 [Stylophora pistillata]
OG0000226	1	PFX25190.1	Retrovirus-related Pol polyprotein from transposon 17.6 [Stylophora pistillata]
OG0000227	7	PFX13228.1	Nephrocystin-3 [Stylophora pistillata]
OG0000227	5	PFX12067.1	putative WD repeat-containing protein alr2800, partial [Stylophora pistillata]
OG0000227	3	PFX19228.1	Nephrocystin-3 [Stylophora pistillata]
OG0000227	1	PFX13229.1	Nephrocystin-3, partial [Stylophora pistillata]
OG0000228	2	XP_027038362.1	arachidonate 5-lipoxygenase-like [Pocillopora damicornis]
OG0000228	1	XP_027036041.1	arachidonate 5-lipoxygenase-like [Pocillopora damicornis]
OG0000228	1	XP_027036056.1	arachidonate 5-lipoxygenase-like isoform X1 [Pocillopora damicornis]
OG0000228	1	XP_027036755.1	arachidonate 5-lipoxygenase-like [Pocillopora damicornis]
OG0000228	1	XP_027051170.1	allene oxide synthase-lipoxygenase protein-like [Pocillopora damicornis]
OG0000230	16	PFX26320.1	Short transient receptor potential channel 2 [Stylophora pistillata]
OG0000230	6	XP_022792235.1	short transient receptor potential channel 2-like [Stylophora pistillata]
OG0000230	1	PFX26324.1	Short transient receptor potential channel 4 [Stylophora pistillata]
OG0000230	1	XP_022805036.1	short transient receptor potential channel 5-like isoform X1 [Stylophora pistillata]
OG0000230	1	XP_027049845.1	short transient receptor potential channel 5-like [Pocillopora damicornis]
OG0000231	8	XP_027042335.1	spermatocyte protein spe-8-like [Pocillopora damicornis]
OG0000231	5	XP_020621827.1	serine/threonine-protein kinase HT1-like [Orbicella faveolata]
OG0000231	1	PFX17119.1	Serine/threonine-protein kinase svkA [Stylophora pistillata]
OG0000231	1	XP_022803984.1	probable serine/threonine-protein kinase DDB_G0271538 [Stylophora pistillata]
OG0000231	1	XP_027046402.1	LOW QUALITY PROTEIN: probable serine/threonine-protein kinase DDB_G0267514 [Pocillopora damicornis]
OG0000232	5	XP_027048563.1	CUB and sushi domain-containing protein 3-like [Pocillopora damicornis]
OG0000232	3	XP_022809849.1	sushi, von Willebrand factor type A, EGF and pentraxin domain-containing protein 1-like [Stylophora pistillata]
OG0000232	2	XP_027054062.1	sushi, von Willebrand factor type A, EGF and pentraxin domain-containing protein 1-like [Pocillopora damicornis]
OG0000232	2	XP_027054063.1	LOW QUALITY PROTEIN: CUB and sushi domain-containing protein 1-like [Pocillopora damicornis]
OG0000232	1	XP_020611613.1	sushi, von Willebrand factor type A, EGF and pentraxin domain-containing protein 1-like, partial [Orbicella faveolata]
OG0000233	1	KXJ26796.1	ATP-dependent DNA helicase PIF1 [Exaiptasia pallida]
OG0000234	2	XP_027060365.1	5-hydroxytryptamine receptor 1A-like [Pocillopora damicornis]
OG0000234	1	PFX28840.1	Beta-2 adrenergic receptor [Stylophora pistillata]
OG0000234	1	PFX32302.1	Trace amine-associated receptor 7h [Stylophora pistillata]
OG0000234	1	XP_027041939.1	neuromedin-U receptor 1-like [Pocillopora damicornis]
OG0000234	1	XP_027046566.1	histamine H2 receptor-like [Pocillopora damicornis]
OG0000235	3	PFX30695.1	Arsenite methyltransferase [Stylophora pistillata]
OG0000235	1	PFX27603.1	Actin-related protein 2/3 complex subunit 2 [Stylophora pistillata]
OG0000235	1	PFX27640.1	Trans-aconitate 2-methyltransferase [Stylophora pistillata]
OG0000236	1	PFX14398.1	putative transposase-like protein [Stylophora pistillata]
OG0000236	1	XP_015775749.1	PREDICTED: TNF receptor-associated factor 5-like isoform X2 [Acropora digitifera]
OG0000237	1	XP_022782088.1	putative histone-lysine N-methyltransferase PRDM6 isoform X2 [Stylophora pistillata]
OG0000237	1	XP_022797975.1	PR domain zinc finger protein 4-like [Stylophora pistillata]
OG0000237	1	XP_027042383.1	putative histone-lysine N-methyltransferase PRDM6 [Pocillopora damicornis]
OG0000237	1	XP_027044761.1	zinc finger protein 768-like [Pocillopora damicornis]
OG0000237	1	XP_027044767.1	putative histone-lysine N-methyltransferase PRDM6 [Pocillopora damicornis]
OG0000238	3	XP_022793440.1	glutathione hydrolase 1 proenzyme-like [Stylophora pistillata]
OG0000238	2	XP_027049767.1	glutathione hydrolase 1 proenzyme-like [Pocillopora damicornis]
OG0000238	1	XP_027043149.1	glutathione hydrolase 1 proenzyme-like [Pocillopora damicornis]
OG0000238	1	XP_027048525.1	glutathione hydrolase 1 proenzyme-like [Pocillopora damicornis]
OG0000238	1	XP_027053823.1	glutathione hydrolase 1 proenzyme-like [Pocillopora damicornis]
OG0000239	4	XP_027051688.1	hemicentin-2-like [Pocillopora damicornis]
OG0000239	1	PFX14777.1	Hemicentin-2 [Stylophora pistillata]
OG0000239	1	PFX19122.1	Hemicentin-2, partial [Stylophora pistillata]
OG0000239	1	PFX24143.1	Hemicentin-1 [Stylophora pistillata]
OG0000239	1	XP_015760641.1	PREDICTED: hemicentin-1-like isoform X1 [Acropora digitifera]
OG0000240	3	PFX12117.1	Angiopoietin-related protein 7 [Stylophora pistillata]
OG0000240	1	PFX15357.1	Enoyl-CoA hydratase domain-containing protein 2, mitochondrial [Stylophora pistillata]
OG0000240	1	PFX15706.1	Chromodomain Y-like protein 2 [Stylophora pistillata]
OG0000241	5	KXJ23191.1	Mitochondrial inner membrane protease subunit 1 [Exaiptasia pallida]
OG0000241	1	PFX13842.1	Golgin-45 [Stylophora pistillata]
OG0000242	1	PFX22517.1	Tctex1 domain-containing protein 1 [Stylophora pistillata]
OG0000242	1	PFX32212.1	Tctex1 domain-containing protein 1 [Stylophora pistillata]
OG0000242	1	PFX32213.1	Tctex1 domain-containing protein 1 [Stylophora pistillata]
OG0000242	1	XP_022786640.1	tctex1 domain-containing protein 2-like [Stylophora pistillata]
OG0000242	1	XP_027041924.1	tctex1 domain-containing protein 1-like [Pocillopora damicornis]
OG0000243	7	PFX19764.1	Tachylectin-2 [Stylophora pistillata]
OG0000243	1	GBC23361.1	putative integrase: PROVISIONAL [Rhizophagus irregularis DAOM 181602=DAOM 197198]
OG0000244	3	AGG36337.1	actin-like protein, partial [Stylophora pistillata]
OG0000244	3	XP_027057496.1	actin-3-like [Pocillopora damicornis]
OG0000244	2	CRK89610.1	CLUMA_CG003286, isoform A [Clunio marinus]
OG0000244	1	ALK82320.1	actin [Pinctada fucata]
OG0000244	1	PFX22595.1	Actin, cytoplasmic [Stylophora pistillata]
OG0000245	3	KXJ12164.1	Collagen alpha-1(XXIV) chain [Exaiptasia pallida]
OG0000246	1	PFX21850.1	Gamma-aminobutyric acid receptor subunit beta-1 [Stylophora pistillata]
OG0000246	1	XP_022781329.1	gamma-aminobutyric acid receptor alpha-like [Stylophora pistillata]
OG0000246	1	XP_022799767.1	glycine receptor subunit alpha-3-like isoform X3 [Stylophora pistillata]
OG0000246	1	XP_027052142.1	gamma-aminobutyric acid receptor alpha-like [Pocillopora damicornis]
OG0000246	1	XP_027056809.1	gamma-aminobutyric acid receptor subunit beta-like [Pocillopora damicornis]
OG0000247	3	XP_022797544.1	NFX1-type zinc finger-containing protein 1-like [Stylophora pistillata]
OG0000247	2	XP_027046137.1	LOW QUALITY PROTEIN: NFX1-type zinc finger-containing protein 1-like [Pocillopora damicornis]
OG0000247	1	XP_022797579.1	NFX1-type zinc finger-containing protein 1-like [Stylophora pistillata]
OG0000247	1	XP_022809772.1	NFX1-type zinc finger-containing protein 1-like [Stylophora pistillata]
OG0000247	1	XP_027037447.1	NFX1-type zinc finger-containing protein 1-like [Pocillopora damicornis]
OG0000248	3	KXJ09616.1	Retrovirus-related Pol polyprotein from transposon opus [Exaiptasia pallida]
OG0000248	3	KXJ10157.1	putative RNA-directed DNA polymerase from transposon BS [Exaiptasia pallida]
OG0000248	2	KXJ10643.1	Retrovirus-related Pol polyprotein from transposon opus [Exaiptasia pallida]
OG0000249	1	PFX12311.1	Tripartite motif-containing protein 3 [Stylophora pistillata]
OG0000249	1	PFX18656.1	Retrovirus-related Pol polyprotein [Stylophora pistillata]
OG0000250	4	PFX11519.1	Tetratricopeptide repeat protein 28 [Stylophora pistillata]
OG0000250	4	PFX14477.1	Deleted in malignant brain tumors 1 protein [Stylophora pistillata]
OG0000250	3	PFX26592.1	putative RNA-directed DNA polymerase from transposon X-element [Stylophora pistillata]
OG0000250	1	PFX25911.1	Polyprotein P3 [Stylophora pistillata]
OG0000251	5	XP_027050335.1	CD209 antigen-like protein 2 [Pocillopora damicornis]
OG0000251	2	XP_027050661.1	C-type lectin domain family 4 member E-like [Pocillopora damicornis]
OG0000251	1	XP_027050175.1	perlucin-like protein [Pocillopora damicornis]
OG0000251	1	XP_029207701.1	perlucin-like protein [Acropora millepora]
OG0000252	3	PFX16275.1	Glutathione S-transferase 1 [Stylophora pistillata]
OG0000252	1	PFX16268.1	Glutathione S-transferase 1 [Stylophora pistillata]
OG0000252	1	PFX16272.1	Glutathione S-transferase [Stylophora pistillata]
OG0000252	1	XP_022805249.1	hematopoietic prostaglandin D synthase-like [Stylophora pistillata]
OG0000252	1	XP_027046932.1	glutathione S-transferase-like [Pocillopora damicornis]
OG0000253	2	KXJ17596.1	ATP-dependent DNA helicase PIF1 [Exaiptasia pallida]
OG0000253	2	PFX25326.1	E3 ubiquitin-protein ligase DTX3L [Stylophora pistillata]
OG0000253	1	KXJ10654.1	ATP-dependent DNA helicase PIF1 [Exaiptasia pallida]
OG0000253	1	KXJ23090.1	ATP-dependent DNA helicase PIF1 [Exaiptasia pallida]
OG0000253	1	KXJ26049.1	ATP-dependent DNA helicase PIF5 [Exaiptasia pallida]
OG0000254	1	PFX17355.1	Zinc finger protein 271 [Stylophora pistillata]
OG0000254	1	XP_015769480.1	PREDICTED: mitogen-activated protein kinase kinase kinase 14-like [Acropora digitifera]
OG0000255	4	XP_022802304.1	hemicentin-1-like [Stylophora pistillata]
OG0000255	3	PFX14702.1	Tyrosine kinase receptor Cad96Ca [Stylophora pistillata]
OG0000255	3	XP_027035860.1	vascular endothelial growth factor receptor 3-like isoform X1 [Pocillopora damicornis]
OG0000255	2	PFX12723.1	Tyrosine kinase receptor Cad96Ca [Stylophora pistillata]
OG0000255	1	XP_022804778.1	fibroblast growth factor receptor 3-like [Stylophora pistillata]
OG0000256	10	PFX33172.1	Exonuclease [Stylophora pistillata]
OG0000256	1	PFX19210.1	Exonuclease [Stylophora pistillata]
OG0000256	1	PFX32771.1	Exonuclease [Stylophora pistillata]
OG0000258	1	PFX24618.1	Rhodopsin, G0-coupled [Stylophora pistillata]
OG0000258	1	XP_022809283.1	melanopsin-B-like [Stylophora pistillata]
OG0000258	1	XP_027036139.1	melanopsin-A-like [Pocillopora damicornis]
OG0000258	1	XP_027040654.1	melanopsin-like [Pocillopora damicornis]
OG0000258	1	XP_027043383.1	melanopsin-B-like [Pocillopora damicornis]
OG0000259	2	PFX13059.1	Furin [Stylophora pistillata]
OG0000259	2	PFX18959.1	Retrovirus-related Pol polyprotein from transposon 17.6 [Stylophora pistillata]
OG0000259	1	KXJ06809.1	Retrovirus-related Pol polyprotein from transposon 17.6 [Exaiptasia pallida]
OG0000259	1	KXJ20749.1	Transposon Ty3-G Gag-Pol polyprotein [Exaiptasia pallida]
OG0000259	1	PFX21291.1	Transposon Ty3-G Gag-Pol polyprotein [Stylophora pistillata]
OG0000260	3	PFX15538.1	putative RNA-directed DNA polymerase from transposon X-element [Stylophora pistillata]
OG0000260	3	PFX21042.1	RNA-directed DNA polymerase from mobile element jockey [Stylophora pistillata]
OG0000260	3	PFX29728.1	5' exonuclease Apollo [Stylophora pistillata]
OG0000260	2	PFX13815.1	Protein stu1 [Stylophora pistillata]
OG0000261	6	PFX13143.1	Transient receptor potential cation channel subfamily V member 5 [Stylophora pistillata]
OG0000261	6	PFX32143.1	Transient receptor potential cation channel subfamily V member 5 [Stylophora pistillata]
OG0000261	6	PFX33110.1	Transient receptor potential cation channel subfamily V member 4 [Stylophora pistillata]
OG0000261	6	XP_022809423.1	transient receptor potential cation channel subfamily V member 5-like [Stylophora pistillata]
OG0000261	3	XP_022809713.1	transient receptor potential cation channel subfamily A member 1-like [Stylophora pistillata]
OG0000262	6	PFX26670.1	Nicotinate phosphoribosyltransferase [Stylophora pistillata]
OG0000263	2	PFX13400.1	BTB/POZ domain-containing protein 6 [Stylophora pistillata]
OG0000264	3	PFX15717.1	putative RNA-directed DNA polymerase from transposon BS [Stylophora pistillata]
OG0000265	1	KXJ11679.1	Transposon Tf2-6 polyprotein [Exaiptasia pallida]
OG0000267	2	XP_027041391.1	retinol dehydrogenase 8-like [Pocillopora damicornis]
OG0000267	1	XP_027041334.1	retinol dehydrogenase 8-like [Pocillopora damicornis]
OG0000267	1	XP_027046618.1	retinol dehydrogenase 8-like [Pocillopora damicornis]
OG0000267	1	XP_027046671.1	retinol dehydrogenase 8-like [Pocillopora damicornis]
OG0000267	1	XP_027054083.1	retinol dehydrogenase 8-like [Pocillopora damicornis]
OG0000268	6	XP_022801896.1	heat shock 70 kDa protein 12A-like [Stylophora pistillata]
OG0000268	4	XP_020617390.1	heat shock 70 kDa protein 12A-like isoform X2 [Orbicella faveolata]
OG0000268	3	XP_027043157.1	heat shock 70 kDa protein 12A-like [Pocillopora damicornis]
OG0000268	2	XP_022802774.1	heat shock 70 kDa protein 12A-like [Stylophora pistillata]
OG0000268	2	XP_027055316.1	LOW QUALITY PROTEIN: heat shock 70 kDa protein 12B-like [Pocillopora damicornis]
OG0000269	2	XP_022793027.1	tigger transposable element-derived protein 6-like [Stylophora pistillata]
OG0000269	1	PFX24152.1	Jerky protein-like [Stylophora pistillata]
OG0000269	1	PFX32994.1	PiggyBac transposable element-derived protein 1 [Stylophora pistillata]
OG0000270	1	XP_022779397.1	octopamine receptor 1-like [Stylophora pistillata]
OG0000270	1	XP_027041564.1	dopamine receptor 2-like [Pocillopora damicornis]
OG0000270	1	XP_027041871.1	octopamine receptor beta-1R-like [Pocillopora damicornis]
OG0000270	1	XP_027041916.1	tyramine receptor 1-like [Pocillopora damicornis]
OG0000270	1	XP_027041985.1	dopamine receptor 2-like [Pocillopora damicornis]
OG0000271	2	PFX28201.1	Proprotein convertase subtilisin/kexin type 6 [Stylophora pistillata]
OG0000271	2	XP_027042031.1	furin-like, partial [Pocillopora damicornis]
OG0000271	1	XP_022786340.1	neuroendocrine convertase 2-like [Stylophora pistillata]
OG0000271	1	XP_022791519.1	LOW QUALITY PROTEIN: proprotein convertase subtilisin/kexin type 6-like [Stylophora pistillata]
OG0000271	1	XP_022796696.1	furin-like [Stylophora pistillata]
OG0000272	6	XP_015747529.1	PREDICTED: histone H3-like [Acropora digitifera]
OG0000272	3	VIO92338.1	histone H3, putative [Brugia malayi]
OG0000272	1	3AV1_A	Chain A, The Human Nucleosome Structure Containing The Histone Variant H3.2
OG0000272	1	KXJ23319.1	histone H3 [Exaiptasia pallida]
OG0000272	1	PFX15407.1	histone H3, embryonic [Stylophora pistillata]
OG0000273	6	PFX16328.1	Nephrocystin-3 [Stylophora pistillata]
OG0000273	6	PFX19700.1	Nephrocystin-3 [Stylophora pistillata]
OG0000273	3	PFX12799.1	Neurexin-4 [Stylophora pistillata]
OG0000273	3	PFX12800.1	p53-induced protein with a death domain [Stylophora pistillata]
OG0000273	1	PFX16465.1	Tetratricopeptide repeat protein 28 [Stylophora pistillata]
OG0000275	13	PFX15925.1	Neurofilament medium polypeptide [Stylophora pistillata]
OG0000276	5	XP_027039382.1	rhodopsin, GQ-coupled-like [Pocillopora damicornis]
OG0000276	5	XP_027042434.1	trace amine-associated receptor 7b-like [Pocillopora damicornis]
OG0000276	5	XP_027046748.1	beta-1 adrenergic receptor-like [Pocillopora damicornis]
OG0000276	3	XP_022800793.1	beta-1 adrenergic receptor-like [Stylophora pistillata]
OG0000276	2	XP_027040329.1	adenosine receptor A3-like [Pocillopora damicornis]
OG0000277	1	DAC80291.1	TPA_asm: integrase [Terrapene box turtle adintovirus]
OG0000278	3	XP_022800134.1	LOW QUALITY PROTEIN: tyrosine-protein phosphatase Lar-like, partial [Stylophora pistillata]
OG0000278	2	PFX19596.1	Receptor-type tyrosine-protein phosphatase delta [Stylophora pistillata]
OG0000278	2	XP_022799388.1	hemicentin-1-like [Stylophora pistillata]
OG0000278	1	PFX19597.1	Titin [Stylophora pistillata]
OG0000278	1	PFX20037.1	Receptor-type tyrosine-protein phosphatase delta [Stylophora pistillata]
OG0000279	9	KXJ11961.1	SPRY domain-containing SOCS box protein 4 [Exaiptasia pallida]
OG0000279	2	PFX13577.1	putative RNA-directed DNA polymerase from transposon BS [Stylophora pistillata]
OG0000279	1	AWV91619.1	hypptrauco, partial [Branchiostoma lanceolatum]
OG0000279	1	PFX27209.1	RNA-directed DNA polymerase from mobile element jockey [Stylophora pistillata]
OG0000280	1	XP_022804690.1	von Willebrand factor D and EGF domain-containing protein-like [Stylophora pistillata]
OG0000280	1	XP_022810585.1	von Willebrand factor D and EGF domain-containing protein-like, partial [Stylophora pistillata]
OG0000280	1	XP_027043562.1	neurogenic locus Notch protein-like [Pocillopora damicornis]
OG0000281	2	XP_027048823.1	bis(5'-adenosyl)-triphosphatase enpp4-like isoform X1 [Pocillopora damicornis]
OG0000281	1	XP_020613945.1	ectonucleotide pyrophosphatase/phosphodiesterase family member 5-like [Orbicella faveolata]
OG0000281	1	XP_022782519.1	LOW QUALITY PROTEIN: ectonucleotide pyrophosphatase/phosphodiesterase family member 5-like [Stylophora pistillata]
OG0000281	1	XP_027035650.1	bis(5'-adenosyl)-triphosphatase enpp4-like [Pocillopora damicornis]
OG0000281	1	XP_027045304.1	bis(5'-adenosyl)-triphosphatase enpp4-like [Pocillopora damicornis]
OG0000282	5	XP_015779665.1	PREDICTED: RNA-directed DNA polymerase from mobile element jockey-like [Acropora digitifera]
OG0000282	1	ROL46144.1	putative RNA-directed DNA polymerase from transposon X-element [Anabarilius grahami]
OG0000282	1	WP_092403542.1	RNA-directed DNA polymerase [bacterium 2013Ark19i]
OG0000283	3	XP_027050917.1	arylsulfatase B-like [Pocillopora damicornis]
OG0000283	1	XP_027045850.1	arylsulfatase B-like isoform X1 [Pocillopora damicornis]
OG0000283	1	XP_027045853.1	arylsulfatase B-like [Pocillopora damicornis]
OG0000283	1	XP_027047443.1	arylsulfatase B-like [Pocillopora damicornis]
OG0000283	1	XP_027048785.1	arylsulfatase B-like [Pocillopora damicornis]
OG0000284	3	XP_029180075.1	putative nuclease HARBI1 [Acropora millepora]
OG0000284	2	XP_015770195.1	PREDICTED: putative nuclease HARBI1 [Acropora digitifera]
OG0000284	2	XP_029203909.1	putative nuclease HARBI1 [Acropora millepora]
OG0000284	1	XP_015771926.1	PREDICTED: putative nuclease HARBI1 [Acropora digitifera]
OG0000284	1	XP_022777923.1	putative nuclease HARBI1 [Stylophora pistillata]
OG0000286	4	XP_020614804.1	ATP-dependent DNA helicase PIF1-like, partial [Orbicella faveolata]
OG0000286	2	KXJ16188.1	ATP-dependent DNA helicase PIF1 [Exaiptasia pallida]
OG0000286	2	KXJ21199.1	ATP-dependent DNA helicase PIF1 [Exaiptasia pallida]
OG0000286	2	PFX19087.1	putative ubiquitin thioesterase [Stylophora pistillata]
OG0000286	1	KXJ06728.1	ATP-dependent DNA helicase PIF1 [Exaiptasia pallida]
OG0000287	2	XP_022805818.1	pre-mRNA-splicing factor ATP-dependent RNA helicase PRP16-like [Stylophora pistillata]
OG0000287	1	XP_020612698.1	putative pre-mRNA-splicing factor ATP-dependent RNA helicase PRP1 [Orbicella faveolata]
OG0000287	1	XP_027039684.1	pre-mRNA-splicing factor ATP-dependent RNA helicase DHX16-like [Pocillopora damicornis]
OG0000287	1	XP_027041668.1	probable ATP-dependent RNA helicase DHX35 [Pocillopora damicornis]
OG0000287	1	XP_027046650.1	probable ATP-dependent RNA helicase DHX40 isoform X1 [Pocillopora damicornis]
OG0000288	7	XP_022796301.1	follicle-stimulating hormone receptor-like [Stylophora pistillata]
OG0000288	1	XP_020625245.1	adenosine receptor A2a-like [Orbicella faveolata]
OG0000288	1	XP_027044621.1	5-hydroxytryptamine receptor 6-like [Pocillopora damicornis]
OG0000289	4	XP_027052411.1	5-hydroxytryptamine receptor 2A-like [Pocillopora damicornis]
OG0000289	2	XP_027055815.1	histamine H2 receptor-like [Pocillopora damicornis]
OG0000289	1	XP_020603616.1	octopamine receptor beta-1R-like [Orbicella faveolata]
OG0000289	1	XP_022789751.1	histamine H2 receptor-like [Stylophora pistillata]
OG0000289	1	XP_027043590.1	octopamine receptor-like [Pocillopora damicornis]
OG0000290	5	PFX13886.1	Histone H4 [Stylophora pistillata]
OG0000290	5	XP_020623408.1	histone H2B, gonadal-like [Orbicella faveolata]
OG0000290	3	PFX24522.1	Histone H2B [Stylophora pistillata]
OG0000290	2	PFX24510.1	Histone H4 [Stylophora pistillata]
OG0000290	2	ROL46329.1	Histone H2B [Anabarilius grahami]
OG0000291	1	PFX11985.1	Collagen EMF1-alpha [Stylophora pistillata]
OG0000291	1	PFX14728.1	Collagen alpha-2(VI) chain [Stylophora pistillata]
OG0000291	1	PFX16081.1	Complement C1q and tumor necrosis factor-related protein 9 [Stylophora pistillata]
OG0000291	1	PFX29617.1	Pulmonary surfactant-associated protein D [Stylophora pistillata]
OG0000292	2	XP_015753873.1	PREDICTED: putative nuclease HARBI1 [Acropora digitifera]
OG0000292	2	XP_029183752.1	putative nuclease HARBI1 [Acropora millepora]
OG0000292	2	XP_029209989.1	protein ALP1-like [Acropora millepora]
OG0000292	1	XP_022304391.1	putative nuclease HARBI1 [Crassostrea virginica]
OG0000293	8	XP_020614260.1	histone H2A-like [Orbicella faveolata]
OG0000293	1	XP_014886136.1	PREDICTED: histone H2A-like [Poecilia latipinna]
OG0000293	1	XP_022789872.1	core histone macro-H2A.1-like [Stylophora pistillata]
OG0000293	1	XP_022792392.1	histone H2A-like [Stylophora pistillata]
OG0000293	1	XP_027042670.1	histone H2A-like [Pocillopora damicornis]
OG0000295	2	PFX13831.1	Nephrocystin-3 [Stylophora pistillata]
OG0000295	1	PFX20539.1	Nephrocystin-3 [Stylophora pistillata]
OG0000295	1	XP_027049102.1	kinesin light chain-like [Pocillopora damicornis]
OG0000296	6	AMZ03553.1	galectin [Pocillopora damicornis]
OG0000296	2	XP_027055909.1	rhamnose-binding lectin-like isoform X1 [Pocillopora damicornis]
OG0000296	1	XP_020625485.1	latrophilin Cirl-like isoform X2 [Orbicella faveolata]
OG0000296	1	XP_022782172.1	rhamnose-binding lectin-like [Stylophora pistillata]
OG0000296	1	XP_022802816.1	L-rhamnose-binding lectin CSL2-like [Stylophora pistillata]
OG0000297	1	XP_027040049.1	neuroendocrine convertase 1-like [Pocillopora damicornis]
OG0000297	1	XP_027042643.1	PC3-like endoprotease variant B [Pocillopora damicornis]
OG0000297	1	XP_027051617.1	neuroendocrine convertase 1-like [Pocillopora damicornis]
OG0000297	1	XP_027051645.1	PC3-like endoprotease variant B isoform X1 [Pocillopora damicornis]
OG0000297	1	XP_027053636.1	proprotein convertase subtilisin/kexin type 6-like [Pocillopora damicornis]
OG0000298	10	XP_027054816.1	galactose-3-O-sulfotransferase 2-like [Pocillopora damicornis]
OG0000298	1	XP_027037296.1	galactose-3-O-sulfotransferase 2-like [Pocillopora damicornis]
OG0000298	1	XP_027039153.1	galactosylceramide sulfotransferase-like [Pocillopora damicornis]
OG0000298	1	XP_027039202.1	galactose-3-O-sulfotransferase 2-like isoform X2 [Pocillopora damicornis]
OG0000298	1	XP_027039213.1	galactosylceramide sulfotransferase-like [Pocillopora damicornis]
OG0000299	1	XP_028969444.1	M-phase phosphoprotein 8 isoform X1 [Esox lucius]
OG0000301	1	KNC33741.1	Peptidyl-prolyl cis-trans isomerase [Lucilia cuprina]
OG0000301	1	XP_027036915.1	LOW QUALITY PROTEIN: peptidyl-prolyl cis-trans isomerase G-like [Pocillopora damicornis]
OG0000301	1	XP_027044751.1	peptidyl-prolyl cis-trans isomerase E-like [Pocillopora damicornis]
OG0000301	1	XP_027045065.1	peptidyl-prolyl cis-trans isomerase B-like [Pocillopora damicornis]
OG0000301	1	XP_027050859.1	peptidyl-prolyl cis-trans isomerase H-like [Pocillopora damicornis]
OG0000302	1	XP_027037569.1	voltage-dependent R-type calcium channel subunit alpha-1E-like [Pocillopora damicornis]
OG0000302	1	XP_027052765.1	voltage-dependent N-type calcium channel subunit alpha-1B-like isoform X2 [Pocillopora damicornis]
OG0000302	1	XP_027058824.1	voltage-dependent N-type calcium channel subunit alpha-1B-like [Pocillopora damicornis]
OG0000302	1	XP_027059956.1	LOW QUALITY PROTEIN: voltage-dependent L-type calcium channel subunit alpha-1D-like [Pocillopora damicornis]
OG0000303	1	XP_027036173.1	alpha-1A adrenergic receptor-like [Pocillopora damicornis]
OG0000303	1	XP_027039627.1	5-hydroxytryptamine receptor 1-like [Pocillopora damicornis]
OG0000303	1	XP_027040413.1	5-hydroxytryptamine receptor 1A-like [Pocillopora damicornis]
OG0000303	1	XP_027046262.1	alpha-1A adrenergic receptor-like [Pocillopora damicornis]
OG0000303	1	XP_027047357.1	D(2) dopamine receptor-like isoform X1 [Pocillopora damicornis]
OG0000304	14	XP_020610524.1	collagen alpha-4(VI) chain-like, partial [Orbicella faveolata]
OG0000304	2	XP_027040283.1	collagen alpha-1(XII) chain-like, partial [Pocillopora damicornis]
OG0000304	1	PFX15219.1	Collagen alpha-1(XII) chain [Stylophora pistillata]
OG0000304	1	PFX22256.1	Collagen alpha-6(VI) chain [Stylophora pistillata]
OG0000304	1	XP_020623438.1	transmembrane matrix receptor MUP-4-like [Orbicella faveolata]
OG0000305	3	XP_027056660.1	probable G-protein coupled receptor No9 [Pocillopora damicornis]
OG0000305	2	XP_020624301.1	histamine H2 receptor-like [Orbicella faveolata]
OG0000305	2	XP_022794075.1	octopamine receptor beta-2R-like [Stylophora pistillata]
OG0000305	1	XP_027045191.1	D(4) dopamine receptor-like [Pocillopora damicornis]
OG0000305	1	XP_027045192.1	adenosine receptor A2a-like [Pocillopora damicornis]
OG0000306	2	XP_027060549.1	glycine receptor subunit alpha-1-like [Pocillopora damicornis]
OG0000306	1	XP_027047061.1	gamma-aminobutyric acid receptor subunit beta-like [Pocillopora damicornis]
OG0000306	1	XP_027047131.1	glycine receptor subunit alphaZ1-like [Pocillopora damicornis]
OG0000306	1	XP_027049638.1	gamma-aminobutyric acid receptor subunit gamma-3-like [Pocillopora damicornis]
OG0000306	1	XP_027049644.1	gamma-aminobutyric acid receptor subunit beta-2-like [Pocillopora damicornis]
OG0000307	11	PFX29463.1	Nuclease C1 [Stylophora pistillata]
OG0000307	10	PFX30740.1	cTAGE family member 5 [Stylophora pistillata]
OG0000307	4	PFX30349.1	putative RNA-directed DNA polymerase from transposon X-element [Stylophora pistillata]
OG0000307	3	XP_027047698.1	nuclease EXOG, mitochondrial-like [Pocillopora damicornis]
OG0000307	2	XP_020604909.1	nuclease EXOG, mitochondrial-like [Orbicella faveolata]
OG0000308	3	XP_027048924.1	somatostatin receptor type 2-like [Pocillopora damicornis]
OG0000308	3	XP_027058514.1	5-hydroxytryptamine receptor 2A-like, partial [Pocillopora damicornis]
OG0000308	2	XP_027048099.1	trace amine-associated receptor 13c-like isoform X2 [Pocillopora damicornis]
OG0000308	2	XP_027048936.1	trace amine-associated receptor 13c-like [Pocillopora damicornis]
OG0000308	2	XP_027050591.1	5-hydroxytryptamine receptor 1D-like [Pocillopora damicornis]
OG0000309	5	PFX16018.1	Ankyrin repeat and protein kinase domain-containing protein 1 [Stylophora pistillata]
OG0000309	3	PFX19700.1	Nephrocystin-3 [Stylophora pistillata]
OG0000309	3	PFX25971.1	p53-induced protein with a death domain [Stylophora pistillata]
OG0000309	3	XP_027051572.1	FAS-associated death domain protein-like isoform X1 [Pocillopora damicornis]
OG0000309	2	PFX24828.1	D-inositol 3-phosphate glycosyltransferase [Stylophora pistillata]
OG0000310	4	XP_022806412.1	DBH-like monooxygenase protein 1 [Stylophora pistillata]
OG0000310	2	XP_022781082.1	DBH-like monooxygenase protein 1 homolog isoform X1 [Stylophora pistillata]
OG0000310	2	XP_022797443.1	DBH-like monooxygenase protein 1 [Stylophora pistillata]
OG0000310	1	XP_027036556.1	DBH-like monooxygenase protein 1 [Pocillopora damicornis]
OG0000310	1	XP_027053016.1	DBH-like monooxygenase protein 1 isoform X5 [Pocillopora damicornis]
OG0000311	1	XP_027049386.1	steroid 17-alpha-hydroxylase/17,20 lyase-like [Pocillopora damicornis]
OG0000311	1	XP_027050660.1	steroid 17-alpha-hydroxylase/17,20 lyase-like [Pocillopora damicornis]
OG0000311	1	XP_027050678.1	steroid 17-alpha-hydroxylase/17,20 lyase-like [Pocillopora damicornis]
OG0000311	1	XP_027050682.1	steroid 17-alpha-hydroxylase/17,20 lyase-like [Pocillopora damicornis]
OG0000311	1	XP_027053398.1	steroid 17-alpha-hydroxylase/17,20 lyase-like [Pocillopora damicornis]
OG0000313	1	AAI37614.1	Doublesex and mab-3 related transcription factor like family A1 [Mus musculus]
OG0000313	1	XP_022792797.1	doublesex- and mab-3-related transcription factor A2-like isoform X1 [Stylophora pistillata]
OG0000313	1	XP_022792802.1	doublesex- and mab-3-related transcription factor A2-like [Stylophora pistillata]
OG0000313	1	XP_027040716.1	doublesex- and mab-3-related transcription factor A2-like [Pocillopora damicornis]
OG0000313	1	XP_027042381.1	doublesex- and mab-3-related transcription factor A2-like [Pocillopora damicornis]
OG0000314	5	PFX25326.1	E3 ubiquitin-protein ligase DTX3L [Stylophora pistillata]
OG0000314	3	PFX18435.1	ATP-dependent DNA helicase PIF1 [Stylophora pistillata]
OG0000314	2	KXJ24424.1	ATP-dependent DNA helicase PIF1 [Exaiptasia pallida]
OG0000314	2	PFX13716.1	Neurexin-4 [Stylophora pistillata]
OG0000314	1	KXJ07339.1	ATP-dependent DNA helicase PIF1 [Exaiptasia pallida]
OG0000315	1	PFX27647.1	Potassium voltage-gated channel protein Shaw [Stylophora pistillata]
OG0000315	1	XP_027041162.1	potassium voltage-gated channel protein Shaw-like [Pocillopora damicornis]
OG0000315	1	XP_027051077.1	potassium voltage-gated channel subfamily C member 4-like [Pocillopora damicornis]
OG0000315	1	XP_027051109.1	potassium voltage-gated channel subfamily C member 1-like [Pocillopora damicornis]
OG0000315	1	XP_027056381.1	potassium voltage-gated channel subfamily C member 1-like [Pocillopora damicornis]
OG0000316	16	XP_027060620.1	C-type mannose receptor 2-like, partial [Pocillopora damicornis]
OG0000316	5	XP_027048514.1	galactose-specific lectin nattectin-like, partial [Pocillopora damicornis]
OG0000316	4	PFX15290.1	Retrovirus-related Pol polyprotein [Stylophora pistillata]
OG0000316	2	XP_022809492.1	secretory phospholipase A2 receptor-like [Stylophora pistillata]
OG0000316	2	XP_027036261.1	macrophage mannose receptor 1-like, partial [Pocillopora damicornis]
OG0000318	3	XP_027037680.1	RING finger and CHY zinc finger domain-containing protein 1-like [Pocillopora damicornis]
OG0000318	2	PFX18030.1	RING finger and CHY zinc finger domain-containing protein 1 [Stylophora pistillata]
OG0000318	2	PFX23582.1	RING finger and CHY zinc finger domain-containing protein 1 [Stylophora pistillata]
OG0000318	2	XP_020630591.1	papilin-like [Orbicella faveolata]
OG0000318	2	XP_022793972.1	histone-lysine N-methyltransferase, H3 lysine-79 specific-like [Stylophora pistillata]
OG0000319	2	XP_027057300.1	low-density lipoprotein receptor-related protein 5-like [Pocillopora damicornis]
OG0000319	1	PFX11871.1	Low-density lipoprotein receptor-related protein 6, partial [Stylophora pistillata]
OG0000319	1	PFX18089.1	Transcription activator BRG1 [Stylophora pistillata]
OG0000319	1	XP_022787844.1	low-density lipoprotein receptor-related protein 6-like [Stylophora pistillata]
OG0000319	1	XP_027048198.1	low-density lipoprotein receptor-related protein 8-like, partial [Pocillopora damicornis]
OG0000320	2	XP_020602797.1	cationic amino acid transporter 4-like isoform X2 [Orbicella faveolata]
OG0000320	1	PFX26144.1	Low affinity cationic amino acid transporter 2 [Stylophora pistillata]
OG0000320	1	XP_027040103.1	cationic amino acid transporter 4-like isoform X1 [Pocillopora damicornis]
OG0000320	1	XP_027040982.1	cationic amino acid transporter 3-like [Pocillopora damicornis]
OG0000320	1	XP_027044272.1	cationic amino acid transporter 4-like, partial [Pocillopora damicornis]
OG0000321	1	PFX28476.1	Meprin A subunit beta [Stylophora pistillata]
OG0000321	1	PFX29043.1	Zinc metalloproteinase nas-13 [Stylophora pistillata]
OG0000321	1	XP_027038821.1	astacin-like metalloendopeptidase [Pocillopora damicornis]
OG0000321	1	XP_027038990.1	zinc metalloproteinase nas-14-like [Pocillopora damicornis]
OG0000321	1	XP_027059256.1	meprin A subunit alpha-like [Pocillopora damicornis]
OG0000323	6	PFX25207.1	ER degradation-enhancing alpha-mannosidase-like protein 2 [Stylophora pistillata]
OG0000323	5	PFX13971.1	Tenascin-R [Stylophora pistillata]
OG0000323	2	KXJ28668.1	Vertnin [Exaiptasia pallida]
OG0000324	8	PFX16896.1	Neurogenic locus Notch protein [Stylophora pistillata]
OG0000324	7	PFX27217.1	Intelectin-2 [Stylophora pistillata]
OG0000324	2	PFX27216.1	Protein NLRC3 [Stylophora pistillata]
OG0000325	2	XP_020607897.1	multidrug resistance-associated protein 4-like [Orbicella faveolata]
OG0000325	2	XP_022807916.1	multidrug resistance-associated protein 4-like [Stylophora pistillata]
OG0000325	2	XP_027040128.1	multidrug resistance-associated protein 4-like [Pocillopora damicornis]
OG0000325	1	PFX24493.1	Multidrug resistance-associated protein 4 [Stylophora pistillata]
OG0000325	1	XP_027038547.1	multidrug resistance-associated protein 4-like [Pocillopora damicornis]
OG0000327	2	XP_027044245.1	acid-sensing ion channel 5-like [Pocillopora damicornis]
OG0000327	1	PFX29545.1	Acid-sensing ion channel 1 [Stylophora pistillata]
OG0000327	1	XP_020606554.1	acid-sensing ion channel 1A-like [Orbicella faveolata]
OG0000327	1	XP_027044243.1	acid-sensing ion channel 5-like [Pocillopora damicornis]
OG0000327	1	XP_027053485.1	acid-sensing ion channel 2-like [Pocillopora damicornis]
OG0000328	2	XP_027059831.1	organic cation transporter protein-like [Pocillopora damicornis]
OG0000328	1	XP_022802955.1	organic cation transporter protein-like [Stylophora pistillata]
OG0000328	1	XP_027049247.1	organic cation transporter protein-like [Pocillopora damicornis]
OG0000328	1	XP_027049249.1	organic cation transporter protein-like [Pocillopora damicornis]
OG0000328	1	XP_027053835.1	organic cation transporter protein-like [Pocillopora damicornis]
OG0000329	2	PFX25791.1	Metabotropic glutamate receptor 3 [Stylophora pistillata]
OG0000329	2	XP_027058486.1	extracellular calcium-sensing receptor-like isoform X1 [Pocillopora damicornis]
OG0000329	1	XP_027041958.1	extracellular calcium-sensing receptor-like [Pocillopora damicornis]
OG0000329	1	XP_027044690.1	extracellular calcium-sensing receptor-like [Pocillopora damicornis]
OG0000329	1	XP_027046302.1	extracellular calcium-sensing receptor-like [Pocillopora damicornis]
OG0000330	2	XP_027052695.1	fibronectin type III domain-containing protein-like [Pocillopora damicornis]
OG0000330	2	XP_027060037.1	fibronectin type III domain-containing protein-like [Pocillopora damicornis]
OG0000330	1	XP_022804606.1	hemicentin-1-like [Stylophora pistillata]
OG0000330	1	XP_027060027.1	fibronectin type III domain-containing protein-like [Pocillopora damicornis]
OG0000330	1	XP_027060038.1	fibronectin type III domain-containing protein-like [Pocillopora damicornis]
OG0000331	2	XP_027056542.1	ATP-binding cassette sub-family A member 2-like [Pocillopora damicornis]
OG0000331	1	XP_027035935.1	ATP-binding cassette sub-family A member 3-like [Pocillopora damicornis]
OG0000331	1	XP_027045418.1	ATP-binding cassette sub-family A member 1-like isoform X2 [Pocillopora damicornis]
OG0000331	1	XP_027060259.1	ATP-binding cassette sub-family A member 3-like [Pocillopora damicornis]
OG0000332	6	XP_027041277.1	poly [ADP-ribose] polymerase 14-like [Pocillopora damicornis]
OG0000332	4	XP_027041278.1	poly [ADP-ribose] polymerase 14-like [Pocillopora damicornis]
OG0000332	2	XP_020630978.1	poly [ADP-ribose] polymerase 14-like [Orbicella faveolata]
OG0000332	1	PFX34518.1	Poly [ADP-ribose] polymerase 14 [Stylophora pistillata]
OG0000332	1	XP_027041274.1	extensin-like [Pocillopora damicornis]
OG0000333	2	TSL61227.1	Tubulin alpha-1C chain [Bagarius yarrelli]
OG0000333	1	PFX20388.1	Tubulin alpha-1D chain [Stylophora pistillata]
OG0000333	1	PFX20646.1	Tubulin alpha-1A chain [Stylophora pistillata]
OG0000333	1	XP_020602294.1	tubulin alpha-1A chain isoform X1 [Orbicella faveolata]
OG0000333	1	XP_027042062.1	tubulin alpha-1A chain-like [Pocillopora damicornis]
OG0000334	7	PFX11862.1	Hsp70-Hsp90 organizing protein 1 [Stylophora pistillata]
OG0000334	6	PFX20074.1	Stress-induced-phosphoprotein 1 [Stylophora pistillata]
OG0000334	2	PFX12510.1	Small glutamine-rich tetratricopeptide repeat-containing protein alpha [Stylophora pistillata]
OG0000335	5	KXJ24258.1	Pro-Pol polyprotein [Exaiptasia pallida]
OG0000335	3	KXJ21442.1	Transposon Ty3-I Gag-Pol polyprotein [Exaiptasia pallida]
OG0000335	1	XP_022806163.1	KRAB-A domain-containing protein 2-like [Stylophora pistillata]
OG0000336	1	XP_020602872.1	transmembrane prolyl 4-hydroxylase-like [Orbicella faveolata]
OG0000336	1	XP_022791729.1	transmembrane prolyl 4-hydroxylase-like [Stylophora pistillata]
OG0000336	1	XP_027046491.1	transmembrane prolyl 4-hydroxylase-like [Pocillopora damicornis]
OG0000336	1	XP_027046507.1	transmembrane prolyl 4-hydroxylase-like [Pocillopora damicornis]
OG0000336	1	XP_027046523.1	transmembrane prolyl 4-hydroxylase-like [Pocillopora damicornis]
OG0000337	1	XP_027051052.1	collagen alpha-1(I) chain-like [Pocillopora damicornis]
OG0000337	1	XP_027053809.1	collagen alpha-1(I) chain-like [Pocillopora damicornis]
OG0000337	1	XP_027059055.1	collagen alpha-1(I) chain-like [Pocillopora damicornis]
OG0000337	1	XP_027059060.1	collagen alpha chain-like [Pocillopora damicornis]
OG0000337	1	XP_027059065.1	collagen alpha chain-like [Pocillopora damicornis]
OG0000339	1	XP_027044646.1	short-chain dehydrogenase/reductase family 9C member 7-like [Pocillopora damicornis]
OG0000339	1	XP_027050198.1	short-chain dehydrogenase/reductase family 9C member 7-like [Pocillopora damicornis]
OG0000339	1	XP_027054253.1	retinol dehydrogenase 7-like isoform X1 [Pocillopora damicornis]
OG0000339	1	XP_027057959.1	retinol dehydrogenase 7-like isoform X1 [Pocillopora damicornis]
OG0000340	3	XP_015752352.1	PREDICTED: adhesion G-protein coupled receptor G2-like isoform X1 [Acropora digitifera]
OG0000340	1	PFX13285.1	G-protein coupled receptor Mth2 [Stylophora pistillata]
OG0000340	1	PFX19043.1	G-protein coupled receptor 126 [Stylophora pistillata]
OG0000340	1	PFX22077.1	Latrophilin-2 [Stylophora pistillata]
OG0000340	1	XP_020615348.1	probable G-protein coupled receptor Mth-like 12 [Orbicella faveolata]
OG0000341	1	PFX21115.1	Metabotropic glutamate receptor 2 [Stylophora pistillata]
OG0000341	1	XP_027044280.1	metabotropic glutamate receptor 3-like isoform X1 [Pocillopora damicornis]
OG0000341	1	XP_027051664.1	metabotropic glutamate receptor 3-like [Pocillopora damicornis]
OG0000341	1	XP_027059520.1	metabotropic glutamate receptor 2-like [Pocillopora damicornis]
OG0000343	1	PFX14419.1	Paired box protein Pax-8 [Stylophora pistillata]
OG0000344	6	PFX33225.1	Neuronal growth regulator 1 [Stylophora pistillata]
OG0000344	4	XP_027050695.1	muscle, skeletal receptor tyrosine protein kinase-like [Pocillopora damicornis]
OG0000344	1	PFX19205.1	Tyrosine kinase receptor Cad96Ca [Stylophora pistillata]
OG0000345	1	XP_027037700.1	b(0,+)-type amino acid transporter 1-like [Pocillopora damicornis]
OG0000345	1	XP_027047603.1	b(0,+)-type amino acid transporter 1-like [Pocillopora damicornis]
OG0000345	1	XP_027056728.1	b(0,+)-type amino acid transporter 1-like [Pocillopora damicornis]
OG0000345	1	XP_027056741.1	b(0,+)-type amino acid transporter 1-like [Pocillopora damicornis]
OG0000345	1	XP_027056749.1	b(0,+)-type amino acid transporter 1-like [Pocillopora damicornis]
OG0000346	2	PFX20875.1	Sphingomyelinase phosphodiesterase D [Stylophora pistillata]
OG0000347	1	XP_027036983.1	T-box transcription factor TBX10-like isoform X1 [Pocillopora damicornis]
OG0000347	1	XP_027037044.1	T-box transcription factor TBX10-like [Pocillopora damicornis]
OG0000347	1	XP_027043724.1	T-box transcription factor TBX15-like isoform X1 [Pocillopora damicornis]
OG0000347	1	XP_027045316.1	T-box transcription factor TBX20-like isoform X1 [Pocillopora damicornis]
OG0000347	1	XP_027053277.1	T-box transcription factor TBX20-like [Pocillopora damicornis]
OG0000348	1	XP_004226974.1	tubulin beta chain isoform X2 [Ciona intestinalis]
OG0000348	1	XP_020602909.1	tubulin beta-4B chain-like isoform X1 [Orbicella faveolata]
OG0000348	1	XP_022779497.1	tubulin beta-4B chain-like [Stylophora pistillata]
OG0000348	1	XP_027038248.1	tubulin beta chain-like [Pocillopora damicornis]
OG0000348	1	XP_027047996.1	tubulin beta chain-like [Pocillopora damicornis]
OG0000349	1	PFX23991.1	Rhodopsin, GQ-coupled [Stylophora pistillata]
OG0000349	1	XP_027038300.1	melatonin receptor type 1A-like [Pocillopora damicornis]
OG0000349	1	XP_027046421.1	rhodopsin-like [Pocillopora damicornis]
OG0000349	1	XP_027048840.1	rhodopsin-like [Pocillopora damicornis]
OG0000349	1	XP_027048841.1	beta-1 adrenergic receptor-like [Pocillopora damicornis]
OG0000350	4	PFX30789.1	Collagen alpha-4(VI) chain [Stylophora pistillata]
OG0000350	1	PFX19425.1	Collagen alpha-5(VI) chain [Stylophora pistillata]
OG0000350	1	XP_022800599.1	mediator of RNA polymerase II transcription subunit 1-like [Stylophora pistillata]
OG0000352	2	KXJ27751.1	Mediator of RNA polymerase II transcription subunit 15 [Exaiptasia pallida]
OG0000352	1	PFX32654.1	Serine/threonine-protein kinase SSN3 [Stylophora pistillata]
OG0000353	7	PFX13518.1	Disintegrin and metalloproteinase domain-containing protein 9 [Stylophora pistillata]
OG0000353	3	PFX31134.1	Ephrin type-A receptor 4a [Stylophora pistillata]
OG0000353	3	XP_027057666.1	zinc metalloproteinase-disintegrin-like atrase-A [Pocillopora damicornis]
OG0000353	2	PFX30175.1	Retinol dehydrogenase 8 [Stylophora pistillata]
OG0000353	1	PFX31117.1	Disintegrin and metalloproteinase domain-containing protein 12 [Stylophora pistillata]
OG0000354	4	PFX24756.1	Mitogen-activated protein kinase kinase kinase A [Stylophora pistillata]
OG0000355	1	XP_009637307.1	PREDICTED: serine/threonine-protein phosphatase 5-like, partial [Egretta garzetta]
OG0000355	1	XP_020603574.1	calmodulin-like protein 12 [Orbicella faveolata]
OG0000355	1	XP_022331963.1	calmodulin-like protein 12 [Crassostrea virginica]
OG0000355	1	XP_027050467.1	calmodulin-beta-like [Pocillopora damicornis]
OG0000355	1	XP_027050485.1	neo-calmodulin-like isoform X3 [Pocillopora damicornis]
OG0000356	9	XP_022809601.1	LOW QUALITY PROTEIN: patched domain-containing protein 3-like [Stylophora pistillata]
OG0000356	1	PFX28737.1	Patched domain-containing protein 3 [Stylophora pistillata]
OG0000356	1	XP_027051537.1	patched domain-containing protein 3-like isoform X1 [Pocillopora damicornis]
OG0000356	1	XP_027053997.1	patched domain-containing protein 3-like [Pocillopora damicornis]
OG0000356	1	XP_027056210.1	patched domain-containing protein 3-like [Pocillopora damicornis]
OG0000357	9	KXJ23853.1	Jerky protein [Exaiptasia pallida]
OG0000357	9	KXJ27253.1	SURP and G-patch domain-containing protein 1 [Exaiptasia pallida]
OG0000357	3	KXJ12364.1	putative RNA-directed DNA polymerase from transposon X-element [Exaiptasia pallida]
OG0000357	1	XP_015771946.1	PREDICTED: striatin-interacting protein 1-like, partial [Acropora digitifera]
OG0000358	1	PFX18835.1	Histone H2B 5 [Stylophora pistillata]
OG0000358	1	PFX24508.1	Histone H2B [Stylophora pistillata]
OG0000358	1	XP_015747488.1	PREDICTED: histone H2B, gonadal-like [Acropora digitifera]
OG0000358	1	XP_015770236.1	PREDICTED: histone H2B, gonadal-like [Acropora digitifera]
OG0000358	1	XP_020614271.1	histone H2B [Orbicella faveolata]
OG0000359	2	XP_020601882.1	anoctamin-4-like isoform X1 [Orbicella faveolata]
OG0000359	2	XP_029193908.1	anoctamin-5-like isoform X1 [Acropora millepora]
OG0000359	1	XP_020614926.1	anoctamin-2-like [Orbicella faveolata]
OG0000359	1	XP_027038323.1	anoctamin-4-like isoform X1 [Pocillopora damicornis]
OG0000359	1	XP_027038325.1	anoctamin-4-like [Pocillopora damicornis]
OG0000360	1	XP_027038250.1	polypeptide N-acetylgalactosaminyltransferase 13-like [Pocillopora damicornis]
OG0000360	1	XP_027040445.1	polypeptide N-acetylgalactosaminyltransferase 1-like isoform X1 [Pocillopora damicornis]
OG0000360	1	XP_027043097.1	polypeptide N-acetylgalactosaminyltransferase 1-like [Pocillopora damicornis]
OG0000360	1	XP_027049034.1	polypeptide N-acetylgalactosaminyltransferase 13-like [Pocillopora damicornis]
OG0000360	1	XP_027049035.1	polypeptide N-acetylgalactosaminyltransferase 13-like isoform X1 [Pocillopora damicornis]
OG0000361	5	PFX17111.1	U-box domain-containing protein 4 [Stylophora pistillata]
OG0000362	1	XP_027046090.1	multidrug resistance-associated protein 4-like [Pocillopora damicornis]
OG0000362	1	XP_027046091.1	multidrug resistance-associated protein 4-like isoform X1 [Pocillopora damicornis]
OG0000362	1	XP_027052728.1	multidrug resistance-associated protein 4-like isoform X1 [Pocillopora damicornis]
OG0000362	1	XP_027058860.1	multidrug resistance-associated protein 4-like isoform X3 [Pocillopora damicornis]
OG0000363	7	XP_027038825.1	tumor necrosis factor-like [Pocillopora damicornis]
OG0000363	1	XP_022790994.1	tumor necrosis factor-like [Stylophora pistillata]
OG0000363	1	XP_027050177.1	complement C1q tumor necrosis factor-related protein 3-like [Pocillopora damicornis]
OG0000364	1	XP_022803491.1	organic cation transporter protein-like [Stylophora pistillata]
OG0000364	1	XP_027037600.1	organic cation/carnitine transporter 4-like [Pocillopora damicornis]
OG0000364	1	XP_027039089.1	organic cation transporter protein-like [Pocillopora damicornis]
OG0000364	1	XP_027039555.1	organic cation transporter protein-like [Pocillopora damicornis]
OG0000364	1	XP_027039565.1	organic cation transporter protein-like [Pocillopora damicornis]
OG0000365	3	XP_027054525.1	LOW QUALITY PROTEIN: fucolectin-4-like, partial [Pocillopora damicornis]
OG0000365	1	XP_027055467.1	fibrillin-1-like [Pocillopora damicornis]
OG0000366	6	XP_022805927.1	stimulated by retinoic acid gene 6 protein-like [Stylophora pistillata]
OG0000366	4	XP_022804920.1	stimulated by retinoic acid gene 6 protein-like [Stylophora pistillata]
OG0000366	3	XP_027040108.1	stimulated by retinoic acid gene 6 protein-like, partial [Pocillopora damicornis]
OG0000366	1	XP_027059128.1	stimulated by retinoic acid gene 6 protein-like [Pocillopora damicornis]
OG0000367	5	PFX18925.1	Receptor-type tyrosine-protein phosphatase S [Stylophora pistillata]
OG0000367	3	PFX18924.1	Receptor-type tyrosine-protein phosphatase S [Stylophora pistillata]
OG0000367	1	PFX23638.1	Protein sidekick-2, partial [Stylophora pistillata]
OG0000367	1	PFX23641.1	Receptor-type tyrosine-protein phosphatase F [Stylophora pistillata]
OG0000368	6	PFX15806.1	Neuropeptide Y receptor [Stylophora pistillata]
OG0000368	2	XP_027045784.1	octopamine receptor beta-2R-like [Pocillopora damicornis]
OG0000368	1	XP_022798024.1	histamine H2 receptor-like [Stylophora pistillata]
OG0000368	1	XP_027037685.1	histamine H1 receptor-like [Pocillopora damicornis]
OG0000368	1	XP_027037686.1	5-hydroxytryptamine receptor 2B-like [Pocillopora damicornis]
OG0000369	2	XP_027039403.1	helicase with zinc finger domain 2-like [Pocillopora damicornis]
OG0000369	1	PFX12805.1	Helicase with zinc finger domain 2 [Stylophora pistillata]
OG0000369	1	PFX31899.1	Helicase with zinc finger domain 2 [Stylophora pistillata]
OG0000369	1	XP_020604446.1	helicase with zinc finger domain 2-like isoform X1 [Orbicella faveolata]
OG0000369	1	XP_020604469.1	helicase with zinc finger domain 2-like [Orbicella faveolata]
OG0000370	5	XP_029194847.1	disease resistance protein RPS2-like [Acropora millepora]
OG0000370	1	PFX16710.1	Nephrocystin-3 [Stylophora pistillata]
OG0000370	1	XP_020917767.1	nephrocystin-3 [Exaiptasia pallida]
OG0000372	1	PFX34009.1	Glycoprotein 3-alpha-L-fucosyltransferase A [Stylophora pistillata]
OG0000373	1	XP_027049226.1	carbonic anhydrase-like [Pocillopora damicornis]
OG0000373	1	XP_027049227.1	carbonic anhydrase 1-like [Pocillopora damicornis]
OG0000373	1	XP_027049229.1	carbonic anhydrase 2-like [Pocillopora damicornis]
OG0000373	1	XP_027056998.1	carbonic anhydrase 2-like [Pocillopora damicornis]
OG0000374	1	XP_027045186.1	dynein heavy chain 5, axonemal-like [Pocillopora damicornis]
OG0000374	1	XP_027051402.1	dynein heavy chain 8, axonemal-like [Pocillopora damicornis]
OG0000374	1	XP_027051621.1	dynein heavy chain 5, axonemal-like [Pocillopora damicornis]
OG0000375	2	PFX14707.1	Tyrosine-protein kinase SPK-1 [Stylophora pistillata]
OG0000375	2	PFX21035.1	putative serine/threonine-protein kinase [Stylophora pistillata]
OG0000375	1	XP_015775434.1	PREDICTED: cyclin-dependent kinase 2-like [Acropora digitifera]
OG0000375	1	XP_028405812.1	probable serine/threonine-protein kinase DDB_G0278665 [Dendronephthya gigantea]
OG0000375	1	XP_029210249.1	serine/threonine-protein kinase ksp1-like [Acropora millepora]
OG0000376	1	XP_027035577.1	cholesterol 24-hydroxylase-like [Pocillopora damicornis]
OG0000376	1	XP_027039813.1	cholesterol 24-hydroxylase-like [Pocillopora damicornis]
OG0000376	1	XP_027039814.1	cholesterol 24-hydroxylase-like [Pocillopora damicornis]
OG0000376	1	XP_027039837.1	cholesterol 24-hydroxylase-like [Pocillopora damicornis]
OG0000376	1	XP_027044157.1	cholesterol 24-hydroxylase-like [Pocillopora damicornis]
OG0000377	10	XP_027049612.1	thrombospondin-type laminin G domain and EAR repeat-containing protein-like [Pocillopora damicornis]
OG0000377	1	XP_022808762.1	thrombospondin-type laminin G domain and EAR repeat-containing protein-like [Stylophora pistillata]
OG0000377	1	XP_027049607.1	thrombospondin-type laminin G domain and EAR repeat-containing protein-like, partial [Pocillopora damicornis]
OG0000377	1	XP_027052515.1	thrombospondin-type laminin G domain and EAR repeat-containing protein-like [Pocillopora damicornis]
OG0000378	1	PFX16468.1	Macrophage receptor MARCO [Stylophora pistillata]
OG0000378	1	PFX16471.1	Peroxidasin-like [Stylophora pistillata]
OG0000379	4	KXJ29461.1	Chromatin modification-related protein YNG2 [Exaiptasia pallida]
OG0000380	1	KXJ12999.1	RNA-directed DNA polymerase from mobile element jockey [Exaiptasia pallida]
OG0000380	1	KXJ23725.1	Mucin-19 [Exaiptasia pallida]
OG0000380	1	PFX33626.1	Dual specificity protein kinase shkA [Stylophora pistillata]
OG0000381	2	XP_022806507.1	steroid 17-alpha-hydroxylase/17,20 lyase-like [Stylophora pistillata]
OG0000381	1	XP_020622991.1	steroid 17-alpha-hydroxylase/17,20 lyase-like [Orbicella faveolata]
OG0000381	1	XP_022807080.1	steroid 17-alpha-hydroxylase/17,20 lyase-like [Stylophora pistillata]
OG0000381	1	XP_027037828.1	steroid 17-alpha-hydroxylase/17,20 lyase-like [Pocillopora damicornis]
OG0000381	1	XP_027046817.1	steroid 17-alpha-hydroxylase/17,20 lyase-like [Pocillopora damicornis]
OG0000382	1	PFX16838.1	Transient receptor potential cation channel subfamily A member 1 [Stylophora pistillata]
OG0000382	1	PFX28012.1	Transient receptor potential cation channel subfamily A member 1 [Stylophora pistillata]
OG0000382	1	XP_020624728.1	transient receptor potential cation channel subfamily A member 1-like [Orbicella faveolata]
OG0000382	1	XP_022804398.1	transient receptor potential cation channel subfamily A member 1-like [Stylophora pistillata]
OG0000382	1	XP_027051107.1	transient receptor potential cation channel subfamily A member 1-like [Pocillopora damicornis]
OG0000383	1	XP_022787771.1	glutamate receptor 4-like [Stylophora pistillata]
OG0000383	1	XP_027039575.1	glutamate receptor 2-like [Pocillopora damicornis]
OG0000383	1	XP_027039581.1	glutamate receptor ionotropic, kainate 1-like [Pocillopora damicornis]
OG0000383	1	XP_027039625.1	glutamate receptor ionotropic, kainate 3-like [Pocillopora damicornis]
OG0000383	1	XP_027043044.1	glutamate receptor ionotropic, kainate 1-like [Pocillopora damicornis]
OG0000384	4	PFX12769.1	putative RNA-directed DNA polymerase from transposon X-element [Stylophora pistillata]
OG0000384	2	PFX15077.1	RNA-directed DNA polymerase from mobile element jockey [Stylophora pistillata]
OG0000384	1	PFX22891.1	Tetratricopeptide repeat protein 28 [Stylophora pistillata]
OG0000385	12	XP_022782984.1	NLR family CARD domain-containing protein 4-like isoform X1 [Stylophora pistillata]
OG0000385	1	PFX15770.1	Protein NLRC5, partial [Stylophora pistillata]
OG0000385	1	XP_020630387.1	baculoviral IAP repeat-containing protein 1e-like, partial [Orbicella faveolata]
OG0000386	4	XP_027053531.1	pancreatic triacylglycerol lipase-like isoform X1 [Pocillopora damicornis]
OG0000386	2	XP_022804400.1	inactive pancreatic lipase-related protein 1-like [Stylophora pistillata]
OG0000386	1	PFX32204.1	Inactive pancreatic lipase-related protein 1 [Stylophora pistillata]
OG0000386	1	XP_027051174.1	pancreatic lipase-related protein 2-like isoform X1 [Pocillopora damicornis]
OG0000386	1	XP_027053533.1	pancreatic triacylglycerol lipase-like isoform X3 [Pocillopora damicornis]
OG0000387	1	XP_022779237.1	homeobox protein MOX-1-like [Stylophora pistillata]
OG0000387	1	XP_027042631.1	homeobox protein Hox-B3-like [Pocillopora damicornis]
OG0000387	1	XP_027048248.1	homeobox protein Hox-D3-like isoform X2 [Pocillopora damicornis]
OG0000387	1	XP_027048249.1	homeobox protein Hox-A4-like [Pocillopora damicornis]
OG0000387	1	XP_027048250.1	homeobox protein Hox-D3-like [Pocillopora damicornis]
OG0000388	3	XP_027040577.1	prolow-density lipoprotein receptor-related protein 1-like [Pocillopora damicornis]
OG0000388	2	XP_022803615.1	sushi, von Willebrand factor type A, EGF and pentraxin domain-containing protein 1-like isoform X1 [Stylophora pistillata]
OG0000388	2	XP_027040579.1	LOW QUALITY PROTEIN: low-density lipoprotein receptor-related protein 4-like [Pocillopora damicornis]
OG0000388	1	PFX17351.1	Low-density lipoprotein receptor-related protein 6 [Stylophora pistillata]
OG0000388	1	XP_022794657.1	sushi, von Willebrand factor type A, EGF and pentraxin domain-containing protein 1-like [Stylophora pistillata]
OG0000389	1	KXJ22877.1	Hippocalcin-like protein 1 [Exaiptasia pallida]
OG0000389	1	XP_022799828.1	calsenilin-like [Stylophora pistillata]
OG0000389	1	XP_027040499.1	neuronal calcium sensor 1-like [Pocillopora damicornis]
OG0000389	1	XP_027040504.1	neuronal calcium sensor 1-like [Pocillopora damicornis]
OG0000389	1	XP_027054872.1	neurocalcin homolog [Pocillopora damicornis]
OG0000390	6	PFX32738.1	LINE-1 reverse transcriptase-like [Stylophora pistillata]
OG0000390	5	BAC82626.1	pol-like protein [Ciona intestinalis]
OG0000390	1	BAC82611.1	pol-like protein [Danio rerio]
OG0000390	1	PIK46310.1	pol-like protein [Apostichopus japonicus]
OG0000390	1	SHE21941.1	Exodeoxyribonuclease III [Bathymodiolus brooksi thiotrophic gill symbiont]
OG0000391	3	PFX33288.1	Cyclin-dependent kinase 2 [Stylophora pistillata]
OG0000391	1	PFX14707.1	Tyrosine-protein kinase SPK-1 [Stylophora pistillata]
OG0000391	1	PFX30889.1	Protein BTN1 [Stylophora pistillata]
OG0000392	3	PFX13596.1	Neurexin-4 [Stylophora pistillata]
OG0000392	3	PFX13630.1	putative RNA-directed DNA polymerase from transposon BS [Stylophora pistillata]
OG0000392	1	PFX14310.1	DNA-directed primase/polymerase protein [Stylophora pistillata]
OG0000392	1	PFX18608.1	Protein sidekick-2 [Stylophora pistillata]
OG0000393	1	PFX18354.1	Kelch-like protein 20 [Stylophora pistillata]
OG0000393	1	PFX18976.1	Kelch-like protein 20 [Stylophora pistillata]
OG0000393	1	PFX22743.1	Kelch-like protein 20 [Stylophora pistillata]
OG0000393	1	XP_027040815.1	kelch-like protein 17 [Pocillopora damicornis]
OG0000393	1	XP_027042677.1	kelch-like protein 1 isoform X2 [Pocillopora damicornis]
OG0000394	1	XP_027043236.1	sodium channel protein 1 brain-like [Pocillopora damicornis]
OG0000394	1	XP_027044758.1	sodium channel protein 1 brain-like isoform X1 [Pocillopora damicornis]
OG0000394	1	XP_027044933.1	sodium channel protein 60E-like [Pocillopora damicornis]
OG0000394	1	XP_027044934.1	sodium channel protein 60E-like [Pocillopora damicornis]
OG0000394	1	XP_027054294.1	sodium channel protein 1 brain-like isoform X1 [Pocillopora damicornis]
OG0000395	1	PFX27628.1	Low affinity immunoglobulin epsilon Fc receptor [Stylophora pistillata]
OG0000395	1	XP_004337908.1	calcium binding egf domain containing protein [Acanthamoeba castellanii str. Neff]
OG0000395	1	XP_027035520.1	fibrillin-2-like, partial [Pocillopora damicornis]
OG0000395	1	XP_027041647.1	uromodulin-like isoform X2 [Pocillopora damicornis]
OG0000395	1	XP_028362149.1	LOW QUALITY PROTEIN: nidogen-2 [Phyllostomus discolor]
OG0000396	1	XP_022802078.1	tyrosine-protein kinase SRK2-like [Stylophora pistillata]
OG0000396	1	XP_022802082.1	tyrosine-protein kinase SRK2-like [Stylophora pistillata]
OG0000396	1	XP_022802094.1	tyrosine-protein kinase SRK2-like [Stylophora pistillata]
OG0000396	1	XP_027044356.1	tyrosine-protein kinase Tec-like isoform X2 [Pocillopora damicornis]
OG0000396	1	XP_027045983.1	tyrosine-protein kinase ABL1-like [Pocillopora damicornis]
OG0000398	5	PFX22344.1	Melanocortin receptor 4 [Stylophora pistillata]
OG0000400	2	KXJ11388.1	Transposon Ty3-G Gag-Pol polyprotein [Exaiptasia pallida]
OG0000400	1	KXJ28692.1	Retrovirus-related Pol polyprotein from transposon opus [Exaiptasia pallida]
OG0000400	1	PFX13249.1	Retrovirus-related Pol polyprotein from transposon 17.6 [Stylophora pistillata]
OG0000400	1	PFX27046.1	Transposon Ty3-G Gag-Pol polyprotein [Stylophora pistillata]
OG0000401	1	XP_027036927.1	potassium voltage-gated channel subfamily A member 2-like [Pocillopora damicornis]
OG0000401	1	XP_027039281.1	potassium voltage-gated channel subfamily A member 2-like [Pocillopora damicornis]
OG0000401	1	XP_027042498.1	shaker-related potassium channel tsha2-like [Pocillopora damicornis]
OG0000401	1	XP_027045291.1	potassium voltage-gated channel subfamily A member 7-like [Pocillopora damicornis]
OG0000401	1	XP_027046820.1	potassium voltage-gated channel subfamily A member 7-like [Pocillopora damicornis]
OG0000402	2	XP_020618007.1	neurogenic locus Notch protein-like [Orbicella faveolata]
OG0000402	1	PFX13701.1	Angiopoietin-1 receptor [Stylophora pistillata]
OG0000402	1	PFX20054.1	Latrophilin-3 [Stylophora pistillata]
OG0000402	1	XP_027036226.1	adhesion G protein-coupled receptor B1-like [Pocillopora damicornis]
OG0000402	1	XP_027042990.1	neurogenic locus notch homolog protein 1-like [Pocillopora damicornis]
OG0000403	1	XP_027041810.1	cyclin-dependent kinase 6-like [Pocillopora damicornis]
OG0000403	1	XP_027044400.1	cyclin-dependent-like kinase 5 [Pocillopora damicornis]
OG0000403	1	XP_027045205.1	cyclin-dependent kinase 14-like isoform X1 [Pocillopora damicornis]
OG0000403	1	XP_027047034.1	cyclin-dependent kinase 1-like [Pocillopora damicornis]
OG0000403	1	XP_027059049.1	cyclin-dependent kinase 2-like [Pocillopora damicornis]
OG0000404	1	PFX33821.1	Histamine N-methyltransferase [Stylophora pistillata]
OG0000404	1	XP_020621025.1	histamine N-methyltransferase-like [Orbicella faveolata]
OG0000404	1	XP_022800774.1	histamine N-methyltransferase A-like [Stylophora pistillata]
OG0000404	1	XP_027050169.1	histamine N-methyltransferase-like [Pocillopora damicornis]
OG0000404	1	XP_027050914.1	histamine N-methyltransferase-like [Pocillopora damicornis]
OG0000405	1	PFX15183.1	Mitotic checkpoint protein BUB3 [Stylophora pistillata]
OG0000405	1	PFX29178.1	Leucine-rich repeat-containing protein 18 [Stylophora pistillata]
OG0000405	1	PFX32858.1	Tetratricopeptide repeat protein 28 [Stylophora pistillata]
OG0000405	1	XP_027049573.1	OTU domain-containing protein DDB_G0284757-like, partial [Pocillopora damicornis]
OG0000406	2	PFX16281.1	Ephrin-B1 [Stylophora pistillata]
OG0000406	2	XP_022784001.1	ephrin-B2a-like [Stylophora pistillata]
OG0000406	1	XP_027055140.1	ephrin-B2a-like isoform X2 [Pocillopora damicornis]
OG0000406	1	XP_027057440.1	ephrin-B1-like [Pocillopora damicornis]
OG0000406	1	XP_027057466.1	ephrin-B2-like [Pocillopora damicornis]
OG0000407	1	XP_027046495.1	CD109 antigen-like [Pocillopora damicornis]
OG0000407	1	XP_027048082.1	pregnancy zone protein-like [Pocillopora damicornis]
OG0000408	1	PFX23634.1	putative ATP-dependent DNA helicase RecS [Stylophora pistillata]
OG0000408	1	RXN33348.1	C-C motif chemokine 21-like protein [Labeo rohita]
OG0000409	3	KXJ10149.1	RNA-directed DNA polymerase from mobile element jockey [Exaiptasia pallida]
OG0000410	2	XP_027039053.1	melanopsin-like [Pocillopora damicornis]
OG0000410	1	XP_020620446.1	histamine H2 receptor-like [Orbicella faveolata]
OG0000410	1	XP_022787683.1	melanopsin-like [Stylophora pistillata]
OG0000410	1	XP_027036566.1	melanopsin-like [Pocillopora damicornis]
OG0000410	1	XP_027036569.1	5-hydroxytryptamine receptor 2A-like [Pocillopora damicornis]
OG0000411	4	PFX18411.1	Dual specificity protein kinase shkA [Stylophora pistillata]
OG0000411	3	PFX16122.1	Mitogen-activated protein kinase kinase kinase 7 [Stylophora pistillata]
OG0000411	3	PFX33626.1	Dual specificity protein kinase shkA [Stylophora pistillata]
OG0000411	2	XP_022796263.1	dual serine/threonine and tyrosine protein kinase-like [Stylophora pistillata]
OG0000411	1	PFX22056.1	CBL-interacting serine/threonine-protein kinase 13 [Stylophora pistillata]
OG0000412	8	PFX29084.1	Clavaminate synthase-like protein [Stylophora pistillata]
OG0000412	1	PFX29085.1	Clavaminate synthase-like protein [Stylophora pistillata]
OG0000412	1	PFX32636.1	Formin-binding protein 4 [Stylophora pistillata]
OG0000412	1	XP_022805017.1	clavaminate synthase-like protein At3g21360 [Stylophora pistillata]
OG0000412	1	XP_027047514.1	clavaminate synthase-like protein At3g21360, partial [Pocillopora damicornis]
OG0000414	7	KXJ16597.1	Protein arginine N-methyltransferase 8-B [Exaiptasia pallida]
OG0000414	3	PFX18000.1	Zinc finger protein 862 [Stylophora pistillata]
OG0000416	1	XP_022796201.1	counting factor associated protein D-like [Stylophora pistillata]
OG0000416	1	XP_027040981.1	coiled-coil domain-containing protein 178-like [Pocillopora damicornis]
OG0000416	1	XP_027040990.1	digestive cysteine proteinase 1-like [Pocillopora damicornis]
OG0000416	1	XP_027040997.1	counting factor associated protein D-like [Pocillopora damicornis]
OG0000416	1	XP_027040998.1	counting factor associated protein D-like [Pocillopora damicornis]
OG0000417	1	XP_027035614.1	prolyl 4-hydroxylase subunit alpha-1-like [Pocillopora damicornis]
OG0000417	1	XP_027039262.1	prolyl 4-hydroxylase subunit alpha-1-like isoform X3 [Pocillopora damicornis]
OG0000417	1	XP_027039367.1	prolyl 4-hydroxylase subunit alpha-1-like [Pocillopora damicornis]
OG0000417	1	XP_027048529.1	prolyl 4-hydroxylase subunit alpha-1-like [Pocillopora damicornis]
OG0000417	1	XP_027055483.1	prolyl 4-hydroxylase subunit alpha-1-like [Pocillopora damicornis]
OG0000419	2	KXJ21695.1	Glutamine-rich protein 2 [Exaiptasia pallida]
OG0000419	1	PFX14037.1	Gelation factor [Stylophora pistillata]
OG0000420	9	PFX13852.1	Splicing factor 3B subunit 4 [Stylophora pistillata]
OG0000421	6	XP_022804778.1	fibroblast growth factor receptor 3-like [Stylophora pistillata]
OG0000421	3	PFX21217.1	Inactive tyrosine-protein kinase 7 [Stylophora pistillata]
OG0000421	3	XP_027043352.1	fibroblast growth factor receptor 3-like, partial [Pocillopora damicornis]
OG0000421	1	PFX14702.1	Tyrosine kinase receptor Cad96Ca [Stylophora pistillata]
OG0000421	1	XP_022802304.1	hemicentin-1-like [Stylophora pistillata]
OG0000422	1	XP_027037089.1	paired box protein Pax-3-like [Pocillopora damicornis]
OG0000423	2	XP_020623402.1	beta-1,3-galactosyltransferase 6-like [Orbicella faveolata]
OG0000423	1	PFX25028.1	putative beta-1,3-galactosyltransferase 16 [Stylophora pistillata]
OG0000423	1	PFX30778.1	Beta-1,3-galactosyltransferase 4 [Stylophora pistillata]
OG0000424	3	XP_027041655.1	TCDD-inducible poly [ADP-ribose] polymerase-like [Pocillopora damicornis]
OG0000424	2	XP_022786923.1	poly [ADP-ribose] polymerase 12-like [Stylophora pistillata]
OG0000424	2	XP_027041654.1	TCDD-inducible poly [ADP-ribose] polymerase-like isoform X2 [Pocillopora damicornis]
OG0000424	2	XP_027052129.1	TCDD-inducible poly [ADP-ribose] polymerase-like [Pocillopora damicornis]
OG0000424	1	XP_027044283.1	poly [ADP-ribose] polymerase 12-like isoform X1 [Pocillopora damicornis]
OG0000426	2	XP_027058521.1	melanocyte-stimulating hormone receptor-like [Pocillopora damicornis]
OG0000426	1	XP_022800079.1	adenosine receptor A2a-like [Stylophora pistillata]
OG0000426	1	XP_027036507.1	adenosine receptor A2a-like [Pocillopora damicornis]
OG0000426	1	XP_027039232.1	melanopsin-like [Pocillopora damicornis]
OG0000426	1	XP_027039239.1	adenosine receptor A2a-like [Pocillopora damicornis]
OG0000427	1	XP_020612036.1	neuropeptide FF receptor 2-like [Orbicella faveolata]
OG0000427	1	XP_027045999.1	neuropeptide FF receptor 2-like [Pocillopora damicornis]
OG0000427	1	XP_027046074.1	prolactin-releasing peptide receptor-like [Pocillopora damicornis]
OG0000427	1	XP_027046367.1	QRFP-like peptide receptor [Pocillopora damicornis]
OG0000427	1	XP_027046392.1	substance-K receptor-like [Pocillopora damicornis]
OG0000428	2	XP_020618980.1	collagen alpha-1(VI) chain-like [Orbicella faveolata]
OG0000428	1	PFX19425.1	Collagen alpha-5(VI) chain [Stylophora pistillata]
OG0000428	1	XP_027052871.1	vitrin-like [Pocillopora damicornis]
OG0000428	1	XP_027057071.1	cartilage matrix protein-like [Pocillopora damicornis]
OG0000429	1	PFX13778.1	Sacsin [Stylophora pistillata]
OG0000429	1	PFX16627.1	D-inositol 3-phosphate glycosyltransferase [Stylophora pistillata]
OG0000429	1	PFX17772.1	E3 ubiquitin-protein ligase DZIP3 [Stylophora pistillata]
OG0000429	1	PFX24805.1	E3 ubiquitin-protein ligase DZIP3 [Stylophora pistillata]
OG0000429	1	PFX31376.1	Guanylate-binding protein 7 [Stylophora pistillata]
OG0000430	1	XP_020602903.1	thyroxine 5-deiodinase-like [Orbicella faveolata]
OG0000430	1	XP_027047993.1	type I iodothyronine deiodinase-like [Pocillopora damicornis]
OG0000430	1	XP_027047994.1	thyroxine 5-deiodinase-like [Pocillopora damicornis]
OG0000430	1	XP_027051757.1	type I iodothyronine deiodinase-like [Pocillopora damicornis]
OG0000430	1	XP_027052025.1	type I iodothyronine deiodinase-like [Pocillopora damicornis]
OG0000431	10	XP_027053114.1	DELTA-thalatoxin-Avl2a-like [Pocillopora damicornis]
OG0000431	3	XP_027046717.1	DELTA-alicitoxin-Pse2b-like [Pocillopora damicornis]
OG0000431	3	XP_027053112.1	DELTA-alicitoxin-Pse2b-like [Pocillopora damicornis]
OG0000431	1	XP_027045900.1	DELTA-thalatoxin-Avl2a-like [Pocillopora damicornis]
OG0000432	3	PFX27702.1	Oncoprotein-induced transcript 3 protein [Stylophora pistillata]
OG0000432	3	PFX27722.1	Deleted in malignant brain tumors 1 protein [Stylophora pistillata]
OG0000432	2	PFX27261.1	Oncoprotein-induced transcript 3 protein [Stylophora pistillata]
OG0000432	2	PFX27706.1	Pancreatic secretory granule membrane major glycoprotein GP2 [Stylophora pistillata]
OG0000432	2	PFX27724.1	Oncoprotein-induced transcript 3 protein [Stylophora pistillata]
OG0000434	2	XP_022793729.1	rhodopsin-like [Stylophora pistillata]
OG0000434	2	XP_027038572.1	melanopsin-B-like [Pocillopora damicornis]
OG0000434	1	XP_022803933.1	visual pigment-like receptor peropsin [Stylophora pistillata]
OG0000434	1	XP_027038571.1	pinopsin-like [Pocillopora damicornis]
OG0000434	1	XP_027051985.1	melanopsin-like [Pocillopora damicornis]
OG0000435	3	PFX13300.1	Scavenger receptor cysteine-rich type 1 protein M130 [Stylophora pistillata]
OG0000435	2	PFX16428.1	Tenascin-X [Stylophora pistillata]
OG0000435	1	PFX18278.1	Tenascin-X [Stylophora pistillata]
OG0000435	1	XP_022808830.1	mucin-like protein [Stylophora pistillata]
OG0000435	1	XP_027039530.1	protocadherin gamma-A4-like [Pocillopora damicornis]
OG0000436	2	XP_022787507.1	alpha-1,6-mannosylglycoprotein 6-beta-N-acetylglucosaminyltransferase A-like [Stylophora pistillata]
OG0000436	2	XP_027050738.1	alpha-1,6-mannosylglycoprotein 6-beta-N-acetylglucosaminyltransferase A-like [Pocillopora damicornis]
OG0000436	1	XP_027043494.1	alpha-1,6-mannosylglycoprotein 6-beta-N-acetylglucosaminyltransferase A-like [Pocillopora damicornis]
OG0000436	1	XP_027056857.1	alpha-1,6-mannosylglycoprotein 6-beta-N-acetylglucosaminyltransferase A-like [Pocillopora damicornis]
OG0000438	1	XP_020612176.1	TNF receptor-associated factor 5-like [Orbicella faveolata]
OG0000438	1	XP_022787383.1	TNF receptor-associated factor 4-like [Stylophora pistillata]
OG0000438	1	XP_027041482.1	TNF receptor-associated factor 5-like [Pocillopora damicornis]
OG0000438	1	XP_027045172.1	TNF receptor-associated factor 5-like isoform X1 [Pocillopora damicornis]
OG0000438	1	XP_027058383.1	TNF receptor-associated factor 4-like [Pocillopora damicornis]
OG0000440	4	XP_027052301.1	LOW QUALITY PROTEIN: bile acid-CoA:amino acid N-acyltransferase-like [Pocillopora damicornis]
OG0000440	3	PFX18584.1	Acyl-coenzyme A amino acid N-acyltransferase 2 [Stylophora pistillata]
OG0000440	1	PFX33274.1	Acyl-coenzyme A amino acid N-acyltransferase 2 [Stylophora pistillata]
OG0000440	1	XP_022801685.1	bile acid-CoA:amino acid N-acyltransferase-like [Stylophora pistillata]
OG0000440	1	XP_027036460.1	acyl-coenzyme A thioesterase 5-like [Pocillopora damicornis]
OG0000441	2	XP_027047032.1	UPF0676 protein C1494.01-like [Pocillopora damicornis]
OG0000441	1	XP_027043530.1	2-oxoglutarate-dependent dioxygenase ecdK-like isoform X1 [Pocillopora damicornis]
OG0000441	1	XP_027047071.1	2-oxoglutarate-dependent dioxygenase ecdK-like [Pocillopora damicornis]
OG0000441	1	XP_027048863.1	2-oxoglutarate-dependent dioxygenase gloC-like [Pocillopora damicornis]
OG0000444	2	XP_022800943.1	allene oxide synthase-lipoxygenase protein-like [Stylophora pistillata]
OG0000444	1	XP_015771173.1	PREDICTED: allene oxide synthase-lipoxygenase protein-like [Acropora digitifera]
OG0000444	1	XP_027047439.1	allene oxide synthase-lipoxygenase protein-like isoform X1 [Pocillopora damicornis]
OG0000444	1	XP_027058636.1	allene oxide synthase-lipoxygenase protein-like [Pocillopora damicornis]
OG0000444	1	XP_027058640.1	allene oxide synthase-lipoxygenase protein-like [Pocillopora damicornis]
OG0000445	2	XP_027056012.1	diuretic hormone receptor-like [Pocillopora damicornis]
OG0000445	1	XP_015780086.1	PREDICTED: kielin/chordin-like protein [Acropora digitifera]
OG0000445	1	XP_027057256.1	adhesion G-protein coupled receptor D1-like isoform X1 [Pocillopora damicornis]
OG0000446	7	KXJ10028.1	Integrase/recombinase xerD-like [Exaiptasia pallida]
OG0000446	2	PFX32844.1	Retrovirus-related Pol polyprotein from type-1 retrotransposable element R2 [Stylophora pistillata]
OG0000447	2	XP_027042186.1	ectin-like isoform X1 [Pocillopora damicornis]
OG0000447	1	PFX20247.1	Golgi-associated plant pathogenesis-related protein 1 [Stylophora pistillata]
OG0000447	1	PFX20252.1	Golgi-associated plant pathogenesis-related protein 1 [Stylophora pistillata]
OG0000447	1	PFX27369.1	Cell wall protein PRY3 [Stylophora pistillata]
OG0000447	1	XP_027042191.1	ectin-like [Pocillopora damicornis]
OG0000449	2	XP_020606095.1	VWFA and cache domain-containing protein 1-like [Orbicella faveolata]
OG0000449	1	XP_027058093.1	VWFA and cache domain-containing protein 1-like [Pocillopora damicornis]
OG0000449	1	XP_027058094.1	VWFA and cache domain-containing protein 1-like [Pocillopora damicornis]
OG0000449	1	XP_027058098.1	VWFA and cache domain-containing protein 1-like [Pocillopora damicornis]
OG0000449	1	XP_029185589.1	VWFA and cache domain-containing protein 1-like [Acropora millepora]
OG0000450	3	PFX18041.1	Hemicentin-1 [Stylophora pistillata]
OG0000450	1	PFX12306.1	Hemicentin-2, partial [Stylophora pistillata]
OG0000450	1	PFX13243.1	Scavenger receptor cysteine-rich domain superfamily protein [Stylophora pistillata]
OG0000450	1	XP_022777680.1	hemicentin-1-like isoform X1 [Stylophora pistillata]
OG0000450	1	XP_027039518.1	deleted in malignant brain tumors 1 protein-like isoform X1 [Pocillopora damicornis]
OG0000451	2	XP_027037506.1	olfactomedin-like protein 2B [Pocillopora damicornis]
OG0000451	1	XP_022803306.1	olfactomedin-like protein 2A [Stylophora pistillata]
OG0000451	1	XP_027038162.1	hemicentin-1-like [Pocillopora damicornis]
OG0000452	3	PFX26454.1	NACHT, LRR and PYD domains-containing protein 12 [Stylophora pistillata]
OG0000452	1	PFX27671.1	NLR family CARD domain-containing protein 4 [Stylophora pistillata]
OG0000452	1	PFX29114.1	UPF0469 protein KIAA0907, partial [Stylophora pistillata]
OG0000453	1	PFX30647.1	Histone H5 [Stylophora pistillata]
OG0000453	1	XP_027037829.1	histone H1-delta-like [Pocillopora damicornis]
OG0000453	1	XP_027044883.1	histone H1-delta-like [Pocillopora damicornis]
OG0000453	1	XP_027050729.1	histone H1-delta-like [Pocillopora damicornis]
OG0000453	1	XP_027050732.1	histone H1-delta-like [Pocillopora damicornis]
OG0000454	1	KXJ14205.1	Integrase/recombinase xerD-like [Exaiptasia pallida]
OG0000454	1	KXJ27465.1	Retrovirus-related Pol polyprotein from transposon 412 [Exaiptasia pallida]
OG0000455	15	PFX24759.1	Retrovirus-related Pol polyprotein from transposon 17.6 [Stylophora pistillata]
OG0000455	3	PFX18074.1	ABC transporter G family member 9 [Stylophora pistillata]
OG0000455	3	PFX20648.1	Serine/threonine-protein kinase Chk2 [Stylophora pistillata]
OG0000456	2	XP_027046046.1	carbohydrate sulfotransferase 1-like, partial [Pocillopora damicornis]
OG0000456	1	XP_027036403.1	carbohydrate sulfotransferase 6-like [Pocillopora damicornis]
OG0000456	1	XP_027041332.1	carbohydrate sulfotransferase 4-like [Pocillopora damicornis]
OG0000456	1	XP_027044385.1	carbohydrate sulfotransferase 1-like [Pocillopora damicornis]
OG0000456	1	XP_027046705.1	carbohydrate sulfotransferase 6-like [Pocillopora damicornis]
OG0000457	1	XP_027060131.1	beta-1,3-galactosyl-O-glycosyl-glycoprotein beta-1,6-N-acetylglucosaminyltransferase 4-like isoform X1 [Pocillopora damicornis]
OG0000458	2	XP_027048972.1	phospholipase A2 A2-hormotoxin-Apt1a-like [Pocillopora damicornis]
OG0000458	2	XP_027050230.1	phospholipase A2 A2-actitoxin-Cgg2a-like [Pocillopora damicornis]
OG0000458	1	XP_022779847.1	phospholipase A2 A2-actitoxin-Cgg2a-like isoform X1 [Stylophora pistillata]
OG0000458	1	XP_022779849.1	phospholipase A2 A2-actitoxin-Cgg2a-like isoform X1 [Stylophora pistillata]
OG0000458	1	XP_022779850.1	phospholipase A2 A2-actitoxin-Cgg2a-like isoform X2 [Stylophora pistillata]
OG0000459	1	PFX15441.1	Protein rolling stone [Stylophora pistillata]
OG0000459	1	XP_027055797.1	protein rolling stone-like [Pocillopora damicornis]
OG0000459	1	XP_027056021.1	protein rolling stone-like [Pocillopora damicornis]
OG0000459	1	XP_027056022.1	protein rolling stone-like, partial [Pocillopora damicornis]
OG0000459	1	XP_027058581.1	protein rolling stone-like isoform X1 [Pocillopora damicornis]
OG0000460	2	XP_015757085.1	PREDICTED: cubilin-like [Acropora digitifera]
OG0000460	2	XP_027049132.1	cubilin-like [Pocillopora damicornis]
OG0000460	1	PFX26315.1	CUB and sushi domain-containing protein 2 [Stylophora pistillata]
OG0000460	1	PFX30194.1	Tolloid-like protein 2 [Stylophora pistillata]
OG0000460	1	XP_027037222.1	neuropilin-1-like [Pocillopora damicornis]
OG0000461	2	PFX20200.1	Insoluble matrix shell protein 1 [Stylophora pistillata]
OG0000461	1	KXJ15087.1	E3 ubiquitin-protein ligase TRIM71 [Exaiptasia pallida]
OG0000461	1	PFX13101.1	Dynein heavy chain 7, axonemal [Stylophora pistillata]
OG0000461	1	XP_027053471.1	insoluble matrix shell protein 1-like [Pocillopora damicornis]
OG0000462	7	PFX34292.1	P-selectin [Stylophora pistillata]
OG0000462	1	PFX27244.1	Carboxypeptidase D [Stylophora pistillata]
OG0000463	10	XP_027049328.1	cubilin-like isoform X1 [Pocillopora damicornis]
OG0000463	3	XP_027049329.1	cubilin-like isoform X2 [Pocillopora damicornis]
OG0000463	2	XP_027044671.1	CUB domain-containing protein 2-like, partial [Pocillopora damicornis]
OG0000463	2	XP_027049331.1	bone morphogenetic protein 1-like isoform X1 [Pocillopora damicornis]
OG0000463	2	XP_027054192.1	tolloid-like protein 2 [Pocillopora damicornis]
OG0000464	5	KXJ22482.1	Exonuclease [Exaiptasia pallida]
OG0000464	2	KXJ24424.1	ATP-dependent DNA helicase PIF1 [Exaiptasia pallida]
OG0000465	1	XP_027036165.1	creatine kinase B-type-like [Pocillopora damicornis]
OG0000465	1	XP_027041476.1	arginine kinase-like isoform X1 [Pocillopora damicornis]
OG0000465	1	XP_027045494.1	creatine kinase, testis isozyme-like [Pocillopora damicornis]
OG0000465	1	XP_027049800.1	creatine kinase, flagellar-like, partial [Pocillopora damicornis]
OG0000465	1	XP_027055888.1	creatine kinase B-type-like [Pocillopora damicornis]
OG0000466	1	XP_022789495.1	putative ferric-chelate reductase 1 [Stylophora pistillata]
OG0000466	1	XP_027046420.1	putative ferric-chelate reductase 1 isoform X2 [Pocillopora damicornis]
OG0000466	1	XP_027048847.1	ferric-chelate reductase 1-like [Pocillopora damicornis]
OG0000466	1	XP_027049151.1	LOW QUALITY PROTEIN: putative ferric-chelate reductase 1 [Pocillopora damicornis]
OG0000467	2	PFX24401.1	Solute carrier family 15 member 4 [Stylophora pistillata]
OG0000467	1	PFX24423.1	Solute carrier family 15 member 4 [Stylophora pistillata]
OG0000467	1	XP_022792579.1	solute carrier family 15 member 4-like [Stylophora pistillata]
OG0000467	1	XP_027047566.1	solute carrier family 15 member 4-like [Pocillopora damicornis]
OG0000467	1	XP_027047760.1	solute carrier family 15 member 4-like [Pocillopora damicornis]
OG0000468	3	XP_022787729.1	angiopoietin-1 receptor-like isoform X1 [Stylophora pistillata]
OG0000468	2	XP_027058547.1	angiopoietin-1 receptor-like [Pocillopora damicornis]
OG0000468	1	PFX11772.1	Tyrosine-protein kinase transmembrane receptor ROR2 [Stylophora pistillata]
OG0000468	1	PFX27293.1	Tyrosine-protein kinase receptor Tie-2 [Stylophora pistillata]
OG0000468	1	XP_022787745.1	tyrosine-protein kinase receptor Tie-1-like isoform X4 [Stylophora pistillata]
OG0000469	3	XP_027041094.1	heat shock protein Hsp-16.2-like [Pocillopora damicornis]
OG0000469	3	XP_027041102.1	heat shock protein beta-2-like isoform X2 [Pocillopora damicornis]
OG0000469	1	PFX26872.1	Protein farnesyltransferase subunit beta [Stylophora pistillata]
OG0000469	1	XP_027035811.1	protein lethal(2)essential for life-like [Pocillopora damicornis]
OG0000470	1	KXJ07848.1	von Willebrand factor [Exaiptasia pallida]
OG0000471	1	PFX25509.1	Sodium-coupled monocarboxylate transporter 2 [Stylophora pistillata]
OG0000471	1	XP_027042323.1	sodium-coupled monocarboxylate transporter 1-like [Pocillopora damicornis]
OG0000471	1	XP_027042324.1	sodium-coupled monocarboxylate transporter 1-like [Pocillopora damicornis]
OG0000471	1	XP_027042633.1	sodium-coupled monocarboxylate transporter 1-like isoform X2 [Pocillopora damicornis]
OG0000471	1	XP_027048699.1	sodium-coupled monocarboxylate transporter 1-like isoform X1 [Pocillopora damicornis]
OG0000472	7	PFX28093.1	Chondroitin sulfate ABC exolyase [Stylophora pistillata]
OG0000472	3	PFX18560.1	Chondroitin sulfate ABC exolyase [Stylophora pistillata]
OG0000472	3	PFX32064.1	Chondroitin sulfate ABC exolyase [Stylophora pistillata]
OG0000472	1	PFX34477.1	Chondroitin sulfate ABC exolyase [Stylophora pistillata]
OG0000473	1	XP_022788717.1	solute carrier family 23 member 2-like [Stylophora pistillata]
OG0000473	1	XP_027037954.1	solute carrier family 23 member 2-like [Pocillopora damicornis]
OG0000473	1	XP_027040448.1	solute carrier family 23 member 2-like [Pocillopora damicornis]
OG0000473	1	XP_027041462.1	solute carrier family 23 member 1-like [Pocillopora damicornis]
OG0000473	1	XP_027041490.1	solute carrier family 23 member 2-like [Pocillopora damicornis]
OG0000474	11	XP_027037062.1	putative leucine-rich repeat-containing protein DDB_G0281931 [Pocillopora damicornis]
OG0000474	5	PFX23298.1	Leucine-rich alpha-2-glycoprotein [Stylophora pistillata]
OG0000474	4	XP_027056024.1	putative leucine-rich repeat-containing protein DDB_G0281931 [Pocillopora damicornis]
OG0000474	2	XP_027059555.1	putative leucine-rich repeat-containing protein DDB_G0281931 [Pocillopora damicornis]
OG0000474	1	XP_020615103.1	putative leucine-rich repeat-containing protein DDB_G0281931 [Orbicella faveolata]
OG0000475	1	PFX18803.1	Protein PCOTH [Stylophora pistillata]
OG0000476	2	XP_027052591.1	heat shock cognate 71 kDa protein-like [Pocillopora damicornis]
OG0000476	1	AMX23290.1	heat shock protein 70 [Pocillopora damicornis]
OG0000476	1	XP_027037242.1	heat shock protein 70 A1-like [Pocillopora damicornis]
OG0000476	1	XP_027043501.1	heat shock cognate 71 kDa protein-like [Pocillopora damicornis]
OG0000476	1	XP_027045779.1	endoplasmic reticulum chaperone BiP-like [Pocillopora damicornis]
OG0000477	3	XP_027056466.1	protogenin-like [Pocillopora damicornis]
OG0000477	1	PFX26533.1	Basigin [Stylophora pistillata]
OG0000477	1	XP_020610690.1	basigin-like [Orbicella faveolata]
OG0000477	1	XP_020610692.1	peroxidasin homolog [Orbicella faveolata]
OG0000478	1	XP_027050805.1	putative ammonium transporter 3 [Pocillopora damicornis]
OG0000478	1	XP_027050812.1	putative ammonium transporter 3 [Pocillopora damicornis]
OG0000478	1	XP_027050816.1	putative ammonium transporter 3 [Pocillopora damicornis]
OG0000478	1	XP_027057859.1	putative ammonium transporter 3 [Pocillopora damicornis]
OG0000478	1	XP_027057867.1	putative ammonium transporter 3 [Pocillopora damicornis]
OG0000479	2	XP_027047685.1	excitatory amino acid transporter 3-like [Pocillopora damicornis]
OG0000479	1	XP_027047632.1	excitatory amino acid transporter 1-like [Pocillopora damicornis]
OG0000479	1	XP_027047633.1	excitatory amino acid transporter 1-like [Pocillopora damicornis]
OG0000479	1	XP_027047657.1	excitatory amino acid transporter 1-like [Pocillopora damicornis]
OG0000479	1	XP_027050723.1	excitatory amino acid transporter 3-like [Pocillopora damicornis]
OG0000480	1	XP_027043929.1	fibroblast growth factor 1-like [Pocillopora damicornis]
OG0000480	1	XP_027043936.1	fibroblast growth factor 1-like [Pocillopora damicornis]
OG0000480	1	XP_027044096.1	fibroblast growth factor 1-like [Pocillopora damicornis]
OG0000480	1	XP_027051354.1	fibroblast growth factor 2-like [Pocillopora damicornis]
OG0000480	1	XP_027051356.1	fibroblast growth factor 1-like [Pocillopora damicornis]
OG0000481	7	PFX32854.1	Meprin A subunit beta [Stylophora pistillata]
OG0000481	2	PFX25476.1	Neuropilin-1 [Stylophora pistillata]
OG0000481	2	PFX34241.1	Proto-oncogene tyrosine-protein kinase receptor Ret [Stylophora pistillata]
OG0000481	1	KXJ24651.1	Retinoschisin [Exaiptasia pallida]
OG0000481	1	KXJ24680.1	Contactin-associated protein-like 2 [Exaiptasia pallida]
OG0000482	2	PFX16328.1	Nephrocystin-3 [Stylophora pistillata]
OG0000483	1	FAA00144.1	TPA: zinc finger protein [Ciona intestinalis]
OG0000484	5	PFX31474.1	Maternal protein exuperantia [Stylophora pistillata]
OG0000484	4	XP_027039818.1	LOW QUALITY PROTEIN: protein PML-like [Pocillopora damicornis]
OG0000484	1	PFX14781.1	Peroxidasin [Stylophora pistillata]
OG0000485	1	KXJ20990.1	Vertnin [Exaiptasia pallida]
OG0000487	2	XP_015778301.1	PREDICTED: LOW QUALITY PROTEIN: glycine betaine transporter OpuD-like [Acropora digitifera]
OG0000487	1	PFX21170.1	Glycine betaine transporter OpuD [Stylophora pistillata]
OG0000487	1	PFX25521.1	Glycine betaine transporter OpuD [Stylophora pistillata]
OG0000487	1	XP_015762628.1	PREDICTED: glycine betaine transporter OpuD-like [Acropora digitifera]
OG0000488	17	XP_027035599.1	LOW QUALITY PROTEIN: P2X purinoceptor 7-like [Pocillopora damicornis]
OG0000488	1	XP_015776182.1	PREDICTED: P2X purinoceptor 7-like [Acropora digitifera]
OG0000489	4	XP_027037964.1	protein DD3-3-like [Pocillopora damicornis]
OG0000489	1	XP_015771359.1	PREDICTED: LOW QUALITY PROTEIN: protein DD3-3-like [Acropora digitifera]
OG0000489	1	XP_027037163.1	protein DD3-3-like [Pocillopora damicornis]
OG0000489	1	XP_027040061.1	protein DD3-3-like [Pocillopora damicornis]
OG0000489	1	XP_027055617.1	protein DD3-3-like [Pocillopora damicornis]
OG0000490	2	XP_027059809.1	homeobox protein pv.1-like [Pocillopora damicornis]
OG0000490	1	XP_022782838.1	homeobox protein MOX-1-like [Stylophora pistillata]
OG0000490	1	XP_027047010.1	homeobox protein DLX-6-like [Pocillopora damicornis]
OG0000490	1	XP_027052905.1	homeobox protein DBX2-like [Pocillopora damicornis]
OG0000490	1	XP_027055841.1	homeobox protein GBX-2-like [Pocillopora damicornis]
OG0000491	2	PFX20768.1	RNA-directed DNA polymerase from mobile element jockey [Stylophora pistillata]
OG0000492	1	PFX11568.1	Branchpoint-bridging protein [Stylophora pistillata]
OG0000493	1	XP_015754788.1	PREDICTED: interferon regulatory factor 2-like [Acropora digitifera]
OG0000493	1	XP_022806069.1	interferon regulatory factor 4-like [Stylophora pistillata]
OG0000493	1	XP_027035588.1	interferon regulatory factor 2-like [Pocillopora damicornis]
OG0000493	1	XP_027039214.1	interferon regulatory factor 2-like [Pocillopora damicornis]
OG0000493	1	XP_027041229.1	interferon regulatory factor 2-like [Pocillopora damicornis]
OG0000494	9	XP_027054785.1	vesicular inhibitory amino acid transporter-like [Pocillopora damicornis]
OG0000494	1	XP_027049783.1	vesicular inhibitory amino acid transporter-like [Pocillopora damicornis]
OG0000496	1	XP_027048374.1	14-3-3 protein gamma-like [Pocillopora damicornis]
OG0000496	1	XP_027049752.1	14-3-3 family protein artA-like [Pocillopora damicornis]
OG0000496	1	XP_027049754.1	14-3-3 protein epsilon-like isoform X1 [Pocillopora damicornis]
OG0000496	1	XP_027049755.1	14-3-3 protein zeta-like isoform X2 [Pocillopora damicornis]
OG0000496	1	XP_027049757.1	14-3-3-like protein [Pocillopora damicornis]
OG0000497	2	XP_027057026.1	neuromedin-U receptor 2-like [Pocillopora damicornis]
OG0000497	2	XP_027057054.1	neuromedin-U receptor 2-like [Pocillopora damicornis]
OG0000497	1	XP_027057050.1	neuropeptide Y receptor type 1-like [Pocillopora damicornis]
OG0000497	1	XP_027057051.1	pyroglutamylated RF-amide peptide receptor-like [Pocillopora damicornis]
OG0000497	1	XP_027057059.1	neuropeptide Y receptor type 1-like [Pocillopora damicornis]
OG0000498	2	XP_027052150.1	E3 ubiquitin-protein ligase hecd-1-like [Pocillopora damicornis]
OG0000498	2	XP_027052151.1	sporulation-specific protein 15-like [Pocillopora damicornis]
OG0000498	1	PFX28451.1	E3 ubiquitin-protein ligase HECTD1 [Stylophora pistillata]
OG0000498	1	XP_020622140.1	golgin subfamily A member 6-like protein 6 isoform X2 [Orbicella faveolata]
OG0000498	1	XP_027052173.1	calponin homology domain-containing protein DDB_G0272472-like [Pocillopora damicornis]
OG0000499	3	XP_027055999.1	laccase-2-like [Pocillopora damicornis]
OG0000499	2	XP_027055963.1	L-ascorbate oxidase-like [Pocillopora damicornis]
OG0000500	1	XP_027044037.1	carboxypeptidase A4-like [Pocillopora damicornis]
OG0000500	1	XP_027051936.1	carboxypeptidase B-like [Pocillopora damicornis]
OG0000500	1	XP_027051937.1	LOW QUALITY PROTEIN: carboxypeptidase B-like [Pocillopora damicornis]
OG0000500	1	XP_027059980.1	carboxypeptidase A2-like [Pocillopora damicornis]
OG0000500	1	XP_027060003.1	carboxypeptidase B-like [Pocillopora damicornis]
OG0000501	3	XP_027047081.1	zinc finger MYM-type protein 1-like [Pocillopora damicornis]
OG0000501	2	XP_028406200.1	zinc finger MYM-type protein 1-like [Dendronephthya gigantea]
OG0000501	2	XP_028406786.1	zinc finger MYM-type protein 1-like [Dendronephthya gigantea]
OG0000501	1	PFX12798.1	Zinc finger MYM-type protein 1 [Stylophora pistillata]
OG0000501	1	PFX18778.1	Zinc finger MYM-type protein 1 [Stylophora pistillata]
OG0000502	1	PFX12015.1	Cuticle collagen sqt-1 [Stylophora pistillata]
OG0000503	1	XP_020894276.1	adenosine receptor A1 [Exaiptasia pallida]
OG0000503	1	XP_027036074.1	galanin receptor type 1-like [Pocillopora damicornis]
OG0000503	1	XP_027037536.1	neuropeptide Y receptor type 6-like [Pocillopora damicornis]
OG0000503	1	XP_027037537.1	neuromedin-U receptor 2-like [Pocillopora damicornis]
OG0000503	1	XP_027037541.1	neuropeptide Y receptor type 6-like [Pocillopora damicornis]
OG0000504	4	ROL03949.1	UDP-N-acetylglucosamine/UDP-glucose/GDP-mannose transporter [Anabarilius grahami]
OG0000505	2	XP_027045255.1	CD151 antigen-like [Pocillopora damicornis]
OG0000505	2	XP_027045256.1	CD151 antigen-like [Pocillopora damicornis]
OG0000505	1	XP_027039252.1	tetraspanin-4-like [Pocillopora damicornis]
OG0000505	1	XP_027045272.1	tetraspanin-9-like isoform X1 [Pocillopora damicornis]
OG0000505	1	XP_027049959.1	CD151 antigen-like [Pocillopora damicornis]
OG0000506	1	XP_022792985.1	myoferlin-like isoform X1 [Stylophora pistillata]
OG0000506	1	XP_027056703.1	myoferlin-like [Pocillopora damicornis]
OG0000506	1	XP_027057035.1	myoferlin-like isoform X2 [Pocillopora damicornis]
OG0000506	1	XP_027057063.1	myoferlin-like [Pocillopora damicornis]
OG0000507	13	XP_022808161.1	loricrin-like isoform X2 [Stylophora pistillata]
OG0000507	2	XP_022796100.1	glycine-rich cell wall structural protein 1.8-like [Stylophora pistillata]
OG0000507	1	XP_027053100.1	keratin, type I cytoskeletal 9-like [Pocillopora damicornis]
OG0000507	1	XP_027055402.1	peroxidasin homolog [Pocillopora damicornis]
OG0000508	3	XP_022785713.1	ankyrin-3-like [Stylophora pistillata]
OG0000508	1	XP_022809465.1	tankyrase-1-like [Stylophora pistillata]
OG0000509	3	XP_027049882.1	glycine-rich domain-containing protein 2-like [Pocillopora damicornis]
OG0000510	2	XP_022810396.1	retinol dehydrogenase 12-like [Stylophora pistillata]
OG0000510	1	PFX16163.1	Retinol dehydrogenase 13 [Stylophora pistillata]
OG0000510	1	PFX17965.1	Retinol dehydrogenase 13 [Stylophora pistillata]
OG0000510	1	PFX32757.1	Retinol dehydrogenase 12 [Stylophora pistillata]
OG0000510	1	XP_027038759.1	retinol dehydrogenase 13-like [Pocillopora damicornis]
OG0000511	3	PFX19302.1	Polyubiquitin-C [Stylophora pistillata]
OG0000511	1	XP_015752485.1	PREDICTED: LOW QUALITY PROTEIN: polyubiquitin-C-like [Acropora digitifera]
OG0000511	1	XP_015766454.1	PREDICTED: ubiquitin-60S ribosomal protein L40 [Acropora digitifera]
OG0000511	1	XP_022782255.1	ubiquitin-40S ribosomal protein S27a [Stylophora pistillata]
OG0000511	1	XP_027048171.1	NEDD8 [Pocillopora damicornis]
OG0000512	19	PFX25789.1	Metabotropic glutamate receptor 3 [Stylophora pistillata]
OG0000513	4	XP_022782500.1	neuroglobin-like [Stylophora pistillata]
OG0000513	1	XP_022789691.1	cytoglobin-2-like [Stylophora pistillata]
OG0000513	1	XP_027041689.1	neuroglobin-like [Pocillopora damicornis]
OG0000513	1	XP_027041707.1	neuroglobin-like [Pocillopora damicornis]
OG0000513	1	XP_027042059.1	neuroglobin-like [Pocillopora damicornis]
OG0000514	1	XP_022780302.1	LOW QUALITY PROTEIN: polycystic kidney disease protein 1-like 2 [Stylophora pistillata]
OG0000516	2	PFX21213.1	Membrane primary amine oxidase [Stylophora pistillata]
OG0000516	1	PFX19630.1	putative G-protein coupled receptor 133 [Stylophora pistillata]
OG0000517	7	PFX29563.1	RNA-directed DNA polymerase from mobile element jockey [Stylophora pistillata]
OG0000517	2	PFX28892.1	Neurofilament medium polypeptide [Stylophora pistillata]
OG0000517	1	XP_022780618.1	THAP domain-containing protein 5-like [Stylophora pistillata]
OG0000518	10	PFX34175.1	Phthiocerol synthesis polyketide synthase type I PpsC [Stylophora pistillata]
OG0000518	1	XP_015775359.1	PREDICTED: phthioceranic/hydroxyphthioceranic acid synthase-like isoform X1 [Acropora digitifera]
OG0000518	1	XP_015775360.1	PREDICTED: phthioceranic/hydroxyphthioceranic acid synthase-like isoform X2 [Acropora digitifera]
OG0000519	3	XP_022807570.1	protein mesh-like [Stylophora pistillata]
OG0000519	2	PFX14596.1	Protein mesh [Stylophora pistillata]
OG0000519	2	XP_022783595.1	sushi domain-containing protein 2-like [Stylophora pistillata]
OG0000519	1	XP_027042781.1	sushi domain-containing protein 2-like [Pocillopora damicornis]
OG0000519	1	XP_027042929.1	protein mesh-like [Pocillopora damicornis]
OG0000520	1	PFX29364.1	Transforming protein RhoA [Stylophora pistillata]
OG0000520	1	XP_027037674.1	cell division control protein 42 homolog [Pocillopora damicornis]
OG0000520	1	XP_027037675.1	cell division control protein 42 homolog [Pocillopora damicornis]
OG0000520	1	XP_027043623.1	ras-related C3 botulinum toxin substrate 1 [Pocillopora damicornis]
OG0000520	1	XP_027044622.1	ras-like GTP-binding protein RHO [Pocillopora damicornis]
OG0000521	1	XP_028417782.1	G2/M phase-specific E3 ubiquitin-protein ligase-like [Dendronephthya gigantea]
OG0000521	1	XP_029183138.1	G2/M phase-specific E3 ubiquitin-protein ligase-like [Acropora millepora]
OG0000523	4	XP_027060457.1	histidine N-acetyltransferase-like [Pocillopora damicornis]
OG0000523	3	PFX13523.1	Eukaryotic translation initiation factor 2-alpha kinase 4 [Stylophora pistillata]
OG0000523	3	XP_027042996.1	histidine N-acetyltransferase-like [Pocillopora damicornis]
OG0000523	2	PFX14584.1	E3 ubiquitin-protein ligase TRIM71 [Stylophora pistillata]
OG0000523	1	XP_027042995.1	histidine N-acetyltransferase-like [Pocillopora damicornis]
OG0000524	1	PFX15296.1	Tyrosine-protein phosphatase Lar [Stylophora pistillata]
OG0000524	1	PFX15951.1	Neuropilin-1 [Stylophora pistillata]
OG0000524	1	PFX15952.1	Receptor-type tyrosine-protein phosphatase F [Stylophora pistillata]
OG0000524	1	PFX30137.1	Protein sidekick-2 [Stylophora pistillata]
OG0000524	1	XP_022783219.1	protein sidekick-2-like isoform X1 [Stylophora pistillata]
OG0000525	2	XP_022789846.1	BPTI/Kunitz domain-containing protein-like isoform X1 [Stylophora pistillata]
OG0000525	1	PFX25625.1	Intraflagellar transport protein 172-like [Stylophora pistillata]
OG0000525	1	XP_021002618.1	isoinhibitor K-like isoform X4 [Parasteatoda tepidariorum]
OG0000525	1	XP_022789809.1	papilin-like [Stylophora pistillata]
OG0000525	1	XP_026316270.1	papilin-like isoform X1 [Hyposmocoma kahamanoa]
OG0000527	3	XP_022809478.1	P2X purinoceptor 7-like [Stylophora pistillata]
OG0000527	1	XP_022808192.1	P2X purinoceptor 7-like [Stylophora pistillata]
OG0000527	1	XP_028408808.1	P2X purinoceptor 7-like [Dendronephthya gigantea]
OG0000527	1	XP_029182074.1	P2X purinoceptor 7-like [Acropora millepora]
OG0000527	1	XP_029203051.1	P2X purinoceptor 7-like [Acropora millepora]
OG0000528	3	XP_027053767.1	glycerol-3-phosphate phosphatase-like isoform X1 [Pocillopora damicornis]
OG0000529	1	PFX26510.1	Ankyrin repeat domain-containing protein 50 [Stylophora pistillata]
OG0000529	1	XP_015774459.1	PREDICTED: ankyrin repeat domain-containing protein 50-like [Acropora digitifera]
OG0000529	1	XP_022810058.1	ankyrin repeat domain-containing protein 50-like [Stylophora pistillata]
OG0000529	1	XP_027037097.1	ankyrin repeat domain-containing protein 50-like, partial [Pocillopora damicornis]
OG0000529	1	XP_027056473.1	LOW QUALITY PROTEIN: serine/threonine-protein phosphatase 6 regulatory ankyrin repeat subunit A-like [Pocillopora damicornis]
OG0000530	3	XP_027059820.1	polyamine oxidase 7-like [Pocillopora damicornis]
OG0000530	1	XP_020626200.1	polyamine oxidase-like [Orbicella faveolata]
OG0000530	1	XP_027044891.1	polyamine oxidase 1-like [Pocillopora damicornis]
OG0000530	1	XP_027046432.1	polyamine oxidase 1-like [Pocillopora damicornis]
OG0000530	1	XP_027058041.1	polyamine oxidase 1-like [Pocillopora damicornis]
OG0000531	1	PFX12956.1	putative RNA-directed DNA polymerase from transposon X-element [Stylophora pistillata]
OG0000531	1	PFX13684.1	Lactadherin [Stylophora pistillata]
OG0000531	1	PFX20253.1	RNA-directed DNA polymerase from mobile element jockey [Stylophora pistillata]
OG0000531	1	PFX30334.1	putative RNA-directed DNA polymerase from transposon X-element [Stylophora pistillata]
OG0000532	4	PFX32453.1	Retrovirus-related Pol polyprotein from transposon 17.6 [Stylophora pistillata]
OG0000532	1	PFX13723.1	Retrovirus-related Pol polyprotein from type-2 retrotransposable element R2DM [Stylophora pistillata]
OG0000532	1	XP_029210510.1	platelet glycoprotein Ib alpha chain-like [Acropora millepora]
OG0000533	3	XP_022794229.1	ATP-dependent RNA helicase DEAH12, chloroplastic-like [Stylophora pistillata]
OG0000533	2	PFX14647.1	Tyrosine-protein phosphatase non-receptor type 12 [Stylophora pistillata]
OG0000534	1	XP_027037950.1	carboxypeptidase D-like [Pocillopora damicornis]
OG0000534	1	XP_027043769.1	carboxypeptidase D-like [Pocillopora damicornis]
OG0000534	1	XP_027043770.1	carboxypeptidase D-like [Pocillopora damicornis]
OG0000534	1	XP_027058015.1	carboxypeptidase D-like [Pocillopora damicornis]
OG0000534	1	XP_027059377.1	carboxypeptidase D-like isoform X2 [Pocillopora damicornis]
OG0000535	4	XP_022799024.1	gamma-glutamyl hydrolase-like [Stylophora pistillata]
OG0000535	1	XP_027053158.1	gamma-glutamyl hydrolase A-like isoform X1 [Pocillopora damicornis]
OG0000535	1	XP_027056957.1	gamma-glutamyl hydrolase-like [Pocillopora damicornis]
OG0000538	6	PFX29160.1	Neuronal pentraxin-2 [Stylophora pistillata]
OG0000538	3	PFX13522.1	C-reactive protein 1.1 [Stylophora pistillata]
OG0000539	4	PFX33171.1	PiggyBac transposable element-derived protein 1 [Stylophora pistillata]
OG0000539	1	PFX18852.1	RNA-directed DNA polymerase from mobile element jockey [Stylophora pistillata]
OG0000540	2	XP_022797734.1	von Willebrand factor A domain-containing protein 7-like [Stylophora pistillata]
OG0000540	1	PFX21152.1	von Willebrand factor A domain-containing protein 7 [Stylophora pistillata]
OG0000540	1	XP_027043699.1	hemicentin-2-like [Pocillopora damicornis]
OG0000540	1	XP_027058100.1	von Willebrand factor A domain-containing protein 7-like [Pocillopora damicornis]
OG0000541	2	KXJ09994.1	Pogo transposable element with KRAB domain [Exaiptasia pallida]
OG0000542	3	XP_027038188.1	5-hydroxytryptamine receptor-like [Pocillopora damicornis]
OG0000542	2	XP_027041618.1	5-hydroxytryptamine receptor 1F-like [Pocillopora damicornis]
OG0000542	1	XP_020614737.1	rhodopsin, GQ-coupled-like [Orbicella faveolata]
OG0000542	1	XP_027036298.1	octopamine receptor beta-1R-like [Pocillopora damicornis]
OG0000542	1	XP_027038187.1	trace amine-associated receptor 1-like, partial [Pocillopora damicornis]
OG0000543	5	XP_027037336.1	neuromedin-U receptor 2-like [Pocillopora damicornis]
[truncated: 14,339 more rows]
