# Supplementary material for: Pervasive tandem duplications and convergent evolution shape coral genomes
Source: Genome Biol. 2023 Jun 1;24:123. doi: 10.1186/s13059-023-02960-7 (PMC10236652; doi:10.1186/s13059-023-02960-7)
Supplement: Supplementary file 12 — Additional file 12. Describing the 5 most abundant best BlastP Hits on nrprot for Porites lobata proteins in each OG. [file 13059_2023_2960_MOESM12_ESM.xlsx]

## Sheet: Additional file 12
# 5 most abundant best BlastP Hits on nrprot for Porites lobata proteins in each OG
OG id	Nbr of occurrences	Best BlastP hit on nrprot	Description of the nrprot entry
OG0000000	16	KXJ08807.1	putative RNA-directed DNA polymerase from transposon BS [Exaiptasia pallida]
OG0000000	14	PFX13395.1	Retrovirus-related Pol polyprotein from type-1 retrotransposable element R1 2 [Stylophora pistillata]
OG0000000	14	XP_015761190.1	PREDICTED: RNA-directed DNA polymerase from mobile element jockey-like [Acropora digitifera]
OG0000000	14	XP_015777278.1	PREDICTED: RNA-directed DNA polymerase from mobile element jockey-like [Acropora digitifera]
OG0000000	11	KXJ11375.1	putative RNA-directed DNA polymerase from transposon BS [Exaiptasia pallida]
OG0000001	3	KXJ22701.1	Pro-Pol polyprotein [Exaiptasia pallida]
OG0000001	3	PFX33793.1	putative RNA-directed DNA polymerase from transposon X-element [Stylophora pistillata]
OG0000001	2	PFX11580.1	Neogenin [Stylophora pistillata]
OG0000001	2	PFX29435.1	Exonuclease [Stylophora pistillata]
OG0000001	2	PFX32353.1	Pol polyprotein [Stylophora pistillata]
OG0000002	11	XP_015767246.1	PREDICTED: glutamic acid-rich protein-like [Acropora digitifera]
OG0000002	4	PFX14805.1	Transposon Tf2-9 polyprotein [Stylophora pistillata]
OG0000002	3	KXJ25334.1	Retrovirus-related Pol polyprotein from transposon 17.6 [Exaiptasia pallida]
OG0000002	2	PFX15313.1	Transposon Tf2-9 polyprotein [Stylophora pistillata]
OG0000002	2	PFX17762.1	Transposon Tf2-9 polyprotein [Stylophora pistillata]
OG0000003	60	XP_029192770.1	tetratricopeptide repeat protein 28-like [Acropora millepora]
OG0000003	45	XP_020619302.1	tetratricopeptide repeat protein 28-like [Orbicella faveolata]
OG0000003	36	XP_020607832.1	tetratricopeptide repeat protein 28-like [Orbicella faveolata]
OG0000003	35	XP_020600401.1	tetratricopeptide repeat protein 28-like [Orbicella faveolata]
OG0000003	20	XP_020624832.1	tetratricopeptide repeat protein 28-like [Orbicella faveolata]
OG0000004	52	XP_020630611.1	melanocortin receptor 5-like [Orbicella faveolata]
OG0000004	26	XP_020607848.1	melanocyte-stimulating hormone receptor-like [Orbicella faveolata]
OG0000004	22	XP_020607695.1	probable G-protein coupled receptor 45 [Orbicella faveolata]
OG0000004	18	XP_020624827.1	melanocyte-stimulating hormone receptor-like [Orbicella faveolata]
OG0000004	17	XP_020608422.1	melanocyte-stimulating hormone receptor-like [Orbicella faveolata]
OG0000005	14	PFX33163.1	Neuropilin-2 [Stylophora pistillata]
OG0000005	8	PFX30425.1	Neurogenic locus Notch protein [Stylophora pistillata]
OG0000005	6	XP_020611444.1	EGF-like repeat and discoidin I-like domain-containing protein 3 [Orbicella faveolata]
OG0000005	6	XP_029205331.1	contactin-associated protein-like 4 isoform X1 [Acropora millepora]
OG0000005	4	PFX14330.1	EGF-like repeat and discoidin I-like domain-containing protein 3 [Stylophora pistillata]
OG0000006	48	PFX16502.1	OTU domain-containing protein [Stylophora pistillata]
OG0000006	11	PFX20821.1	Tetratricopeptide repeat protein 28 [Stylophora pistillata]
OG0000006	10	XP_015779234.1	PREDICTED: ankyrin-3-like [Acropora digitifera]
OG0000006	9	XP_029210659.1	serine/threonine-protein phosphatase 6 regulatory ankyrin repeat subunit A-like [Acropora millepora]
OG0000006	8	PFX16534.1	Protein NLRC3 [Stylophora pistillata]
OG0000007	26	KXJ08085.1	Retrovirus-related Pol polyprotein from type-2 retrotransposable element R2DM [Exaiptasia pallida]
OG0000007	25	KXJ07394.1	Tetratricopeptide repeat protein 28 [Exaiptasia pallida]
OG0000007	18	WP_129510752.1	reverse transcriptase family protein [Candidatus Marinimicrobia bacterium]
OG0000007	4	PFX32686.1	Carboxy-terminal kinesin 2 [Stylophora pistillata]
OG0000007	3	KXJ14171.1	Retrovirus-related Pol polyprotein from type-2 retrotransposable element R2DM [Exaiptasia pallida]
OG0000008	55	KXJ10642.1	Transposon Tf2-6 polyprotein [Exaiptasia pallida]
OG0000008	26	KXJ09650.1	Retrovirus-related Pol polyprotein from transposon 412, partial [Exaiptasia pallida]
OG0000008	25	KXJ27253.1	SURP and G-patch domain-containing protein 1 [Exaiptasia pallida]
OG0000008	23	KXJ12146.1	Halomucin [Exaiptasia pallida]
OG0000008	18	PFX15622.1	Retrovirus-related Pol polyprotein [Stylophora pistillata]
OG0000009	21	PFX26448.1	Kinesin light chain [Stylophora pistillata]
OG0000009	10	PFX18295.1	THAP domain-containing protein 11 [Stylophora pistillata]
OG0000009	9	PFX30043.1	THAP domain-containing protein 6 [Stylophora pistillata]
OG0000009	8	KXJ27574.1	THAP domain-containing protein 1 [Exaiptasia pallida]
OG0000009	7	KXJ15407.1	THAP domain-containing protein 11 [Exaiptasia pallida]
OG0000010	17	XP_020603629.1	ficolin-2-like [Orbicella faveolata]
OG0000010	10	XP_020608578.1	microfibril-associated glycoprotein 4-like isoform X1 [Orbicella faveolata]
OG0000010	9	XP_015748650.1	PREDICTED: microfibril-associated glycoprotein 4-like [Acropora digitifera]
OG0000010	6	PFX24673.1	Ubiquitin-like modifier-activating enzyme 1 [Stylophora pistillata]
OG0000010	6	XP_020615455.1	fibrinogen C domain-containing protein 1-like [Orbicella faveolata]
OG0000011	14	XP_027038937.1	cubilin-like [Pocillopora damicornis]
OG0000011	11	XP_020626704.1	fibroblast growth factor receptor 1-like [Orbicella faveolata]
OG0000011	8	PFX20267.1	Mast/stem cell growth factor receptor Kit [Stylophora pistillata]
OG0000011	6	XP_020605235.1	tyrosine kinase receptor Cad96Ca-like, partial [Orbicella faveolata]
OG0000011	3	XP_015771426.1	PREDICTED: ephrin type-A receptor 3-like isoform X1 [Acropora digitifera]
OG0000012	24	XP_020611415.1	neuropeptide SIFamide receptor-like [Orbicella faveolata]
OG0000012	13	XP_020622543.1	somatostatin receptor type 5-like [Orbicella faveolata]
OG0000012	11	XP_020605514.1	neuropeptide SIFamide receptor-like [Orbicella faveolata]
OG0000012	10	XP_029200274.1	allatostatin-A receptor-like [Acropora millepora]
OG0000012	7	XP_020626100.1	neuropeptide Y receptor type 1-like [Orbicella faveolata]
OG0000013	20	PFX22542.1	Fibrillin-1 [Stylophora pistillata]
OG0000013	12	PFX13210.1	Cadherin-related tumor suppressor [Stylophora pistillata]
OG0000013	5	XP_020606862.1	EGF-containing fibulin-like extracellular matrix protein 1 isoform X1 [Orbicella faveolata]
OG0000013	4	PFX16046.1	Signal peptide, CUB and EGF-like domain-containing protein 3 [Stylophora pistillata]
OG0000013	3	ARA71552.1	Egg protein-like 1 [Acropora digitifera]
OG0000014	20	XP_022777477.1	TLD domain-containing protein 1-like [Stylophora pistillata]
OG0000014	10	PFX12455.1	Aggrecan core protein [Stylophora pistillata]
OG0000014	10	XP_020617904.1	protein kinase C-binding protein NELL2-like [Orbicella faveolata]
OG0000014	8	XP_029208858.1	netrin receptor DCC-like [Acropora millepora]
OG0000014	5	PFX12031.1	Aggrecan core protein [Stylophora pistillata]
OG0000015	17	XP_022796867.1	NLR family CARD domain-containing protein 3-like [Stylophora pistillata]
OG0000015	15	PFX16790.1	Protein NLRC3 [Stylophora pistillata]
OG0000015	10	XP_020605257.1	LOW QUALITY PROTEIN: protein NLRC5-like [Orbicella faveolata]
OG0000015	8	XP_020603975.1	protein NLRC3-like [Orbicella faveolata]
OG0000015	8	XP_029205068.1	NLR family CARD domain-containing protein 3-like [Acropora millepora]
OG0000016	63	XP_015779699.1	PREDICTED: nucleoporin GLE1-like isoform X1 [Acropora digitifera]
OG0000016	32	XP_015777076.1	PREDICTED: LOW QUALITY PROTEIN: stress response protein NST1-like [Acropora digitifera]
OG0000016	17	XP_022794182.1	probable serine/threonine-protein kinase DDB_G0267686 [Stylophora pistillata]
OG0000016	13	XP_029202938.1	golgin subfamily A member 6-like protein 7 [Acropora millepora]
OG0000016	9	XP_015776215.1	PREDICTED: nucleoporin GLE1-like [Acropora digitifera]
OG0000017	13	PFX32294.1	Contactin-associated protein 1 [Stylophora pistillata]
OG0000017	10	XP_015776868.1	PREDICTED: peroxidasin homolog [Acropora digitifera]
OG0000017	7	XP_027037644.1	leucine-rich repeats and immunoglobulin-like domains protein 1 [Pocillopora damicornis]
OG0000017	5	XP_015778774.1	PREDICTED: hemicentin-2-like, partial [Acropora digitifera]
OG0000017	5	XP_020608945.1	hemicentin-1-like [Orbicella faveolata]
OG0000018	19	XP_015773266.1	PREDICTED: uromodulin-like isoform X1 [Acropora digitifera]
OG0000018	11	XP_022781145.1	fibroblast growth factor receptor homolog 1-like [Stylophora pistillata]
OG0000018	10	XP_027038417.1	uromodulin-like [Pocillopora damicornis]
OG0000018	7	XP_020621070.1	uromodulin-like [Orbicella faveolata]
OG0000018	4	PFX21114.1	Uromodulin [Stylophora pistillata]
OG0000019	1	KXJ06919.1	Craniofacial development protein 2 [Exaiptasia pallida]
OG0000019	1	KXJ20510.1	RNA-directed DNA polymerase from mobile element jockey [Exaiptasia pallida]
OG0000019	1	PFX14838.1	RNA-directed DNA polymerase from mobile element jockey [Stylophora pistillata]
OG0000019	1	PFX30680.1	putative RNA-directed DNA polymerase from transposon X-element [Stylophora pistillata]
OG0000019	1	RXN35706.1	RNA-directed DNA polymerase from mobile element jockey-like protein [Labeo rohita]
OG0000020	16	PFX22035.1	Retrovirus-related Pol polyprotein [Stylophora pistillata]
OG0000020	1	GBC47748.1	cytosolic Fe-s cluster assembly factor nubp1-b-like [Rhizophagus irregularis DAOM 181602=DAOM 197198]
OG0000020	1	KXJ08982.1	Transient receptor potential cation channel subfamily M member 6 [Exaiptasia pallida]
OG0000020	1	PFX32656.1	DNA-dependent protein kinase catalytic subunit [Stylophora pistillata]
OG0000021	81	PFX19872.1	Sulfatase-modifying factor 1 [Stylophora pistillata]
OG0000021	64	KXJ08489.1	Sorting nexin-11 [Exaiptasia pallida]
OG0000021	14	KXJ14901.1	RING finger protein nhl-1 [Exaiptasia pallida]
OG0000021	9	PFX22998.1	Multidrug resistance-associated protein 4 [Stylophora pistillata]
OG0000021	4	PFX12944.1	Angiopoietin-related protein 3 [Stylophora pistillata]
OG0000022	21	XP_022805054.1	neuropeptide FF receptor 2-like [Stylophora pistillata]
OG0000022	15	XP_029214493.1	QRFP-like peptide receptor [Acropora millepora]
OG0000022	5	XP_029211654.1	QRFP-like peptide receptor [Acropora millepora]
OG0000022	4	XP_020602280.1	allatostatin-A receptor-like [Orbicella faveolata]
OG0000022	2	XP_020603343.1	neuromedin-U receptor 2-like [Orbicella faveolata]
OG0000023	45	PFX12786.1	Aggrecan core protein [Stylophora pistillata]
OG0000023	40	PFX13555.1	Aggrecan core protein [Stylophora pistillata]
OG0000023	40	PFX13943.1	Brevican core protein, partial [Stylophora pistillata]
OG0000023	19	PFX27628.1	Low affinity immunoglobulin epsilon Fc receptor [Stylophora pistillata]
OG0000023	14	PFX13660.1	Uromodulin [Stylophora pistillata]
OG0000024	20	XP_027055619.1	melatonin receptor type 1B-B-like [Pocillopora damicornis]
OG0000024	10	XP_020620255.1	melatonin-related receptor-like [Orbicella faveolata]
OG0000024	7	XP_015760152.1	PREDICTED: melatonin receptor type 1A-like [Acropora digitifera]
OG0000024	7	XP_015762494.1	PREDICTED: 5-hydroxytryptamine receptor 4-like [Acropora digitifera]
OG0000024	6	XP_027039612.1	5-hydroxytryptamine receptor 1-like [Pocillopora damicornis]
OG0000025	46	PFX24619.1	Nephrocystin-3 [Stylophora pistillata]
OG0000025	44	PFX26448.1	Kinesin light chain [Stylophora pistillata]
OG0000025	16	PFX26113.1	Nephrocystin-3 [Stylophora pistillata]
OG0000025	12	PFX26984.1	Nephrocystin-3 [Stylophora pistillata]
OG0000025	7	PFX25215.1	Nephrocystin-3 [Stylophora pistillata]
OG0000026	20	PFX34090.1	Patched domain-containing protein 3 [Stylophora pistillata]
OG0000026	19	PFX17945.1	Retrovirus-related Pol polyprotein [Stylophora pistillata]
OG0000026	10	PFX24965.1	Protein PRY1 [Stylophora pistillata]
OG0000026	10	XP_020901114.1	protein ALP1-like isoform X1 [Exaiptasia pallida]
OG0000026	7	PFX23454.1	Ras GTPase-activating protein 1 [Stylophora pistillata]
OG0000027	4	PFX15293.1	Tyrosine-protein phosphatase Lar [Stylophora pistillata]
OG0000027	4	PFX30385.1	Sodium/hydrogen exchanger 2 [Stylophora pistillata]
OG0000027	2	PFX32235.1	Ubiquitin-conjugating enzyme E2 D1 [Stylophora pistillata]
OG0000027	2	XP_015774076.1	PREDICTED: RNA-directed DNA polymerase from mobile element jockey-like [Acropora digitifera]
OG0000027	1	KXJ10119.1	RNA-directed DNA polymerase from mobile element jockey [Exaiptasia pallida]
OG0000028	3	PFX34759.1	RNA-directed DNA polymerase from mobile element jockey [Stylophora pistillata]
OG0000028	1	KXJ14175.1	putative RNA-directed DNA polymerase from transposon BS [Exaiptasia pallida]
OG0000028	1	KXJ18524.1	putative RNA-directed DNA polymerase from transposon X-element [Exaiptasia pallida]
OG0000028	1	KXJ25091.1	putative RNA-directed DNA polymerase from transposon BS [Exaiptasia pallida]
OG0000028	1	KXJ25610.1	RNA-directed DNA polymerase from mobile element jockey [Exaiptasia pallida]
OG0000029	32	XP_022784901.1	collagen triple helix repeat-containing protein 1-like [Stylophora pistillata]
OG0000029	18	XP_020600780.1	collagen triple helix repeat-containing protein 1-like [Orbicella faveolata]
OG0000029	17	XP_020617249.1	collagen triple helix repeat-containing protein 1-like [Orbicella faveolata]
OG0000029	15	XP_027039677.1	collagen triple helix repeat-containing protein 1-like isoform X1 [Pocillopora damicornis]
OG0000029	8	XP_015753122.1	PREDICTED: collagen triple helix repeat-containing protein 1-like [Acropora digitifera]
OG0000030	32	XP_020609113.1	E3 ubiquitin-protein ligase TRIM71-like [Orbicella faveolata]
OG0000030	12	XP_020632239.1	E3 ubiquitin-protein ligase TRIM71-like [Orbicella faveolata]
OG0000030	9	XP_020614718.1	E3 ubiquitin-protein ligase TRIM71-like [Orbicella faveolata]
OG0000030	8	XP_020609847.1	E3 ubiquitin-protein ligase TRIM71-like [Orbicella faveolata]
OG0000030	7	XP_020602884.1	E3 ubiquitin-protein ligase TRIM71-like [Orbicella faveolata]
OG0000031	43	XP_028517276.1	LOW QUALITY PROTEIN: zinc finger MYM-type protein 2-like [Exaiptasia pallida]
OG0000031	10	KXJ28489.1	Integrator complex subunit 9-like [Exaiptasia pallida]
OG0000031	6	KXJ10616.1	Zinc metalloproteinase nas-39 [Exaiptasia pallida]
OG0000031	3	PFX27070.1	Lactadherin, partial [Stylophora pistillata]
OG0000031	2	KXJ17241.1	ATP-dependent DNA helicase PIF1 [Exaiptasia pallida]
OG0000032	4	XP_020615140.1	neuropeptide FF receptor 2-like [Orbicella faveolata]
OG0000032	2	PFX21332.1	Orexin receptor type 2 [Stylophora pistillata]
OG0000032	2	XP_027039286.1	RYamide receptor-like [Pocillopora damicornis]
OG0000032	1	XP_015751352.1	PREDICTED: cholecystokinin receptor type A-like [Acropora digitifera]
OG0000032	1	XP_015760447.1	PREDICTED: galanin receptor type 1-like [Acropora digitifera]
OG0000033	4	PFX22276.1	Tachykinin-like peptides receptor 86C [Stylophora pistillata]
OG0000033	3	PFX15797.1	Short-chain collagen C4 [Stylophora pistillata]
OG0000033	3	PFX21232.1	putative serine/threonine-protein kinase kinX [Stylophora pistillata]
OG0000033	2	PFX27279.1	Low-density lipoprotein receptor-related protein 4 [Stylophora pistillata]
OG0000034	1	PFX18829.1	PiggyBac transposable element-derived protein 5 [Stylophora pistillata]
OG0000034	1	XP_015751866.1	PREDICTED: piggyBac transposable element-derived protein 4-like [Acropora digitifera]
OG0000035	6	XP_020621286.1	fibrillin-2-like [Orbicella faveolata]
OG0000035	6	XP_022809266.1	fibulin-1-like [Stylophora pistillata]
OG0000035	6	XP_029200960.1	signal peptide, CUB and EGF-like domain-containing protein 3 [Acropora millepora]
OG0000035	4	XP_029208281.1	deleted in malignant brain tumors 1 protein-like [Acropora millepora]
OG0000035	3	PFX14337.1	1-phosphatidylinositol 4,5-bisphosphate phosphodiesterase eta-2 [Stylophora pistillata]
OG0000036	7	PFX17830.1	BTB/POZ domain-containing protein 6 [Stylophora pistillata]
OG0000036	7	PFX21529.1	BTB/POZ domain-containing protein 6 [Stylophora pistillata]
OG0000036	4	PFX17831.1	BTB/POZ domain-containing protein 6 [Stylophora pistillata]
OG0000036	3	XP_020622382.1	BTB/POZ domain-containing protein 6-like [Orbicella faveolata]
OG0000036	2	XP_020619584.1	BTB/POZ domain-containing protein 6-like [Orbicella faveolata]
OG0000037	4	PFX27225.1	Voltage-dependent calcium channel subunit alpha-2/delta-2 [Stylophora pistillata]
OG0000037	4	XP_015755200.1	PREDICTED: codanin-1-like [Acropora digitifera]
OG0000037	2	PFX13096.1	Cortactin-binding protein 2 [Stylophora pistillata]
OG0000037	1	KXJ11568.1	putative nuclease HARBI1 [Exaiptasia pallida]
OG0000037	1	KXJ18295.1	MAP kinase-activated protein kinase 5 [Exaiptasia pallida]
OG0000038	7	XP_015760103.1	PREDICTED: 52 kDa repressor of the inhibitor of the protein kinase-like [Acropora digitifera]
OG0000038	2	PFX16728.1	Guanylate-binding protein 6 [Stylophora pistillata]
OG0000038	2	PIK36824.1	putative 52 kDa repressor of the inhibitor of the protein kinase-like [Apostichopus japonicus]
OG0000038	2	XP_020627144.1	LOW QUALITY PROTEIN: 52 kDa repressor of the inhibitor of the protein kinase-like, partial [Orbicella faveolata]
OG0000038	2	XP_029206242.1	52 kDa repressor of the inhibitor of the protein kinase-like [Acropora millepora]
OG0000039	13	XP_015772727.1	PREDICTED: protein NLRC3-like isoform X1 [Acropora digitifera]
OG0000039	9	XP_027047924.1	NACHT, LRR and PYD domains-containing protein 3-like, partial [Pocillopora damicornis]
OG0000039	5	XP_015772730.1	PREDICTED: protein NLRC3-like isoform X4 [Acropora digitifera]
OG0000039	4	XP_027051857.1	nucleotide-binding oligomerization domain-containing protein 1-like [Pocillopora damicornis]
OG0000039	3	XP_015774340.1	PREDICTED: nucleotide-binding oligomerization domain-containing protein 1-like [Acropora digitifera]
OG0000040	6	KXJ21809.1	THAP domain-containing protein 10 [Exaiptasia pallida]
OG0000040	3	KXJ24841.1	THAP domain-containing protein 10 [Exaiptasia pallida]
OG0000040	2	PFX11714.1	THAP domain-containing protein 2 [Stylophora pistillata]
OG0000041	5	XP_029209140.1	ATP-dependent DNA helicase Q-like SIM [Acropora millepora]
OG0000041	4	XP_015747210.1	PREDICTED: ATP-dependent DNA helicase RecQ-like [Acropora digitifera]
OG0000041	4	XP_015760079.1	PREDICTED: mediator of RNA polymerase II transcription subunit 34-like [Acropora digitifera]
OG0000041	4	XP_029201256.1	mediator of RNA polymerase II transcription subunit 34-like [Acropora millepora]
OG0000041	3	KXJ13525.1	ATP-dependent DNA helicase RecQ [Exaiptasia pallida]
OG0000042	9	PFX14828.1	Chromatin modification-related protein YNG2 [Stylophora pistillata]
OG0000042	8	PFX30232.1	Inhibitor of growth protein 4 [Stylophora pistillata]
OG0000042	7	PFX11550.1	Inhibitor of growth protein 5 [Stylophora pistillata]
OG0000042	7	PFX12085.1	Inhibitor of growth protein 5 [Stylophora pistillata]
OG0000042	5	PFX13849.1	Inhibitor of growth protein 4 [Stylophora pistillata]
OG0000043	26	PFX14559.1	Craniofacial development protein 2 [Stylophora pistillata]
OG0000043	16	PFX17748.1	Retrovirus-related Pol polyprotein from transposon 17.6 [Stylophora pistillata]
OG0000043	13	PFX16081.1	Complement C1q and tumor necrosis factor-related protein 9 [Stylophora pistillata]
OG0000043	12	KXJ05887.1	Contactin-associated protein-like 5 [Exaiptasia pallida]
OG0000043	10	KXJ19400.1	Zinc finger protein 771 [Exaiptasia pallida]
OG0000044	39	PFX22903.1	Endoplasmic reticulum-Golgi intermediate compartment protein 3 [Stylophora pistillata]
OG0000044	19	PFX16803.1	putative RNA-directed DNA polymerase from transposon X-element [Stylophora pistillata]
OG0000044	12	PFX32586.1	Phosphatidate phosphatase PPAPDC1A [Stylophora pistillata]
OG0000044	11	PFX31926.1	Collagen alpha-1(XXIV) chain [Stylophora pistillata]
OG0000044	6	PFX26750.1	DnaJ-like subfamily B member 2 [Stylophora pistillata]
OG0000045	24	XP_029192478.1	zinc finger MYM-type protein 2-like [Acropora millepora]
OG0000045	18	XP_029182239.1	zinc finger MYM-type protein 2-like [Acropora millepora]
OG0000045	14	XP_028410301.1	zinc finger MYM-type protein 2-like [Dendronephthya gigantea]
OG0000045	11	XP_020915646.1	zinc finger MYM-type protein 2 [Exaiptasia pallida]
OG0000045	9	XP_015773759.1	PREDICTED: zinc finger MYM-type protein 2-like [Acropora digitifera]
OG0000046	12	PFX30060.1	RNA-directed DNA polymerase from mobile element jockey [Stylophora pistillata]
OG0000046	4	PFX31114.1	Peroxidasin-like [Stylophora pistillata]
OG0000046	2	WP_139476286.1	GIY-YIG nuclease family protein [Bathymodiolus brooksi thiotrophic gill symbiont]
OG0000046	2	XP_015770597.1	PREDICTED: RNA-directed DNA polymerase from mobile element jockey-like [Acropora digitifera]
OG0000046	1	PIK34741.1	putative rab proteins geranylgeranyltransferase component A 2 isoform X2 [Apostichopus japonicus]
OG0000047	86	PFX12181.1	putative DNA polymerase [Stylophora pistillata]
OG0000047	10	PFX19070.1	putative DNA polymerase [Stylophora pistillata]
OG0000047	9	PFX32396.1	Adenosine receptor A2b [Stylophora pistillata]
OG0000047	6	KXJ24574.1	putative DNA polymerase [Exaiptasia pallida]
OG0000047	5	PFX23492.1	putative DNA polymerase [Stylophora pistillata]
OG0000048	9	PFX34815.1	RNA-directed DNA polymerase from mobile element jockey [Stylophora pistillata]
OG0000048	2	PFX12853.1	Lysyl oxidase-like 4 [Stylophora pistillata]
OG0000048	2	PFX27854.1	Protein usf [Stylophora pistillata]
OG0000049	6	PFX15727.1	Ryncolin-1 [Stylophora pistillata]
OG0000049	6	PFX15734.1	Collagen alpha-1(XI) chain [Stylophora pistillata]
OG0000049	5	PFX32493.1	FERM, RhoGEF and pleckstrin domain-containing protein 2 [Stylophora pistillata]
OG0000049	4	KXJ10595.1	Angiopoietin-4 [Exaiptasia pallida]
OG0000049	3	XP_020606189.1	adhesion G protein-coupled receptor L1-like [Orbicella faveolata]
OG0000050	54	PFX13396.1	Ubiquitin carboxyl-terminal hydrolase CYLD [Stylophora pistillata]
OG0000050	30	XP_020605358.1	probable serine/threonine-protein kinase drkD [Orbicella faveolata]
OG0000050	9	XP_022809128.1	serine/threonine-protein kinase TNNI3K-like [Stylophora pistillata]
OG0000050	5	PFX12425.1	Protein fem-1-like B [Stylophora pistillata]
OG0000050	5	XP_020632461.1	serine/threonine-protein kinase pim-2-like [Orbicella faveolata]
OG0000051	35	XP_020905506.2	nuclear pore membrane glycoprotein 210 [Exaiptasia pallida]
OG0000051	4	PFX25914.1	Tetratricopeptide repeat protein 28 [Stylophora pistillata]
OG0000051	2	KXJ07815.1	putative threonine-rich GPI-anchored glycoprotein [Exaiptasia pallida]
OG0000051	2	KXJ15781.1	Venom prothrombin activator pseutarin-C non-catalytic subunit [Exaiptasia pallida]
OG0000051	1	XP_030840966.1	deleted in malignant brain tumors 1 protein-like [Strongylocentrotus purpuratus]
OG0000052	14	KXJ06330.1	Protein LIGHT-DEPENDENT SHORT HYPOCOTYLS 5 [Exaiptasia pallida]
OG0000052	13	KXJ23383.1	Protein LIGHT-DEPENDENT SHORT HYPOCOTYLS 6 [Exaiptasia pallida]
OG0000052	12	KXJ11795.1	Protein LIGHT-DEPENDENT SHORT HYPOCOTYLS 5 [Exaiptasia pallida]
OG0000052	12	KXJ21005.1	Protein LIGHT-DEPENDENT SHORT HYPOCOTYLS 6 [Exaiptasia pallida]
OG0000052	10	KXJ11640.1	Protein LIGHT-DEPENDENT SHORT HYPOCOTYLS 6 [Exaiptasia pallida]
OG0000053	15	XP_020607738.1	multidrug resistance-associated protein 4-like [Orbicella faveolata]
OG0000053	3	XP_020627872.1	multidrug resistance-associated protein 4-like [Orbicella faveolata]
OG0000053	2	XP_020601725.1	multidrug resistance-associated protein 4-like [Orbicella faveolata]
OG0000053	2	XP_020607733.1	multidrug resistance-associated protein 4-like [Orbicella faveolata]
OG0000053	2	XP_020607735.1	multidrug resistance-associated protein 4-like [Orbicella faveolata]
OG0000054	4	XP_022801209.1	fibrillin-2-like [Stylophora pistillata]
OG0000054	3	XP_015751303.1	PREDICTED: trophinin-like [Acropora digitifera]
OG0000054	3	XP_015758389.1	PREDICTED: low-density lipoprotein receptor-related protein 4-like isoform X3 [Acropora digitifera]
OG0000054	3	XP_020601455.1	protein jagged-1-like isoform X2 [Orbicella faveolata]
OG0000054	3	XP_029189257.1	cubilin-like [Acropora millepora]
OG0000055	13	PFX28219.1	Transmembrane protease serine 2 [Stylophora pistillata]
OG0000055	5	XP_020606850.1	CUB and peptidase domain-containing protein 2-like, partial [Orbicella faveolata]
OG0000055	4	PFX28262.1	Transmembrane protease serine 2 [Stylophora pistillata]
OG0000055	2	PFX20186.1	Trypsin-3 [Stylophora pistillata]
OG0000055	2	XP_020615537.1	CUB and peptidase domain-containing protein 2-like [Orbicella faveolata]
OG0000056	16	XP_020615039.1	melanocyte-stimulating hormone receptor-like [Orbicella faveolata]
OG0000056	9	XP_020603834.1	alpha-1A adrenergic receptor-like [Orbicella faveolata]
OG0000056	8	XP_027054095.1	melanocyte-stimulating hormone receptor-like [Pocillopora damicornis]
OG0000056	6	XP_020604677.1	melanocortin receptor 4-like [Orbicella faveolata]
OG0000056	6	XP_020604768.1	adenosine receptor A2a-like [Orbicella faveolata]
OG0000057	6	XP_020618994.1	zinc metalloproteinase nas-15-like [Orbicella faveolata]
OG0000057	3	XP_027045647.1	blastula protease 10-like [Pocillopora damicornis]
OG0000057	2	PFX14958.1	Zinc metalloproteinase nas-15 [Stylophora pistillata]
OG0000057	2	XP_027045648.1	zinc metalloproteinase nas-4-like [Pocillopora damicornis]
OG0000057	2	XP_029206672.1	zinc metalloproteinase nas-4-like [Acropora millepora]
OG0000058	4	PFX27385.1	Protein eyes shut [Stylophora pistillata]
OG0000058	4	XP_022793005.1	protein lin-12-like [Stylophora pistillata]
OG0000058	4	XP_027053479.1	neurogenic locus notch homolog protein 1-like [Pocillopora damicornis]
OG0000058	3	PFX24172.1	Protein jagged-1 [Stylophora pistillata]
OG0000058	3	PFX33347.1	UPF0183 protein C16orf70-like [Stylophora pistillata]
OG0000061	4	KXJ15634.1	ATP-dependent DNA helicase Q-like 4A [Exaiptasia pallida]
OG0000061	4	PFX31661.1	Zinc finger protein 862 [Stylophora pistillata]
OG0000061	3	KXJ09197.1	putative RNA-directed DNA polymerase from transposon X-element [Exaiptasia pallida]
OG0000062	15	XP_020626681.1	ring canal kelch protein-like [Orbicella faveolata]
OG0000062	6	XP_020630136.1	kelch-like protein 12 [Orbicella faveolata]
OG0000062	5	XP_015763375.1	PREDICTED: kelch-like protein 12 [Acropora digitifera]
OG0000062	5	XP_015775685.1	PREDICTED: kelch-like protein 12 [Acropora digitifera]
OG0000062	3	XP_020606744.1	kelch-like protein 17 [Orbicella faveolata]
OG0000063	4	XP_022786786.1	ras-related protein Rab-10-like [Stylophora pistillata]
OG0000063	2	XP_020630698.1	ras-related protein Rab-10-like [Orbicella faveolata]
OG0000063	2	XP_020630699.1	ras-related protein Rab-10-like [Orbicella faveolata]
OG0000063	1	PFX17651.1	Ras and EF-hand domain-containing protein [Stylophora pistillata]
OG0000063	1	XP_015759903.1	PREDICTED: ras-related protein Rab-13-like [Acropora digitifera]
OG0000065	4	PFX21115.1	Metabotropic glutamate receptor 2 [Stylophora pistillata]
OG0000065	4	XP_020611540.1	ZP domain-containing protein-like [Orbicella faveolata]
OG0000065	3	XP_027058515.1	fibropellin-1-like, partial [Pocillopora damicornis]
OG0000065	2	XP_027056297.1	oncoprotein-induced transcript 3 protein-like [Pocillopora damicornis]
OG0000065	2	XP_029183983.1	ZP domain-containing protein-like [Acropora millepora]
OG0000066	12	XP_027056960.1	probable serine/threonine-protein kinase pats1 [Pocillopora damicornis]
OG0000066	7	PFX12664.1	putative serine/threonine-protein kinase roco4 [Stylophora pistillata]
OG0000066	7	PFX19521.1	putative serine/threonine-protein kinase pats1 [Stylophora pistillata]
OG0000066	4	PFX14663.1	putative serine/threonine-protein kinase pats1 [Stylophora pistillata]
OG0000066	4	XP_020611816.1	cyclic GMP-binding protein C-like [Orbicella faveolata]
OG0000067	15	XP_029208183.1	zinc finger protein 862-like [Acropora millepora]
OG0000067	8	XP_029208727.1	E3 SUMO-protein ligase KIAA1586-like [Acropora millepora]
OG0000067	5	PFX32579.1	Zinc finger protein 862 [Stylophora pistillata]
OG0000067	4	PFX14204.1	Protein CEPU-1 [Stylophora pistillata]
OG0000067	4	XP_022802260.1	zinc finger protein 862-like [Stylophora pistillata]
OG0000068	15	PFX12889.1	putative RNA-directed DNA polymerase from transposon X-element [Stylophora pistillata]
OG0000068	7	PFX15071.1	putative RNA-directed DNA polymerase from transposon X-element [Stylophora pistillata]
OG0000068	4	KXJ09618.1	putative RNA-directed DNA polymerase from transposon BS [Exaiptasia pallida]
OG0000068	4	KXJ10635.1	putative RNA-directed DNA polymerase from transposon BS [Exaiptasia pallida]
OG0000068	3	KXJ11903.1	putative RNA-directed DNA polymerase from transposon X-element [Exaiptasia pallida]
OG0000069	66	KXJ10652.1	RNA-directed DNA polymerase from mobile element jockey [Exaiptasia pallida]
OG0000069	11	PFX31436.1	3 beta-hydroxysteroid dehydrogenase/Delta 5-->4-isomerase type 2 [Stylophora pistillata]
OG0000069	1	KXJ12096.1	Transposon Ty3-G Gag-Pol polyprotein [Exaiptasia pallida]
OG0000070	19	XP_015749229.1	PREDICTED: integrase/recombinase xerD homolog [Acropora digitifera]
OG0000070	14	KXJ09160.1	Integrase/recombinase xerD-like [Exaiptasia pallida]
OG0000070	9	KXJ05352.1	Integrase/recombinase xerD-like, partial [Exaiptasia pallida]
OG0000070	9	PFX25561.1	Integrase/recombinase xerD-like [Stylophora pistillata]
OG0000070	8	PFX14565.1	Integrase/recombinase xerD-like [Stylophora pistillata]
OG0000072	21	XP_027047127.1	octopamine receptor beta-2R-like [Pocillopora damicornis]
OG0000072	19	XP_020604746.1	5-hydroxytryptamine receptor 2A-like [Orbicella faveolata]
OG0000072	12	XP_020620000.1	histamine H2 receptor-like [Orbicella faveolata]
OG0000072	11	XP_020604790.1	histamine H2 receptor-like [Orbicella faveolata]
OG0000072	7	XP_027040077.1	octopamine receptor beta-2R-like [Pocillopora damicornis]
OG0000073	7	XP_029210598.1	deleted in malignant brain tumors 1 protein-like isoform X1 [Acropora millepora]
OG0000073	6	XP_019641869.1	PREDICTED: MAM and LDL-receptor class A domain-containing protein 2-like [Branchiostoma belcheri]
OG0000073	2	XP_027060633.1	deleted in malignant brain tumors 1 protein-like [Pocillopora damicornis]
OG0000073	1	PFX11756.1	Deleted in malignant brain tumors 1 protein [Stylophora pistillata]
OG0000073	1	XP_010857506.1	PREDICTED: deleted in malignant brain tumors 1 protein isoform X17 [Bison bison bison]
OG0000074	2	XP_029187796.1	SCO-spondin-like isoform X1 [Acropora millepora]
OG0000074	1	KXJ27305.1	Coadhesin [Exaiptasia pallida]
OG0000074	1	PFX21100.1	Hemicentin-1 [Stylophora pistillata]
OG0000074	1	XP_015749890.1	PREDICTED: coadhesin-like, partial [Acropora digitifera]
OG0000074	1	XP_015766718.1	PREDICTED: coadhesin-like [Acropora digitifera]
OG0000075	17	XP_020619342.1	adhesion G-protein coupled receptor D1-like [Orbicella faveolata]
OG0000075	5	XP_029205937.1	adhesion G protein-coupled receptor L4-like isoform X1 [Acropora millepora]
OG0000075	3	XP_020619426.1	adhesion G-protein coupled receptor D1-like [Orbicella faveolata]
OG0000075	2	XP_029211476.1	adhesion G-protein coupled receptor D1-like [Acropora millepora]
OG0000075	1	XP_020630091.1	adhesion G-protein coupled receptor D1-like [Orbicella faveolata]
OG0000076	29	XP_027036561.1	zinc finger MYM-type protein 4-like [Pocillopora damicornis]
OG0000076	24	XP_020604468.1	LOW QUALITY PROTEIN: zinc finger MYM-type protein 3-like [Orbicella faveolata]
OG0000076	22	PFX13415.1	Carboxypeptidase N subunit 2 [Stylophora pistillata]
OG0000076	19	XP_020608045.1	zinc finger MYM-type protein 2-like [Orbicella faveolata]
OG0000076	2	KXJ28734.1	THAP domain-containing protein 11 [Exaiptasia pallida]
OG0000077	3	PFX21307.1	Transposable element P transposase [Stylophora pistillata]
OG0000077	1	XP_012560826.1	PREDICTED: 1-phosphatidylinositol 3-phosphate 5-kinase-like, partial [Hydra vulgaris]
OG0000078	35	KXJ30199.1	Acetylcholinesterase [Exaiptasia pallida]
OG0000078	15	PFX31145.1	Transposable element P transposase [Stylophora pistillata]
OG0000078	3	PFX13072.1	Craniofacial development protein 2 [Stylophora pistillata]
OG0000078	1	KXJ08983.1	Retrovirus-related Pol polyprotein from transposon 17.6, partial [Exaiptasia pallida]
OG0000078	1	KXJ09616.1	Retrovirus-related Pol polyprotein from transposon opus [Exaiptasia pallida]
OG0000079	17	XP_015750160.1	PREDICTED: zinc finger protein 862-like [Acropora digitifera]
OG0000079	4	XP_019918573.1	PREDICTED: vertnin-like [Crassostrea gigas]
OG0000079	3	PFX32552.1	Zinc finger protein 862 [Stylophora pistillata]
OG0000079	2	XP_029192708.1	zinc finger protein 862-like [Acropora millepora]
OG0000079	1	PFX12715.1	Zinc finger protein 862 [Stylophora pistillata]
OG0000080	3	PFX12329.1	Transcription initiation factor TFIID subunit 5, partial [Stylophora pistillata]
OG0000080	2	KXJ09021.1	ATP-dependent DNA helicase pfh1 [Exaiptasia pallida]
OG0000080	1	KXJ11739.1	RNA-directed DNA polymerase from mobile element jockey [Exaiptasia pallida]
OG0000080	1	KXJ16269.1	52 kDa repressor of the inhibitor of the protein kinase [Exaiptasia pallida]
OG0000080	1	PFX12964.1	Cell surface glycoprotein 1 [Stylophora pistillata]
OG0000081	2	XP_020632371.1	chymotrypsinogen B-like [Orbicella faveolata]
OG0000081	2	XP_027044110.1	chymotrypsin-like elastase family member 1 [Pocillopora damicornis]
OG0000081	2	XP_027054926.1	chymotrypsinogen B-like [Pocillopora damicornis]
OG0000081	2	XP_028513968.1	transmembrane protease serine 9 [Exaiptasia pallida]
OG0000081	1	KXJ10922.1	Transmembrane protease serine 9 [Exaiptasia pallida]
OG0000082	10	KXJ12484.1	Pro-Pol polyprotein [Exaiptasia pallida]
OG0000082	8	PFX27135.1	Gag-Pro-Pol polyprotein [Stylophora pistillata]
OG0000082	5	KXJ29698.1	Transposon Ty3-G Gag-Pol polyprotein [Exaiptasia pallida]
OG0000082	4	PFX33771.1	Pre-mRNA-splicing factor cwc-26 [Stylophora pistillata]
OG0000082	3	PFX15698.1	Gag-Pro-Pol polyprotein [Stylophora pistillata]
OG0000083	13	PFX29430.1	BTB/POZ domain-containing protein KCTD21 [Stylophora pistillata]
OG0000083	4	PFX14187.1	BTB/POZ domain-containing protein KCTD6 [Stylophora pistillata]
OG0000083	3	XP_015752280.1	PREDICTED: BTB/POZ domain-containing protein KCTD18-like isoform X3 [Acropora digitifera]
OG0000083	2	XP_020617768.1	BTB/POZ domain-containing adapter for CUL3-mediated RhoA degradation protein 3-like [Orbicella faveolata]
OG0000083	2	XP_022782520.1	BTB/POZ domain-containing protein KCTD4-like [Stylophora pistillata]
OG0000084	9	XP_027039327.1	E3 ubiquitin-protein ligase TRIM71-like [Pocillopora damicornis]
OG0000084	5	PFX16061.1	E3 ubiquitin-protein ligase TRIM71 [Stylophora pistillata]
OG0000084	1	PFX12253.1	E3 ubiquitin-protein ligase TRIM71, partial [Stylophora pistillata]
OG0000084	1	PFX12376.1	E3 ubiquitin-protein ligase TRIM71 [Stylophora pistillata]
OG0000084	1	XP_027039307.1	E3 ubiquitin-protein ligase TRIM71-like [Pocillopora damicornis]
OG0000085	13	PFX12965.1	G-protein coupled receptor GRL101 [Stylophora pistillata]
OG0000085	3	PFX21428.1	D-galactoside-specific lectin [Stylophora pistillata]
OG0000085	2	AAK58879.1	putative reverse transcriptase [Takifugu rubripes]
OG0000085	2	PFX31617.1	Cationic trypsin-3 [Stylophora pistillata]
OG0000085	1	PFX15670.1	Tyrosine-protein kinase receptor Tie-2 [Stylophora pistillata]
OG0000086	15	PFX24543.1	ATP-dependent DNA helicase PIF1 [Stylophora pistillata]
OG0000086	9	PFX29269.1	ATP-dependent DNA helicase PIF1 [Stylophora pistillata]
OG0000086	2	KXJ15679.1	ATP-dependent DNA helicase PIF1 [Exaiptasia pallida]
OG0000086	1	KXJ16219.1	ATP-dependent DNA helicase PIF1 [Exaiptasia pallida]
OG0000086	1	KXJ16773.1	ATP-dependent DNA helicase PIF6 [Exaiptasia pallida]
OG0000087	11	KXJ11189.1	Sentrin-specific protease 2 [Exaiptasia pallida]
OG0000087	2	PFX27712.1	putative gluconokinase [Stylophora pistillata]
OG0000087	1	GBM14655.1	Neuralized-like protein 4 [Araneus ventricosus]
OG0000087	1	PFX27318.1	Sentrin-specific protease 1 [Stylophora pistillata]
OG0000087	1	ROL53454.1	Beta-galactosidase-1-like protein 2 [Anabarilius grahami]
OG0000088	2	PFX13527.1	Pogo transposable element with KRAB domain [Stylophora pistillata]
OG0000088	2	PFX24306.1	Pogo transposable element with KRAB domain [Stylophora pistillata]
OG0000088	1	PFX28959.1	Pogo transposable element with KRAB domain [Stylophora pistillata]
OG0000088	1	PFX31792.1	Pogo transposable element with KRAB domain [Stylophora pistillata]
OG0000088	1	XP_027043693.1	fibroblast growth factor receptor 4-like [Pocillopora damicornis]
OG0000089	32	PFX16453.1	Carboxypeptidase N subunit 2 [Stylophora pistillata]
OG0000089	5	XP_029209158.1	putative leucine-rich repeat-containing protein DDB_G0281931 [Acropora millepora]
OG0000089	4	PFX15056.1	Leucine-rich repeat-containing protein 15 [Stylophora pistillata]
OG0000089	3	XP_020628652.1	putative leucine-rich repeat-containing protein DDB_G0281931 [Orbicella faveolata]
OG0000089	2	PFX16290.1	Carboxypeptidase N subunit 2 [Stylophora pistillata]
OG0000091	12	XP_020621514.1	neuronal pentraxin-2-like [Orbicella faveolata]
OG0000091	5	PFX30229.1	Retrovirus-related Pol polyprotein from transposon 17.6 [Stylophora pistillata]
OG0000091	2	PFX21777.1	CUB and sushi domain-containing protein 3 [Stylophora pistillata]
OG0000091	2	XP_015753523.1	PREDICTED: neuronal pentraxin-2-like [Acropora digitifera]
OG0000091	1	XP_020606154.1	sushi, von Willebrand factor type A, EGF and pentraxin domain-containing protein 1-like [Orbicella faveolata]
OG0000092	10	XP_020615285.1	protein crumbs homolog 2-like [Orbicella faveolata]
OG0000092	4	XP_015751620.1	PREDICTED: hyaluronan-binding protein 2-like isoform X2 [Acropora digitifera]
OG0000092	3	XP_020615948.1	fibropellin-3-like [Orbicella faveolata]
OG0000092	3	XP_022787958.1	NLR family CARD domain-containing protein 3-like [Stylophora pistillata]
OG0000092	2	XP_015749987.1	PREDICTED: neurogenic locus Notch protein-like [Acropora digitifera]
OG0000093	8	PFX19640.1	BTB and MATH domain-containing protein 15 [Stylophora pistillata]
OG0000093	4	PFX29259.1	Ectoderm-neural cortex protein 1 [Stylophora pistillata]
OG0000093	3	XP_027044060.1	kelch-like protein 24 [Pocillopora damicornis]
OG0000093	2	PFX33782.1	Kelch-like protein 22 [Stylophora pistillata]
OG0000093	2	XP_015748904.1	PREDICTED: BTB and MATH domain-containing protein 36-like [Acropora digitifera]
OG0000094	4	QCF40880.1	receptor guanylate cyclase 3 [Euphyllia ancora]
OG0000094	2	QCF40878.1	receptor guanylate cyclase 1 [Euphyllia ancora]
OG0000094	2	QCF40883.1	receptor guanylate cyclase 6, partial [Euphyllia ancora]
OG0000094	1	QCF40879.1	receptor guanylate cyclase 2 [Euphyllia ancora]
OG0000094	1	QCF40881.1	receptor guanylate cyclase 4 [Euphyllia ancora]
OG0000095	24	PFX17228.1	52 kDa repressor of the inhibitor of the protein kinase [Stylophora pistillata]
OG0000095	8	PFX26544.1	Tetratricopeptide repeat protein 28 [Stylophora pistillata]
OG0000095	4	PFX11816.1	Retrovirus-related Pol polyprotein from type-1 retrotransposable element R2 [Stylophora pistillata]
OG0000095	3	PFX18376.1	Retrovirus-related Pol polyprotein from type-2 retrotransposable element R2DM [Stylophora pistillata]
OG0000095	3	PFX29473.1	Retrovirus-related Pol polyprotein from type-1 retrotransposable element R2 [Stylophora pistillata]
OG0000096	10	XP_020608621.1	relaxin receptor 2-like [Orbicella faveolata]
OG0000096	2	PFX15365.1	G-protein coupled receptor GRL101 [Stylophora pistillata]
OG0000096	2	PFX21360.1	G-protein coupled receptor GRL101 [Stylophora pistillata]
OG0000096	1	XP_015778727.1	PREDICTED: G-protein coupled receptor GRL101-like [Acropora digitifera]
OG0000096	1	XP_020615652.1	G-protein coupled receptor GRL101-like [Orbicella faveolata]
OG0000097	20	PFX22830.1	E3 ubiquitin-protein ligase DZIP3 [Stylophora pistillata]
OG0000097	2	PFX22834.1	E3 ubiquitin-protein ligase DZIP3 [Stylophora pistillata]
OG0000097	1	PFX22836.1	E3 ubiquitin-protein ligase DZIP3 [Stylophora pistillata]
OG0000097	1	PFX28663.1	E3 ubiquitin-protein ligase DZIP3 [Stylophora pistillata]
OG0000098	2	PFX18358.1	Cytochrome c oxidase subunit 5B, mitochondrial [Stylophora pistillata]
OG0000098	1	KXJ16428.1	Transposable element Tcb1 transposase [Exaiptasia pallida]
OG0000098	1	KXJ22664.1	Protein NLRC5 [Exaiptasia pallida]
OG0000098	1	PFX24089.1	Catenin beta [Stylophora pistillata]
OG0000099	38	PFX24581.1	Tripartite motif-containing protein 3 [Stylophora pistillata]
OG0000099	7	PFX12624.1	Natural resistance-associated macrophage protein 2 [Stylophora pistillata]
OG0000099	4	PFX29866.1	Deleted in malignant brain tumors 1 protein [Stylophora pistillata]
OG0000099	3	PFX12701.1	Beta-1,4-N-acetylgalactosaminyltransferase 3 [Stylophora pistillata]
OG0000099	2	PFX22821.1	Tripartite motif-containing protein 3 [Stylophora pistillata]
OG0000100	5	PFX13543.1	Coiled-coil domain-containing protein 158 [Stylophora pistillata]
OG0000100	1	PFX31506.1	Phospholipase D2 [Stylophora pistillata]
OG0000101	19	KXJ16851.1	ATP-binding cassette sub-family B member 6, mitochondrial [Exaiptasia pallida]
OG0000101	9	KXJ07326.1	Retrovirus-related Pol polyprotein from transposon 17.6 [Exaiptasia pallida]
OG0000101	7	PFX12011.1	Hyaluronidase-1 [Stylophora pistillata]
OG0000102	4	PFX16576.1	putative nuclease HARBI1 [Stylophora pistillata]
OG0000102	4	XP_015751509.1	PREDICTED: putative nuclease HARBI1 [Acropora digitifera]
OG0000102	2	XP_015754161.1	PREDICTED: putative nuclease HARBI1 [Acropora digitifera]
OG0000102	2	XP_029180897.1	protein ANTAGONIST OF LIKE HETEROCHROMATIN PROTEIN 1-like [Acropora millepora]
OG0000102	2	XP_029189018.1	protein ANTAGONIST OF LIKE HETEROCHROMATIN PROTEIN 1-like [Acropora millepora]
OG0000103	15	XP_015766631.1	PREDICTED: 5'-methylthioadenosine/S-adenosylhomocysteine nucleosidase-like isoform X10 [Acropora digitifera]
OG0000103	6	PFX16614.1	Protein NLRC3 [Stylophora pistillata]
OG0000103	4	PFX25966.1	5'-methylthioadenosine/S-adenosylhomocysteine nucleosidase [Stylophora pistillata]
OG0000103	2	PFX14108.1	Nucleotide-binding oligomerization domain-containing protein 2 [Stylophora pistillata]
OG0000103	2	PFX16790.1	Protein NLRC3 [Stylophora pistillata]
OG0000104	12	XP_029202484.1	short-chain collagen C4-like isoform X8 [Acropora millepora]
OG0000104	9	XP_020623243.1	short-chain collagen C4-like [Orbicella faveolata]
OG0000104	4	XP_015751696.1	PREDICTED: short-chain collagen C4-like isoform X1 [Acropora digitifera]
OG0000104	4	XP_029202479.1	short-chain collagen C4-like isoform X3 [Acropora millepora]
OG0000104	3	XP_020619662.1	short-chain collagen C4-like [Orbicella faveolata]
OG0000105	5	XP_015762902.1	PREDICTED: sacsin-like [Acropora digitifera]
OG0000105	4	XP_020615611.1	sacsin-like isoform X1 [Orbicella faveolata]
OG0000105	3	XP_020602665.1	sacsin-like [Orbicella faveolata]
OG0000105	2	XP_022809377.1	sacsin-like [Stylophora pistillata]
OG0000105	1	PFX28349.1	Sacsin [Stylophora pistillata]
OG0000106	4	XP_029192367.1	sialoadhesin-like [Acropora millepora]
OG0000106	3	XP_020617650.1	toll-like receptor 2 [Orbicella faveolata]
OG0000106	2	PFX14496.1	Toll-like receptor 1 [Stylophora pistillata]
OG0000106	2	PFX18334.1	Toll-like receptor 2 [Stylophora pistillata]
OG0000106	2	XP_015762099.1	PREDICTED: hemicentin-2-like [Acropora digitifera]
OG0000107	9	PFX13096.1	Cortactin-binding protein 2 [Stylophora pistillata]
OG0000107	3	KXJ27465.1	Retrovirus-related Pol polyprotein from transposon 412 [Exaiptasia pallida]
OG0000107	2	PFX33087.1	Serine/threonine-protein phosphatase 6 regulatory ankyrin repeat subunit C [Stylophora pistillata]
OG0000107	1	KXJ16826.1	Retrovirus-related Pol polyprotein from transposon 412 [Exaiptasia pallida]
OG0000107	1	KXJ18189.1	Alpha-1,6-mannosylglycoprotein 6-beta-N-acetylglucosaminyltransferase A [Exaiptasia pallida]
OG0000108	6	XP_029211974.1	cytochrome P450 3A29-like [Acropora millepora]
OG0000108	3	XP_027044512.1	cytochrome P450 3A24-like [Pocillopora damicornis]
OG0000108	2	XP_015747798.1	PREDICTED: cytochrome P450 3A11-like [Acropora digitifera]
OG0000108	2	XP_020604908.1	cytochrome P450 3A8-like [Orbicella faveolata]
OG0000108	2	XP_020621297.1	cytochrome P450 3A24-like [Orbicella faveolata]
OG0000109	7	XP_022783818.1	E3 ubiquitin-protein ligase rnf213-alpha-like isoform X1 [Stylophora pistillata]
OG0000109	2	XP_022796391.1	E3 ubiquitin-protein ligase rnf213-alpha-like isoform X1 [Stylophora pistillata]
OG0000109	2	XP_027055364.1	E3 ubiquitin-protein ligase RNF213-like isoform X1 [Pocillopora damicornis]
OG0000109	1	PFX29726.1	E3 ubiquitin-protein ligase RNF213 [Stylophora pistillata]
OG0000109	1	XP_020616496.1	E3 ubiquitin-protein ligase rnf213-alpha-like [Orbicella faveolata]
OG0000110	10	XP_020624945.1	neuroligin-4, X-linked-like [Orbicella faveolata]
OG0000110	9	XP_020622623.1	neuroligin-4, X-linked-like [Orbicella faveolata]
OG0000110	5	XP_020630472.1	cholinesterase-like [Orbicella faveolata]
OG0000110	4	XP_020621251.1	carboxylesterase 5A-like isoform X1 [Orbicella faveolata]
OG0000110	4	XP_029201320.1	neuroligin-4, X-linked-like isoform X2 [Acropora millepora]
OG0000111	1	AIJ27486.1	endonuclease-reverse transcriptase [Eyprepocnemis plorans plorans]
OG0000112	3	XP_015760435.1	PREDICTED: putative nuclease HARBI1 [Acropora digitifera]
OG0000112	2	XP_011668548.2	putative nuclease HARBI1 [Strongylocentrotus purpuratus]
OG0000112	2	XP_029182479.1	protein ALP1-like, partial [Acropora millepora]
OG0000112	1	PFX25095.1	putative nuclease HARBI1 [Stylophora pistillata]
OG0000112	1	XP_028405310.1	putative nuclease HARBI1 [Dendronephthya gigantea]
OG0000113	7	XP_015765172.1	PREDICTED: neurogenic locus notch homolog protein 1-like [Acropora digitifera]
OG0000113	5	XP_020617430.1	intelectin-1-like [Orbicella faveolata]
OG0000113	3	PFX14062.1	Epidermal growth factor-like protein 6 [Stylophora pistillata]
OG0000113	2	KXJ19086.1	Sushi, von Willebrand factor type A, EGF and pentraxin domain-containing protein 1 [Exaiptasia pallida]
OG0000113	2	PFX14060.1	Collagen alpha-6(VI) chain [Stylophora pistillata]
OG0000114	2	XP_020629533.1	neuronal acetylcholine receptor subunit alpha-10-like [Orbicella faveolata]
OG0000114	1	XP_015763358.1	PREDICTED: neuronal acetylcholine receptor subunit alpha-2-like [Acropora digitifera]
OG0000114	1	XP_015771951.1	PREDICTED: neuronal acetylcholine receptor subunit alpha-10-like isoform X1 [Acropora digitifera]
OG0000114	1	XP_020610882.1	neuronal acetylcholine receptor subunit alpha-3-like [Orbicella faveolata]
OG0000114	1	XP_020615156.1	neuronal acetylcholine receptor subunit alpha-7-like [Orbicella faveolata]
OG0000115	2	XP_020608278.1	matrix metalloproteinase-19-like isoform X1 [Orbicella faveolata]
OG0000115	2	XP_020608305.1	stromelysin-1-like [Orbicella faveolata]
OG0000115	2	XP_020631312.1	LOW QUALITY PROTEIN: matrilysin-like [Orbicella faveolata]
OG0000115	2	XP_027047203.1	72 kDa type IV collagenase-like [Pocillopora damicornis]
OG0000115	1	PFX29688.1	Stromelysin-1 [Stylophora pistillata]
OG0000117	13	XP_022781103.1	putative leucine-rich repeat-containing protein DDB_G0290503 isoform X1 [Stylophora pistillata]
OG0000117	5	PFX12581.1	PiggyBac transposable element-derived protein 1 [Stylophora pistillata]
OG0000117	3	PFX25911.1	Polyprotein P3 [Stylophora pistillata]
OG0000117	1	PFX23866.1	Multidrug resistance-associated protein 5 [Stylophora pistillata]
OG0000117	1	PFX33353.1	Arylsulfatase B [Stylophora pistillata]
OG0000118	2	XP_022802255.1	adenosine receptor A2b-like [Stylophora pistillata]
OG0000118	1	XP_015754082.1	PREDICTED: trace amine-associated receptor 5-like [Acropora digitifera]
OG0000118	1	XP_015757617.1	PREDICTED: 5-hydroxytryptamine receptor 6-like [Acropora digitifera]
OG0000118	1	XP_015757623.1	PREDICTED: beta-2 adrenergic receptor-like [Acropora digitifera]
OG0000118	1	XP_020603122.1	alpha-2Da adrenergic receptor-like [Orbicella faveolata]
OG0000119	19	PFX30368.1	Calcium-responsive transcription factor [Stylophora pistillata]
OG0000119	3	PFX14705.1	S-antigen protein [Stylophora pistillata]
OG0000119	2	KXJ08099.1	ATP-dependent DNA helicase pif1 [Exaiptasia pallida]
OG0000119	2	KXJ21737.1	Calcium-responsive transcription factor [Exaiptasia pallida]
OG0000119	1	KXJ14575.1	Ubiquitin-like-specific protease 1 [Exaiptasia pallida]
OG0000120	4	PFX12809.1	PiggyBac transposable element-derived protein 1 [Stylophora pistillata]
OG0000120	4	PFX33350.1	Ficolin-1 [Stylophora pistillata]
OG0000121	6	XP_022793741.1	sulfotransferase 1C2-like [Stylophora pistillata]
OG0000121	5	XP_020609252.1	sulfotransferase family cytosolic 1B member 1-like [Orbicella faveolata]
OG0000121	3	XP_020609254.1	sulfotransferase family cytosolic 1B member 1-like [Orbicella faveolata]
OG0000121	1	XP_020600469.1	sulfotransferase family cytosolic 1B member 1-like [Orbicella faveolata]
OG0000121	1	XP_020604723.1	sulfotransferase 1C4-like [Orbicella faveolata]
OG0000123	8	XP_015755247.1	PREDICTED: mediator of RNA polymerase II transcription subunit 34-like [Acropora digitifera]
OG0000123	7	XP_022792408.1	ATP-dependent DNA helicase Q1-like [Stylophora pistillata]
OG0000123	4	XP_015748914.1	PREDICTED: ATP-dependent DNA helicase RecQ-like [Acropora digitifera]
OG0000123	3	XP_015772917.1	PREDICTED: ATP-dependent DNA helicase hus2/rqh1-like [Acropora digitifera]
OG0000123	3	XP_015778635.1	PREDICTED: Werner syndrome ATP-dependent helicase homolog [Acropora digitifera]
OG0000124	3	XP_022810584.1	protein ALP1-like [Stylophora pistillata]
OG0000124	2	KXJ12372.1	putative nuclease HARBI1 [Exaiptasia pallida]
OG0000124	2	XP_015780552.1	PREDICTED: putative nuclease HARBI1 [Acropora digitifera]
OG0000124	1	XP_003386496.1	PREDICTED: putative nuclease HARBI1 [Amphimedon queenslandica]
OG0000124	1	XP_015749548.1	PREDICTED: putative nuclease HARBI1 [Acropora digitifera]
OG0000125	2	KXJ06406.1	THAP domain-containing protein 6 [Exaiptasia pallida]
OG0000125	1	KXJ07102.1	putative nuclease HARBI1 [Exaiptasia pallida]
OG0000125	1	PFX11606.1	Protein NLRC3, partial [Stylophora pistillata]
OG0000125	1	PFX22833.1	Tetratricopeptide repeat protein 28 [Stylophora pistillata]
OG0000125	1	PFX23923.1	RNA-directed DNA polymerase from mobile element jockey [Stylophora pistillata]
OG0000126	1	XP_015761214.1	PREDICTED: dynein heavy chain 1, axonemal-like, partial [Acropora digitifera]
OG0000126	1	XP_020624937.1	dynein heavy chain 12, axonemal-like [Orbicella faveolata]
OG0000126	1	XP_020629497.1	dynein heavy chain 3, axonemal-like [Orbicella faveolata]
OG0000126	1	XP_022782044.1	dynein heavy chain 3, axonemal-like [Stylophora pistillata]
OG0000126	1	XP_022784548.1	dynein heavy chain 6, axonemal-like [Stylophora pistillata]
OG0000127	10	KXJ06718.1	Polycystic kidney disease protein 1-like 3 [Exaiptasia pallida]
OG0000127	10	KXJ07509.1	Serine/threonine-protein kinase D, partial [Exaiptasia pallida]
OG0000127	7	KXJ20113.1	Ubiquitin-like-specific protease 1 [Exaiptasia pallida]
OG0000127	2	KXJ06743.1	Wall-associated receptor kinase-like 21 [Exaiptasia pallida]
OG0000127	2	PFX13707.1	Retrovirus-related Pol polyprotein from transposon opus, partial [Stylophora pistillata]
OG0000128	6	XP_027059088.1	polycystic kidney disease protein 1-like 2 [Pocillopora damicornis]
OG0000128	4	XP_020623487.1	polycystin-1-like [Orbicella faveolata]
OG0000128	1	XP_015779129.1	PREDICTED: polycystic kidney disease protein 1-like 2 [Acropora digitifera]
OG0000128	1	XP_020623421.1	polycystic kidney disease protein 1-like 2 [Orbicella faveolata]
OG0000128	1	XP_020623491.1	polycystic kidney disease protein 1-like 2 [Orbicella faveolata]
OG0000129	10	XP_020613329.1	TNF receptor-associated factor 3-like [Orbicella faveolata]
OG0000129	5	XP_027059293.1	TNF receptor-associated factor 3-like [Pocillopora damicornis]
OG0000129	4	XP_022802123.1	TNF receptor-associated factor 3-like [Stylophora pistillata]
OG0000129	2	XP_020613332.1	TNF receptor-associated factor 3-like [Orbicella faveolata]
OG0000129	2	XP_022805644.1	TNF receptor-associated factor 3-like [Stylophora pistillata]
OG0000130	1	ROL51042.1	Sterile alpha motif domain-containing protein 3 [Anabarilius grahami]
OG0000131	2	PFX27295.1	putative RNA-directed DNA polymerase from transposon BS [Stylophora pistillata]
OG0000131	1	KXJ06362.1	RNA-directed DNA polymerase from mobile element jockey, partial [Exaiptasia pallida]
OG0000131	1	KXJ06829.1	RNA-directed DNA polymerase from mobile element jockey [Exaiptasia pallida]
OG0000131	1	KXJ11565.1	RNA-directed DNA polymerase from mobile element jockey [Exaiptasia pallida]
OG0000131	1	PFX20253.1	RNA-directed DNA polymerase from mobile element jockey [Stylophora pistillata]
OG0000132	6	XP_020605234.1	hemicentin-1-like [Orbicella faveolata]
OG0000132	2	PFX18165.1	Proto-oncogene tyrosine-protein kinase receptor Ret [Stylophora pistillata]
OG0000132	2	XP_022793324.1	cell adhesion molecule-related/down-regulated by oncogenes-like isoform X2 [Stylophora pistillata]
OG0000132	1	PFX12849.1	Neural cell adhesion molecule 1 [Stylophora pistillata]
OG0000132	1	PFX13363.1	Tyrosine kinase receptor Cad96Ca, partial [Stylophora pistillata]
OG0000133	6	XP_020619513.1	tripartite motif-containing protein 3-like, partial [Orbicella faveolata]
OG0000133	4	XP_015776739.1	PREDICTED: E3 ubiquitin-protein ligase TRIM71-like [Acropora digitifera]
OG0000133	4	XP_020624125.1	tripartite motif-containing protein 3-like [Orbicella faveolata]
OG0000133	3	XP_015762150.1	PREDICTED: E3 ubiquitin-protein ligase TRIM71-like [Acropora digitifera]
OG0000133	2	XP_015779100.1	PREDICTED: E3 ubiquitin-protein ligase TRIM71-like [Acropora digitifera]
OG0000134	5	KXJ05352.1	Integrase/recombinase xerD-like, partial [Exaiptasia pallida]
OG0000134	3	KXJ25042.1	Integrase/recombinase xerD-like [Exaiptasia pallida]
OG0000134	3	PFX12833.1	Integrase/recombinase xerD-like [Stylophora pistillata]
OG0000134	2	KXJ22161.1	Integrase/recombinase xerD-like [Exaiptasia pallida]
OG0000134	2	PFX27349.1	Zinc finger protein 595 [Stylophora pistillata]
OG0000135	3	XP_029205232.1	LOW QUALITY PROTEIN: receptor-type tyrosine-protein phosphatase F-like [Acropora millepora]
OG0000135	1	KXJ10671.1	Receptor-type tyrosine-protein phosphatase delta [Exaiptasia pallida]
OG0000135	1	PFX12496.1	Receptor-type tyrosine-protein phosphatase delta [Stylophora pistillata]
OG0000135	1	XP_020620880.1	receptor-type tyrosine-protein phosphatase delta-like isoform X2 [Orbicella faveolata]
OG0000135	1	XP_020631619.1	receptor-type tyrosine-protein phosphatase epsilon-like isoform X1 [Orbicella faveolata]
OG0000136	2	XP_020628665.1	paired mesoderm homeobox protein 2-like [Orbicella faveolata]
OG0000136	1	PFX24988.1	Homeobox protein OTX2-A [Stylophora pistillata]
OG0000136	1	XP_020628655.1	diencephalon/mesencephalon homeobox protein 1-like [Orbicella faveolata]
OG0000136	1	XP_020628734.1	diencephalon/mesencephalon homeobox protein 1-like [Orbicella faveolata]
OG0000136	1	XP_020628751.1	diencephalon/mesencephalon homeobox protein 1-B-like isoform X2 [Orbicella faveolata]
OG0000137	20	XP_020617411.1	protein argonaute-2-like [Orbicella faveolata]
OG0000137	2	PFX21953.1	Retrovirus-related Pol polyprotein from transposon TNT 1-94 [Stylophora pistillata]
OG0000137	1	XP_015750526.1	PREDICTED: tetratricopeptide repeat protein 28-like [Acropora digitifera]
OG0000137	1	XP_029183639.1	tetratricopeptide repeat protein 28-like [Acropora millepora]
OG0000138	2	PFX14518.1	RNA-directed DNA polymerase from mobile element jockey [Stylophora pistillata]
OG0000138	1	KXJ09281.1	putative RNA-directed DNA polymerase from transposon X-element [Exaiptasia pallida]
OG0000138	1	PFX12317.1	putative RNA-directed DNA polymerase from transposon X-element [Stylophora pistillata]
OG0000138	1	PFX13965.1	putative RNA-directed DNA polymerase from transposon X-element [Stylophora pistillata]
OG0000138	1	PFX18406.1	RNA-directed DNA polymerase from mobile element jockey [Stylophora pistillata]
OG0000139	1	KXJ29279.1	THAP domain-containing protein 2 [Exaiptasia pallida]
OG0000139	1	XP_030208800.1	bis(5'-adenosyl)-triphosphatase ENPP4 isoform X1 [Gadus morhua]
OG0000141	44	XP_015778522.1	PREDICTED: P2X purinoceptor 7-like [Acropora digitifera]
OG0000141	27	XP_029179892.1	P2X purinoceptor 7-like [Acropora millepora]
OG0000141	3	PFX32453.1	Retrovirus-related Pol polyprotein from transposon 17.6 [Stylophora pistillata]
OG0000141	1	PFX22848.1	Arachidonate 5-lipoxygenase [Stylophora pistillata]
OG0000142	5	XP_029181305.1	mediator of RNA polymerase II transcription subunit 34-like [Acropora millepora]
OG0000142	2	KXJ09208.1	Werner syndrome ATP-dependent helicase-like [Exaiptasia pallida]
OG0000142	2	XP_015747179.1	PREDICTED: ATP-dependent DNA helicase RecQ-like [Acropora digitifera]
OG0000142	2	XP_015747613.1	PREDICTED: ATP-dependent helicase SGS1-like [Acropora digitifera]
OG0000142	2	XP_015758969.1	PREDICTED: probable ATP-dependent DNA helicase RecS [Acropora digitifera]
OG0000143	14	PFX27414.1	Sulfatase-modifying factor 2 [Stylophora pistillata]
OG0000143	5	KXJ12612.1	PiggyBac transposable element-derived protein 4 [Exaiptasia pallida]
OG0000143	2	PFX11905.1	E3 ubiquitin-protein ligase TRIM71 [Stylophora pistillata]
OG0000143	2	PFX20339.1	putative DNA polymerase [Stylophora pistillata]
OG0000143	1	PFX12809.1	PiggyBac transposable element-derived protein 1 [Stylophora pistillata]
OG0000144	1	KXJ26301.1	Pro-Pol polyprotein [Exaiptasia pallida]
OG0000145	13	XP_029183842.1	myosin heavy chain kinase A-like [Acropora millepora]
OG0000145	4	XP_015762895.1	PREDICTED: transient receptor potential cation channel subfamily M member 6-like [Acropora digitifera]
OG0000145	4	XP_029210999.1	transient receptor potential cation channel subfamily M member 6-like [Acropora millepora]
OG0000145	2	KXJ05549.1	Transient receptor potential cation channel subfamily M member 6 [Exaiptasia pallida]
OG0000145	2	XP_027053753.1	LOW QUALITY PROTEIN: alpha-protein kinase vwkA-like [Pocillopora damicornis]
OG0000146	6	PFX18852.1	RNA-directed DNA polymerase from mobile element jockey [Stylophora pistillata]
OG0000147	1	XP_015775735.1	PREDICTED: endothelin-converting enzyme 1-like isoform X1 [Acropora digitifera]
OG0000147	1	XP_020601356.1	endothelin-converting enzyme homolog isoform X1 [Orbicella faveolata]
OG0000147	1	XP_020628109.1	endothelin-converting enzyme homolog [Orbicella faveolata]
OG0000147	1	XP_020630486.1	endothelin-converting enzyme homolog [Orbicella faveolata]
OG0000147	1	XP_027035657.1	endothelin-converting enzyme 2-like isoform X1 [Pocillopora damicornis]
OG0000148	11	PFX15657.1	Zinc finger MYM-type protein 1 [Stylophora pistillata]
OG0000148	3	PFX18263.1	Zinc finger MYM-type protein 1 [Stylophora pistillata]
OG0000148	1	XP_015777514.1	PREDICTED: zinc finger MYM-type protein 1-like [Acropora digitifera]
OG0000148	1	XP_015778908.1	PREDICTED: zinc finger MYM-type protein 1-like [Acropora digitifera]
OG0000148	1	XP_028407434.1	zinc finger MYM-type protein 1-like [Dendronephthya gigantea]
OG0000149	19	XP_029213212.1	galactoside 3(4)-L-fucosyltransferase-like [Acropora millepora]
OG0000149	3	XP_015779544.1	PREDICTED: galactoside 3(4)-L-fucosyltransferase-like [Acropora digitifera]
OG0000149	2	XP_020625421.1	galactoside 3(4)-L-fucosyltransferase-like [Orbicella faveolata]
OG0000149	2	XP_029202489.1	alpha-(1,3)-fucosyltransferase fut-3-like [Acropora millepora]
OG0000149	2	XP_029209411.1	galactoside 3(4)-L-fucosyltransferase-like [Acropora millepora]
OG0000150	1	PFX25895.1	Pogo transposable element with KRAB domain [Stylophora pistillata]
OG0000151	6	PFX17485.1	GREB1-like protein [Stylophora pistillata]
OG0000152	5	XP_029205886.1	mu-type opioid receptor-like [Acropora millepora]
OG0000152	4	XP_027047913.1	octopamine receptor-like [Pocillopora damicornis]
OG0000152	2	XP_027041725.1	rhodopsin, G0-coupled-like [Pocillopora damicornis]
OG0000152	1	XP_015774469.1	PREDICTED: adrenocorticotropic hormone receptor-like [Acropora digitifera]
OG0000152	1	XP_015776142.1	PREDICTED: D(2) dopamine receptor-like [Acropora digitifera]
OG0000153	3	XP_029191689.1	nuclear receptor corepressor 2-like isoform X3 [Acropora millepora]
OG0000153	1	KXJ10086.1	RNA-directed DNA polymerase from mobile element jockey [Exaiptasia pallida]
OG0000154	10	XP_027037360.1	protein unc-13 homolog C-like [Pocillopora damicornis]
OG0000154	5	KXJ06576.1	ATP-dependent DNA helicase PIF1 [Exaiptasia pallida]
OG0000154	5	XP_019619831.1	PREDICTED: protein unc-13 homolog C-like [Branchiostoma belcheri]
OG0000154	1	XP_015780426.1	PREDICTED: macrophage mannose receptor 1-like [Acropora digitifera]
OG0000155	3	XP_015760973.1	PREDICTED: retroviral integration site protein Fli-1 homolog [Acropora digitifera]
OG0000155	3	XP_020626852.1	transcriptional regulator ERG homolog, partial [Orbicella faveolata]
OG0000155	3	XP_029197036.1	retroviral integration site protein Fli-1 homolog [Acropora millepora]
OG0000155	2	XP_015760974.1	PREDICTED: ETS-related transcription factor Elf-4-like [Acropora digitifera]
OG0000155	1	PFX25140.1	ETS domain-containing protein Elk-1 [Stylophora pistillata]
OG0000156	25	XP_020613401.1	melanopsin-like [Orbicella faveolata]
OG0000156	20	XP_020612563.1	sphingosine 1-phosphate receptor 2-like [Orbicella faveolata]
OG0000156	20	XP_020628776.1	histamine H2 receptor-like [Orbicella faveolata]
OG0000156	2	XP_020628777.1	somatostatin receptor type 5-like [Orbicella faveolata]
OG0000156	2	XP_029208005.1	melanocyte-stimulating hormone receptor-like [Acropora millepora]
OG0000157	2	PFX19866.1	Retrovirus-related Pol polyprotein from transposon 17.6 [Stylophora pistillata]
OG0000157	2	PFX20727.1	5-hydroxytryptamine receptor 4 [Stylophora pistillata]
OG0000158	2	KXJ14778.1	2-oxoglutarate and iron-dependent oxygenase domain-containing protein 2 [Exaiptasia pallida]
OG0000158	1	XP_008479185.1	spindle pole body component 110-like [Diaphorina citri]
OG0000159	7	XP_020917081.1	LOW QUALITY PROTEIN: sushi, von Willebrand factor type A, EGF and pentraxin domain-containing protein 1-like isoform X2 [Exaiptasia pallida]
OG0000159	6	PFX27518.1	Multimerin-1 [Stylophora pistillata]
OG0000159	4	KXJ29310.1	Protein HEG-like 1 [Exaiptasia pallida]
OG0000159	3	KXJ18041.1	Neuronal pentraxin-1 [Exaiptasia pallida]
OG0000159	3	XP_028518101.1	neurogenic locus notch homolog protein 1-like [Exaiptasia pallida]
OG0000160	8	XP_020601645.1	beta-1,4-N-acetylgalactosaminyltransferase 3-like [Orbicella faveolata]
OG0000160	4	XP_020629045.1	beta-1,4-N-acetylgalactosaminyltransferase 3-like [Orbicella faveolata]
OG0000160	3	XP_020605643.1	beta-1,4-N-acetylgalactosaminyltransferase 3-like [Orbicella faveolata]
OG0000160	1	XP_020605544.1	beta-1,4-N-acetylgalactosaminyltransferase 3-like [Orbicella faveolata]
OG0000160	1	XP_020611931.1	beta-1,4-N-acetylgalactosaminyltransferase 3-like [Orbicella faveolata]
OG0000161	3	XP_020608185.1	phosphatidylinositol phosphatase PTPRQ-like isoform X2 [Orbicella faveolata]
OG0000161	2	XP_022804360.1	receptor-type tyrosine-protein phosphatase S-like isoform X1 [Stylophora pistillata]
OG0000161	1	XP_015777616.1	PREDICTED: receptor-type tyrosine-protein phosphatase delta-like isoform X9 [Acropora digitifera]
OG0000161	1	XP_015777620.1	PREDICTED: receptor-type tyrosine-protein phosphatase delta-like isoform X13 [Acropora digitifera]
OG0000161	1	XP_015777624.1	PREDICTED: receptor-type tyrosine-protein phosphatase delta-like isoform X16 [Acropora digitifera]
OG0000162	2	XP_015759527.1	PREDICTED: protein PRY1-like [Acropora digitifera]
OG0000162	2	XP_027039160.1	protein PRY1-like isoform X1 [Pocillopora damicornis]
OG0000162	1	KXJ18529.1	Acyl-CoA synthetase short-chain family member 3, mitochondrial [Exaiptasia pallida]
OG0000162	1	PFX24961.1	Golgi-associated plant pathogenesis-related protein 1 [Stylophora pistillata]
OG0000162	1	PFX24962.1	Golgi-associated plant pathogenesis-related protein 1 [Stylophora pistillata]
OG0000163	6	KXJ08807.1	putative RNA-directed DNA polymerase from transposon BS [Exaiptasia pallida]
OG0000163	4	PFX22891.1	Tetratricopeptide repeat protein 28 [Stylophora pistillata]
OG0000163	2	KXJ12146.1	Halomucin [Exaiptasia pallida]
OG0000163	2	PFX20315.1	Furin, partial [Stylophora pistillata]
OG0000163	1	PFX19180.1	putative RNA-directed DNA polymerase from transposon X-element [Stylophora pistillata]
OG0000164	4	XP_020612097.1	mucin-like protein [Orbicella faveolata]
OG0000164	3	PFX19162.1	Mucin-4 [Stylophora pistillata]
OG0000164	3	XP_020622777.1	mucin-like protein isoform X1 [Orbicella faveolata]
OG0000164	2	XP_020622780.1	mucin-like protein [Orbicella faveolata]
OG0000164	1	PFX17628.1	Mucin-4 [Stylophora pistillata]
OG0000165	12	XP_020602723.1	allatostatin-A receptor-like [Orbicella faveolata]
OG0000165	4	XP_029201550.1	nociceptin receptor-like [Acropora millepora]
OG0000165	2	XP_027051438.1	galanin receptor type 1-like [Pocillopora damicornis]
OG0000165	2	XP_029183699.1	mu-type opioid receptor-like [Acropora millepora]
OG0000165	2	XP_029212439.1	pyroglutamylated RF-amide peptide receptor-like [Acropora millepora]
OG0000166	2	XP_015764709.1	PREDICTED: universal stress protein Slr1101-like [Acropora digitifera]
OG0000166	2	XP_015766111.1	PREDICTED: universal stress protein in QAH/OAS sulfhydrylase 3'region-like [Acropora digitifera]
OG0000166	2	XP_029184214.1	universal stress protein A-like protein [Acropora millepora]
OG0000166	1	XP_015754675.1	PREDICTED: universal stress protein Slr1101-like [Acropora digitifera]
OG0000166	1	XP_015759711.1	PREDICTED: universal stress protein YxiE-like [Acropora digitifera]
OG0000167	2	PFX11568.1	Branchpoint-bridging protein [Stylophora pistillata]
OG0000167	2	PIK34549.1	pol-like protein [Apostichopus japonicus]
OG0000167	2	PIK62474.1	pol-like protein [Apostichopus japonicus]
OG0000167	1	BAD04858.1	reverse transcriptase [Tetraodon nigroviridis]
OG0000167	1	PIK45417.1	reverse transcriptase [Apostichopus japonicus]
OG0000168	6	PFX12756.1	Serine/threonine-protein kinase/endoribonuclease IRE1 [Stylophora pistillata]
OG0000168	4	PFX13547.1	NACHT, LRR and PYD domains-containing protein 12 [Stylophora pistillata]
OG0000168	1	KXJ07392.1	G-protein-signaling modulator 2 [Exaiptasia pallida]
OG0000168	1	PFX27475.1	putative mitochondrial ATP-dependent helicase irc3 [Stylophora pistillata]
OG0000169	2	KXJ29698.1	Transposon Ty3-G Gag-Pol polyprotein [Exaiptasia pallida]
OG0000169	1	KXJ14658.1	Tyrosine-protein kinase Tec [Exaiptasia pallida]
OG0000169	1	PFX17394.1	TNF receptor-associated factor 4 [Stylophora pistillata]
OG0000169	1	PFX29810.1	Protein DD3-3 [Stylophora pistillata]
OG0000170	17	XP_020600610.1	lymphocyte antigen 6H-like isoform X2 [Orbicella faveolata]
OG0000170	6	XP_020600598.1	lymphocyte antigen 6 complex locus protein G6d-like [Orbicella faveolata]
OG0000170	3	XP_015749761.1	PREDICTED: ly6/PLAUR domain-containing protein 1-like [Acropora digitifera]
OG0000170	3	XP_020604179.1	ly6/PLAUR domain-containing protein 2-like [Orbicella faveolata]
OG0000170	1	XP_015758454.1	PREDICTED: lymphocyte antigen 6 complex locus protein G6d-like isoform X2 [Acropora digitifera]
OG0000171	2	KXJ06782.1	Retrovirus-related Pol polyprotein from type-1 retrotransposable element R2 [Exaiptasia pallida]
OG0000171	1	KXJ07310.1	LINE-1 retrotransposable element ORF2 protein [Exaiptasia pallida]
OG0000172	23	XP_020608785.1	collagen triple helix repeat-containing protein 1-like isoform X2 [Orbicella faveolata]
OG0000172	20	XP_027044000.1	collagen triple helix repeat-containing protein 1-like isoform X2 [Pocillopora damicornis]
OG0000172	12	XP_020608779.1	collagen triple helix repeat-containing protein 1-like [Orbicella faveolata]
OG0000172	10	XP_020608782.1	collagen triple helix repeat-containing protein 1-like isoform X2 [Orbicella faveolata]
OG0000172	4	XP_020608780.1	collagen triple helix repeat-containing protein 1-like [Orbicella faveolata]
OG0000173	5	XP_015751234.1	PREDICTED: P2X purinoceptor 7-like [Acropora digitifera]
OG0000173	5	XP_029182485.1	P2X purinoceptor 7-like isoform X1 [Acropora millepora]
OG0000173	3	XP_028413659.1	P2X purinoceptor 7-like isoform X1 [Dendronephthya gigantea]
OG0000173	1	KXJ05016.1	P2X purinoceptor 7, partial [Exaiptasia pallida]
OG0000173	1	XP_020610322.1	P2X purinoceptor 7-like, partial [Orbicella faveolata]
OG0000174	12	XP_020601667.1	protein unc-13 homolog C-like [Orbicella faveolata]
OG0000174	6	PFX32738.1	LINE-1 reverse transcriptase-like [Stylophora pistillata]
OG0000174	6	XP_015763408.1	PREDICTED: multidrug resistance-associated protein 4-like [Acropora digitifera]
OG0000174	4	XP_029204449.1	chaoptin-like [Acropora millepora]
OG0000174	2	KXJ12895.1	LINE-1 retrotransposable element ORF1 protein [Exaiptasia pallida]
OG0000175	49	KXJ22829.1	Zinc finger and SCAN domain-containing protein 22 [Exaiptasia pallida]
OG0000175	5	DAC80267.1	TPA_asm: PolB [Branchiostoma lancelet adintovirus]
OG0000175	2	KXJ15421.1	putative transcription factor ovo-like protein 3 [Exaiptasia pallida]
OG0000175	1	KXJ08544.1	Zinc finger and BTB domain-containing protein 17 [Exaiptasia pallida]
OG0000175	1	KXJ09396.1	Zinc finger protein B385R [Exaiptasia pallida]
OG0000176	1	PFX32134.1	N-acetylated-alpha-linked acidic dipeptidase 2 [Stylophora pistillata]
OG0000176	1	XP_020616569.1	N-acetylated-alpha-linked acidic dipeptidase 2-like [Orbicella faveolata]
OG0000176	1	XP_020627241.1	glutamate carboxypeptidase 2-like [Orbicella faveolata]
OG0000176	1	XP_020630237.1	N-acetylated-alpha-linked acidic dipeptidase 2-like isoform X3 [Orbicella faveolata]
OG0000176	1	XP_020631723.1	putative N-acetylated-alpha-linked acidic dipeptidase [Orbicella faveolata]
OG0000177	4	XP_027046037.1	location of vulva defective 1-like [Pocillopora damicornis]
OG0000177	3	PFX29448.1	Polycystic kidney disease protein 1-like 2 [Stylophora pistillata]
OG0000177	1	PFX21878.1	Polycystic kidney disease protein 1-like 2 [Stylophora pistillata]
OG0000177	1	XP_020618218.1	polycystic kidney disease and receptor for egg jelly-related protein-like isoform X1 [Orbicella faveolata]
OG0000177	1	XP_020627762.1	polycystic kidney disease protein 1-like 2 [Orbicella faveolata]
OG0000178	2	PFX22117.1	Collagen alpha-1(XIV) chain [Stylophora pistillata]
OG0000178	1	KXJ24334.1	Collagen alpha-3(VI) chain [Exaiptasia pallida]
OG0000178	1	PFX22133.1	Collagen alpha-1(XII) chain [Stylophora pistillata]
OG0000178	1	PFX30674.1	Protein phosphatase 1 regulatory subunit 27 [Stylophora pistillata]
OG0000178	1	XP_020912230.1	coadhesin [Exaiptasia pallida]
OG0000179	10	XP_020620990.1	Williams-Beuren syndrome chromosomal region 27 protein-like isoform X2 [Orbicella faveolata]
OG0000179	7	PFX30028.1	Malonyl-[acyl-carrier protein] O-methyltransferase 2 [Stylophora pistillata]
OG0000179	6	XP_027052176.1	methyltransferase-like protein 27 [Pocillopora damicornis]
OG0000179	1	XP_019638227.1	PREDICTED: Williams-Beuren syndrome chromosomal region 27 protein-like isoform X1 [Branchiostoma belcheri]
OG0000179	1	XP_020620888.1	Williams-Beuren syndrome chromosomal region 27 protein-like [Orbicella faveolata]
OG0000180	2	PFX33034.1	putative nuclease HARBI1 [Stylophora pistillata]
OG0000180	1	KXJ21525.1	RNA-directed DNA polymerase from mobile element jockey [Exaiptasia pallida]
OG0000181	6	XP_020606393.1	trace amine-associated receptor 7e-like [Orbicella faveolata]
OG0000181	2	XP_020609437.1	adenosine receptor A2a-like [Orbicella faveolata]
OG0000181	2	XP_027039461.1	probable G-protein coupled receptor No9 [Pocillopora damicornis]
OG0000181	1	XP_020600822.1	dopamine receptor 2-like [Orbicella faveolata]
OG0000181	1	XP_020619323.1	probable G-protein coupled receptor No9 [Orbicella faveolata]
OG0000182	24	PFX16487.1	Ficolin-1 [Stylophora pistillata]
OG0000182	1	KXJ06927.1	putative nuclease HARBI1 [Exaiptasia pallida]
OG0000182	1	KXJ10335.1	Tetratricopeptide repeat protein 28 [Exaiptasia pallida]
OG0000183	6	XP_022777572.1	collagen alpha-1(III) chain-like [Stylophora pistillata]
OG0000183	2	PFX15448.1	putative RNA-directed DNA polymerase from transposon BS [Stylophora pistillata]
OG0000183	2	XP_022806473.1	collagen alpha-2(I) chain-like [Stylophora pistillata]
OG0000183	1	PFX11966.1	Hepatic lectin [Stylophora pistillata]
OG0000183	1	PFX15449.1	putative RNA-directed DNA polymerase from transposon BS [Stylophora pistillata]
OG0000184	11	ABB17964.1	green fluorescent GFP-like protein [Porites porites]
OG0000184	7	AKM77632.1	red fluorescent protein plobRFP [Porites lobata]
OG0000184	3	AAU06856.1	chromoprotein [Acropora aculeus]
OG0000184	2	Q95P04.1	RecName: Full=GFP-like non-fluorescent chromoprotein; Short=gtCP
OG0000184	1	1MOU_A	Chain A, Crystal Structure Of Coral Pigment
OG0000186	20	KXJ07324.1	Halomucin [Exaiptasia pallida]
OG0000186	3	XP_015779128.1	PREDICTED: sperm receptor for egg jelly-like [Acropora digitifera]
OG0000187	17	PFX12062.1	putative RNA-directed DNA polymerase from transposon X-element [Stylophora pistillata]
OG0000187	7	KXJ26852.1	Nose resistant to fluoxetine protein 6 [Exaiptasia pallida]
OG0000187	5	PFX29095.1	Matrilin-2 [Stylophora pistillata]
OG0000187	4	KXJ10335.1	Tetratricopeptide repeat protein 28 [Exaiptasia pallida]
OG0000187	1	PFX16217.1	Monocarboxylate transporter 10 [Stylophora pistillata]
OG0000188	10	XP_020612191.1	TNF receptor-associated factor 5-like [Orbicella faveolata]
OG0000188	3	XP_029189390.1	TNF receptor-associated factor 5-like [Acropora millepora]
OG0000188	2	XP_020612148.1	TNF receptor-associated factor 6-B-like isoform X1 [Orbicella faveolata]
OG0000188	2	XP_020612176.1	TNF receptor-associated factor 5-like [Orbicella faveolata]
OG0000188	2	XP_020612177.1	TNF receptor-associated factor 6-like [Orbicella faveolata]
OG0000189	3	KXJ06834.1	Gag-Pro-Pol polyprotein [Exaiptasia pallida]
OG0000189	1	KXJ12369.1	Protein unc-13-like C [Exaiptasia pallida]
OG0000189	1	PFX15064.1	Polyprotein P3 [Stylophora pistillata]
OG0000190	6	XP_022784286.1	lithostathine-like [Stylophora pistillata]
OG0000190	5	XP_022807904.1	versican core protein-like [Stylophora pistillata]
OG0000190	3	ACN53515.1	C-type lectin [Pocillopora damicornis]
OG0000190	2	XP_015748232.1	PREDICTED: lithostathine-1-like [Acropora digitifera]
OG0000190	2	XP_015771284.1	PREDICTED: snaclec coagulation factor IX-binding protein subunit A-like [Acropora digitifera]
OG0000191	6	XP_027049016.1	EGF-like repeat and discoidin I-like domain-containing protein 3 [Pocillopora damicornis]
OG0000191	5	PFX19425.1	Collagen alpha-5(VI) chain [Stylophora pistillata]
OG0000191	2	PFX29698.1	Collagen alpha-1(XXII) chain [Stylophora pistillata]
OG0000191	2	XP_020628200.1	neurogenic locus notch homolog protein 1-like [Orbicella faveolata]
OG0000191	1	KXJ09374.1	Collagen alpha-1(VII) chain [Exaiptasia pallida]
OG0000192	10	XP_020609703.1	MAM and LDL-receptor class A domain-containing protein 1-like, partial [Orbicella faveolata]
OG0000192	9	XP_020612544.1	CUB and peptidase domain-containing protein 1-like, partial [Orbicella faveolata]
OG0000192	6	XP_020612540.1	MAM and LDL-receptor class A domain-containing protein 1-like [Orbicella faveolata]
OG0000192	2	PFX28219.1	Transmembrane protease serine 2 [Stylophora pistillata]
OG0000192	2	XP_020621456.1	MAM and LDL-receptor class A domain-containing protein 1-like [Orbicella faveolata]
OG0000193	3	PFX14412.1	E3 ubiquitin-protein ligase DZIP3 [Stylophora pistillata]
OG0000193	3	PFX18232.1	E3 ubiquitin-protein ligase DZIP3 [Stylophora pistillata]
OG0000193	3	PFX18233.1	E3 ubiquitin-protein ligase DZIP3 [Stylophora pistillata]
OG0000193	2	PFX29379.1	E3 ubiquitin-protein ligase DZIP3 [Stylophora pistillata]
OG0000194	6	XP_020606232.1	hemicentin-2-like [Orbicella faveolata]
OG0000194	3	PFX18886.1	ALK tyrosine kinase receptor [Stylophora pistillata]
OG0000194	2	PFX18875.1	Basement membrane-specific heparan sulfate proteoglycan core protein [Stylophora pistillata]
OG0000194	1	XP_022777826.1	leukocyte tyrosine kinase receptor-like, partial [Stylophora pistillata]
OG0000194	1	XP_027045008.1	leukocyte tyrosine kinase receptor-like [Pocillopora damicornis]
OG0000195	1	XP_029211716.1	spermatogenesis-defective protein 39 homolog isoform X1 [Acropora millepora]
OG0000196	8	XP_020632278.1	UDP-glucuronosyltransferase 1-5-like [Orbicella faveolata]
OG0000196	2	XP_029196116.1	UDP-glucuronosyltransferase 1-1-like [Acropora millepora]
OG0000196	1	KXJ11503.1	UDP-glucuronosyltransferase 2A1 [Exaiptasia pallida]
OG0000196	1	RLQ78327.1	UGT2B1 [Cricetulus griseus]
OG0000196	1	XP_020601137.1	UDP-glucuronosyltransferase 2B33-like [Orbicella faveolata]
OG0000197	6	XP_015756110.1	PREDICTED: beta-1,3-galactosyltransferase 5-like [Acropora digitifera]
OG0000197	4	XP_029196661.1	beta-1,3-galactosyltransferase 5-like isoform X1 [Acropora millepora]
OG0000197	3	XP_022807930.1	beta-1,3-galactosyltransferase 5-like [Stylophora pistillata]
OG0000197	2	XP_020614855.1	beta-1,3-galactosyltransferase 5-like [Orbicella faveolata]
OG0000197	1	PFX19513.1	Beta-1,3-galactosyltransferase 5 [Stylophora pistillata]
OG0000198	7	XP_020611930.1	1,25-dihydroxyvitamin D(3) 24-hydroxylase, mitochondrial-like [Orbicella faveolata]
OG0000198	4	XP_022801178.1	sterol 26-hydroxylase, mitochondrial-like [Stylophora pistillata]
OG0000198	3	XP_027043669.1	cytochrome P450 27C1-like [Pocillopora damicornis]
OG0000198	2	XP_022791704.1	cytochrome P450 27C1-like [Stylophora pistillata]
OG0000198	1	KXJ21917.1	Sterol 26-hydroxylase, mitochondrial [Exaiptasia pallida]
OG0000199	2	XP_029193983.1	ephrin type-A receptor 3-like isoform X1 [Acropora millepora]
OG0000199	1	PFX22082.1	Ephrin type-B receptor 5 [Stylophora pistillata]
OG0000199	1	PFX29174.1	Ephrin type-A receptor 4 [Stylophora pistillata]
OG0000199	1	PFX29183.1	Ephrin type-A receptor 5 [Stylophora pistillata]
OG0000199	1	XP_015769788.1	PREDICTED: ephrin type-B receptor 1-like isoform X1 [Acropora digitifera]
OG0000200	16	KXJ11175.1	G2/M phase-specific E3 ubiquitin-protein ligase [Exaiptasia pallida]
OG0000200	10	PFX25073.1	ATP-dependent DNA helicase PIF1 [Stylophora pistillata]
OG0000200	3	PFX23509.1	Retrovirus-related Pol polyprotein [Stylophora pistillata]
OG0000200	3	XP_029210272.1	G2/M phase-specific E3 ubiquitin-protein ligase-like [Acropora millepora]
OG0000200	2	XP_015765700.1	PREDICTED: G2/M phase-specific E3 ubiquitin-protein ligase-like [Acropora digitifera]
OG0000201	2	XP_027051474.1	ADP-ribosylation factor-like protein 2 [Pocillopora damicornis]
OG0000201	1	XP_015759852.1	PREDICTED: ADP-ribosylation factor 3-like [Acropora digitifera]
OG0000201	1	XP_019630512.1	PREDICTED: ADP-ribosylation factor 1 [Branchiostoma belcheri]
OG0000201	1	XP_020613063.1	ADP-ribosylation factor-like [Orbicella faveolata]
OG0000201	1	XP_022787278.1	ADP-ribosylation factor-like protein 5B [Stylophora pistillata]
OG0000202	2	XP_020613517.1	putative deoxyribonuclease TATDN1 [Orbicella faveolata]
OG0000202	1	XP_015752558.1	PREDICTED: E3 ubiquitin-protein ligase MIB1-like [Acropora digitifera]
OG0000203	10	XP_015756151.1	PREDICTED: tyrosinase-like [Acropora digitifera]
OG0000203	8	KXJ09096.1	Translation factor GUF1-like, mitochondrial [Exaiptasia pallida]
OG0000203	2	KXJ15270.1	Tyrosinase [Exaiptasia pallida]
OG0000203	1	KXJ21074.1	Coadhesin [Exaiptasia pallida]
OG0000203	1	PFX18251.1	Tyrosinase [Stylophora pistillata]
OG0000204	1	RXN12505.1	myosin heavy fast skeletal muscle-like protein [Labeo rohita]
OG0000204	1	XP_002732760.1	PREDICTED: cytosolic 5'-nucleotidase 1A-like [Saccoglossus kowalevskii]
OG0000205	9	XP_020604810.1	5-hydroxytryptamine receptor 1F-like [Orbicella faveolata]
OG0000205	7	XP_020610641.1	trace amine-associated receptor 5-like [Orbicella faveolata]
OG0000205	4	XP_020630144.1	trace amine-associated receptor 7f-like [Orbicella faveolata]
OG0000205	2	XP_027046475.1	somatostatin receptor type 1-like [Pocillopora damicornis]
OG0000205	1	XP_020607506.1	trace amine-associated receptor 13c-like [Orbicella faveolata]
OG0000206	14	KXJ09557.1	Retrovirus-related Pol polyprotein from transposon opus [Exaiptasia pallida]
OG0000206	4	KXJ09273.1	Retrovirus-related Pol polyprotein from transposon opus [Exaiptasia pallida]
OG0000206	4	KXJ20104.1	Retrovirus-related Pol polyprotein from transposon opus [Exaiptasia pallida]
OG0000206	1	KXJ26270.1	Osteoclast-stimulating factor 1 [Exaiptasia pallida]
OG0000206	1	PFX12588.1	Nephrocystin-3 [Stylophora pistillata]
OG0000207	12	XP_020614042.1	cubilin-like [Orbicella faveolata]
OG0000207	6	XP_015769329.1	PREDICTED: mucin-5AC-like isoform X9 [Acropora digitifera]
OG0000207	6	XP_020629521.1	CUB and peptidase domain-containing protein 1-like [Orbicella faveolata]
OG0000207	3	PFX34149.1	Tolloid-like protein 2 [Stylophora pistillata]
OG0000207	3	XP_029212329.1	dorsal-ventral patterning tolloid-like protein 1 [Acropora millepora]
OG0000208	2	XP_027044868.1	amiloride-sensitive sodium channel subunit alpha-like [Pocillopora damicornis]
OG0000208	1	XP_015754563.1	PREDICTED: degenerin unc-8-like [Acropora digitifera]
OG0000208	1	XP_020621554.1	degenerin deg-1-like [Orbicella faveolata]
OG0000208	1	XP_020626796.1	amiloride-sensitive sodium channel subunit alpha-like isoform X1 [Orbicella faveolata]
OG0000208	1	XP_022808877.1	acid-sensing ion channel 1C-like [Stylophora pistillata]
OG0000209	21	XP_020893521.1	zinc finger MYM-type protein 4-like [Exaiptasia pallida]
OG0000209	1	PFX15022.1	Neuropeptide Y receptor [Stylophora pistillata]
OG0000210	2	XP_020619461.1	glutamyl aminopeptidase-like [Orbicella faveolata]
OG0000210	2	XP_027058299.1	glutamyl aminopeptidase-like [Pocillopora damicornis]
OG0000210	1	XP_020619456.1	endoplasmic reticulum aminopeptidase 1-like isoform X1 [Orbicella faveolata]
OG0000210	1	XP_020619459.1	glutamyl aminopeptidase-like [Orbicella faveolata]
OG0000210	1	XP_020623504.1	endoplasmic reticulum aminopeptidase 1-like [Orbicella faveolata]
OG0000211	2	KXJ07543.1	Down syndrome cell adhesion molecule [Exaiptasia pallida]
OG0000211	2	KXJ07909.1	putative RNA-directed DNA polymerase from transposon BS [Exaiptasia pallida]
OG0000211	2	KXJ20873.1	E3 ubiquitin-protein ligase TRIM71 [Exaiptasia pallida]
OG0000212	5	PFX18912.1	putative Werner syndrome ATP-dependent helicase-like 1 [Stylophora pistillata]
OG0000212	2	PFX15311.1	RNA-directed DNA polymerase from mobile element jockey [Stylophora pistillata]
OG0000212	2	PFX18051.1	Spermidine/spermine N(1)-acetyltransferase-like protein 1 [Stylophora pistillata]
OG0000212	2	PFX30964.1	40S ribosomal protein S2 [Stylophora pistillata]
OG0000213	3	ERE67128.1	sodium- and chloride-dependent GABA transporter 2 [Cricetulus griseus]
OG0000213	2	XP_020601875.1	sodium- and chloride-dependent GABA transporter 1-like [Orbicella faveolata]
OG0000213	2	XP_020625264.1	LOW QUALITY PROTEIN: sodium- and chloride-dependent taurine transporter-like [Orbicella faveolata]
OG0000213	2	XP_027049078.1	sodium- and chloride-dependent taurine transporter-like [Pocillopora damicornis]
OG0000213	1	XP_015756995.1	PREDICTED: sodium- and chloride-dependent taurine transporter-like [Acropora digitifera]
OG0000214	11	XP_015755751.1	PREDICTED: carbohydrate sulfotransferase 11-like [Acropora digitifera]
OG0000214	8	XP_029200084.1	carbohydrate sulfotransferase 11-like [Acropora millepora]
OG0000214	5	XP_029192632.1	carbohydrate sulfotransferase 11-like [Acropora millepora]
OG0000214	2	XP_020602056.1	carbohydrate sulfotransferase 11-like [Orbicella faveolata]
OG0000214	1	XP_020602048.1	carbohydrate sulfotransferase 12-like [Orbicella faveolata]
OG0000215	4	RXN18476.1	LIM homeobox Lhx6 [Labeo rohita]
OG0000215	3	PIK38880.1	putative trafficking protein particle complex subunit 11-like [Apostichopus japonicus]
OG0000215	1	PFX14705.1	S-antigen protein [Stylophora pistillata]
OG0000215	1	ROI70165.1	Gastrula zinc finger protein XlCGF57.1 [Anabarilius grahami]
OG0000216	5	XP_022804561.1	guanylate-binding protein 6-like [Stylophora pistillata]
OG0000216	4	XP_020609281.1	guanylate-binding protein 7-like [Orbicella faveolata]
OG0000216	3	XP_020607894.1	guanylate-binding protein 4-like [Orbicella faveolata]
OG0000216	3	XP_020609272.1	guanylate-binding protein 6-like [Orbicella faveolata]
OG0000216	2	XP_027057836.1	guanylate-binding protein 4-like [Pocillopora damicornis]
OG0000217	7	PFX28200.1	Furin-1 [Stylophora pistillata]
OG0000217	2	KXJ10085.1	putative ATP-dependent RNA helicase DDX46 [Exaiptasia pallida]
OG0000217	1	XP_029182610.1	DNA ligase 1-like, partial [Acropora millepora]
OG0000218	6	PFX11952.1	Collagen alpha-1(V) chain [Stylophora pistillata]
OG0000218	3	PFX16447.1	Collagen alpha-1(V) chain [Stylophora pistillata]
OG0000219	5	XP_020627791.1	kelch-like protein diablo isoform X1 [Orbicella faveolata]
OG0000219	2	XP_020627793.1	kelch-like protein 2 isoform X3 [Orbicella faveolata]
OG0000219	2	XP_020627829.1	kelch-like protein 5 isoform X3 [Orbicella faveolata]
OG0000219	1	PFX13022.1	Protein NLRC3, partial [Stylophora pistillata]
OG0000219	1	XP_020627827.1	kelch-like protein 12 isoform X1 [Orbicella faveolata]
OG0000220	14	KXJ09176.1	putative exonuclease R569 [Exaiptasia pallida]
OG0000220	3	KXJ23766.1	Structural maintenance of chromosomes protein 6 [Exaiptasia pallida]
OG0000220	2	PFX31380.1	Iron/zinc purple acid phosphatase-like protein [Stylophora pistillata]
OG0000220	1	PFX15921.1	Exonuclease [Stylophora pistillata]
OG0000220	1	XP_011406276.1	PREDICTED: exonuclease DPD1, chloroplastic/mitochondrial-like [Amphimedon queenslandica]
OG0000221	2	XP_029182922.1	A disintegrin and metalloproteinase with thrombospondin motifs 16-like [Acropora millepora]
OG0000221	2	XP_029190309.1	A disintegrin and metalloproteinase with thrombospondin motifs 16-like isoform X1 [Acropora millepora]
OG0000221	1	XP_020607135.1	A disintegrin and metalloproteinase with thrombospondin motifs 16-like [Orbicella faveolata]
OG0000221	1	XP_020607542.1	LOW QUALITY PROTEIN: A disintegrin and metalloproteinase with thrombospondin motifs 1-like [Orbicella faveolata]
OG0000221	1	XP_020608406.1	A disintegrin and metalloproteinase with thrombospondin motifs 16-like [Orbicella faveolata]
OG0000222	8	XP_020613795.1	tetratricopeptide repeat protein 28-like [Orbicella faveolata]
OG0000222	8	XP_020613812.1	tetratricopeptide repeat protein 28-like isoform X1 [Orbicella faveolata]
OG0000222	2	XP_020613521.1	tetratricopeptide repeat protein 28-like [Orbicella faveolata]
OG0000222	1	XP_020613902.1	tetratricopeptide repeat protein 28-like [Orbicella faveolata]
OG0000222	1	XP_029186228.1	tetratricopeptide repeat protein 28-like [Acropora millepora]
OG0000224	1	KXJ09114.1	Tigger transposable element-derived protein 6 [Exaiptasia pallida]
OG0000224	1	PFX32556.1	Tigger transposable element-derived protein 4 [Stylophora pistillata]
OG0000224	1	XP_029198741.1	tigger transposable element-derived protein 6-like [Acropora millepora]
OG0000225	16	PFX12861.1	Transient receptor potential cation channel subfamily A member 1 [Stylophora pistillata]
OG0000225	4	KXJ09197.1	putative RNA-directed DNA polymerase from transposon X-element [Exaiptasia pallida]
OG0000226	6	PFX22832.1	Mitochondrial dynamics protein MID51 [Stylophora pistillata]
OG0000226	2	PFX17221.1	Chymotrypsinogen B2 [Stylophora pistillata]
OG0000226	1	PFX25190.1	Retrovirus-related Pol polyprotein from transposon 17.6 [Stylophora pistillata]
OG0000227	12	PFX13228.1	Nephrocystin-3 [Stylophora pistillata]
OG0000227	7	PFX13229.1	Nephrocystin-3, partial [Stylophora pistillata]
OG0000227	4	PFX13027.1	putative WD repeat-containing protein alr2800 [Stylophora pistillata]
OG0000227	4	PFX19228.1	Nephrocystin-3 [Stylophora pistillata]
OG0000227	4	PFX34273.1	Protein mab-21-like 2 [Stylophora pistillata]
OG0000228	5	XP_020611343.1	arachidonate 5-lipoxygenase-like [Orbicella faveolata]
OG0000228	3	XP_022789091.1	arachidonate 5-lipoxygenase-like [Stylophora pistillata]
OG0000228	2	XP_027036041.1	arachidonate 5-lipoxygenase-like [Pocillopora damicornis]
OG0000228	2	XP_029197095.1	allene oxide synthase-lipoxygenase protein-like isoform X2 [Acropora millepora]
OG0000228	1	XP_020625443.1	arachidonate 5-lipoxygenase-like [Orbicella faveolata]
OG0000230	8	XP_027049845.1	short transient receptor potential channel 5-like [Pocillopora damicornis]
OG0000230	6	PFX26320.1	Short transient receptor potential channel 2 [Stylophora pistillata]
OG0000230	3	XP_020619070.1	short transient receptor potential channel 4-like isoform X1 [Orbicella faveolata]
OG0000230	1	PFX18291.1	Short transient receptor potential channel 4 [Stylophora pistillata]
OG0000230	1	XP_022792235.1	short transient receptor potential channel 2-like [Stylophora pistillata]
OG0000231	9	KXJ07509.1	Serine/threonine-protein kinase D, partial [Exaiptasia pallida]
OG0000231	3	XP_020620238.1	probable LRR receptor-like serine/threonine-protein kinase At5g37450, partial [Orbicella faveolata]
OG0000231	3	XP_029208377.1	serine/threonine-protein kinase par-1-like [Acropora millepora]
OG0000231	1	XP_020608122.1	probable serine/threonine-protein kinase DDB_G0280461 [Orbicella faveolata]
OG0000231	1	XP_029182188.1	probable LIM domain-containing serine/threonine-protein kinase DDB_G0287001 [Acropora millepora]
OG0000232	4	XP_020611613.1	sushi, von Willebrand factor type A, EGF and pentraxin domain-containing protein 1-like, partial [Orbicella faveolata]
OG0000232	4	XP_027048573.1	sushi, von Willebrand factor type A, EGF and pentraxin domain-containing protein 1-like [Pocillopora damicornis]
OG0000232	3	XP_022793969.1	CUB and sushi domain-containing protein 3-like isoform X1 [Stylophora pistillata]
OG0000232	2	XP_020615764.1	CUB and sushi domain-containing protein 3-like [Orbicella faveolata]
OG0000232	2	XP_029214460.1	sushi, von Willebrand factor type A, EGF and pentraxin domain-containing protein 1-like isoform X1 [Acropora millepora]
OG0000233	11	KXJ16512.1	Transposon Ty3-G Gag-Pol polyprotein [Exaiptasia pallida]
OG0000233	4	KXJ07890.1	putative nuclease HARBI1 [Exaiptasia pallida]
OG0000233	3	KXJ08284.1	ATP-dependent DNA helicase pfh1 [Exaiptasia pallida]
OG0000233	2	XP_020911260.1	ATP-dependent DNA helicase PIF6 [Exaiptasia pallida]
OG0000233	1	KXJ26796.1	ATP-dependent DNA helicase PIF1 [Exaiptasia pallida]
OG0000234	7	PFX32302.1	Trace amine-associated receptor 7h [Stylophora pistillata]
OG0000234	3	XP_015762000.1	PREDICTED: 5-hydroxytryptamine receptor 1A-alpha-like [Acropora digitifera]
OG0000234	2	XP_020603507.1	5-hydroxytryptamine receptor 1A-like [Orbicella faveolata]
OG0000234	2	XP_020630417.1	adenosine receptor A2b-like [Orbicella faveolata]
OG0000234	2	XP_020630424.1	histamine H2 receptor-like [Orbicella faveolata]
OG0000235	19	XP_015762089.1	PREDICTED: juvenile hormone acid O-methyltransferase-like [Acropora digitifera]
OG0000235	1	PFX15490.1	Trans-aconitate 2-methyltransferase [Stylophora pistillata]
OG0000235	1	PFX27603.1	Actin-related protein 2/3 complex subunit 2 [Stylophora pistillata]
OG0000235	1	PFX30695.1	Arsenite methyltransferase [Stylophora pistillata]
OG0000235	1	XP_027053424.1	cation channel sperm-associated protein 4-like [Pocillopora damicornis]
OG0000236	5	XP_015775749.1	PREDICTED: TNF receptor-associated factor 5-like isoform X2 [Acropora digitifera]
OG0000236	1	XP_029182721.1	RING finger protein 151-like [Acropora millepora]
OG0000237	2	XP_020615148.1	putative histone-lysine N-methyltransferase PRDM6, partial [Orbicella faveolata]
OG0000237	2	XP_027048485.1	histone-lysine N-methyltransferase PRDM9-like [Pocillopora damicornis]
OG0000237	1	PFX34934.1	putative histone-lysine N-methyltransferase PRDM6 [Stylophora pistillata]
OG0000237	1	XP_020606513.1	putative histone-lysine N-methyltransferase PRDM6 [Orbicella faveolata]
OG0000237	1	XP_020615204.1	putative histone-lysine N-methyltransferase PRDM6 isoform X1 [Orbicella faveolata]
OG0000238	3	XP_015755867.1	PREDICTED: gamma-glutamyltranspeptidase 1-like isoform X1 [Acropora digitifera]
OG0000238	1	XP_015755868.1	PREDICTED: gamma-glutamyltranspeptidase 1-like isoform X2 [Acropora digitifera]
OG0000238	1	XP_015760349.1	PREDICTED: gamma-glutamyltranspeptidase 1-like [Acropora digitifera]
OG0000238	1	XP_020609879.1	gamma-glutamyltranspeptidase 1-like [Orbicella faveolata]
OG0000238	1	XP_020629872.1	gamma-glutamyltranspeptidase 1-like [Orbicella faveolata]
OG0000239	1	PFX13123.1	Hemicentin-1, partial [Stylophora pistillata]
OG0000239	1	XP_015760641.1	PREDICTED: hemicentin-1-like isoform X1 [Acropora digitifera]
OG0000239	1	XP_020600912.1	neuronal growth regulator 1-like [Orbicella faveolata]
OG0000239	1	XP_022793086.1	hemicentin-2-like isoform X2 [Stylophora pistillata]
OG0000239	1	XP_022793088.1	hemicentin-1-like isoform X3 [Stylophora pistillata]
OG0000240	2	PFX15357.1	Enoyl-CoA hydratase domain-containing protein 2, mitochondrial [Stylophora pistillata]
OG0000240	1	KXJ22390.1	putative transposase-like protein HI-1328.1 [Exaiptasia pallida]
OG0000241	16	KXJ23191.1	Mitochondrial inner membrane protease subunit 1 [Exaiptasia pallida]
OG0000242	1	XP_015755667.1	PREDICTED: tctex1 domain-containing protein 1-like [Acropora digitifera]
OG0000242	1	XP_020603707.1	tctex1 domain-containing protein 1-A-like [Orbicella faveolata]
OG0000242	1	XP_020607466.1	tctex1 domain-containing protein 1-B-like [Orbicella faveolata]
OG0000242	1	XP_020607545.1	tctex1 domain-containing protein 1-B-like [Orbicella faveolata]
OG0000242	1	XP_020615597.1	tctex1 domain-containing protein 1-B-like [Orbicella faveolata]
OG0000243	8	PFX19764.1	Tachylectin-2 [Stylophora pistillata]
OG0000243	1	GBC23361.1	putative integrase: PROVISIONAL [Rhizophagus irregularis DAOM 181602=DAOM 197198]
OG0000244	1	AAC32224.1	cytoplasmic actin [Dreissena polymorpha]
OG0000244	1	CAX48981.1	cytoplasmic actin 1 [Botryllus schlosseri]
OG0000244	1	CRK89610.1	CLUMA_CG003286, isoform A [Clunio marinus]
OG0000244	1	PFX22595.1	Actin, cytoplasmic [Stylophora pistillata]
OG0000244	1	PFX33495.1	Actin, nonmuscle [Stylophora pistillata]
OG0000245	16	KXJ12164.1	Collagen alpha-1(XXIV) chain [Exaiptasia pallida]
OG0000245	4	XP_028519053.1	trichohyalin-like [Exaiptasia pallida]
OG0000245	3	XP_006815028.1	PREDICTED: polycystic kidney disease protein 1-like 2-like [Saccoglossus kowalevskii]
OG0000245	2	KXJ28936.1	Organic cation transporter protein [Exaiptasia pallida]
OG0000245	1	BAC82623.1	pol-like protein [Ciona intestinalis]
OG0000246	3	XP_029185860.1	gamma-aminobutyric acid receptor alpha-like isoform X1 [Acropora millepora]
OG0000246	1	PFX21850.1	Gamma-aminobutyric acid receptor subunit beta-1 [Stylophora pistillata]
OG0000246	1	XP_020607312.1	glycine receptor subunit alpha-1-like [Orbicella faveolata]
OG0000246	1	XP_020619578.1	glycine receptor subunit alpha-3-like [Orbicella faveolata]
OG0000246	1	XP_022781329.1	gamma-aminobutyric acid receptor alpha-like [Stylophora pistillata]
OG0000247	3	PFX12824.1	NFX1-type zinc finger-containing protein 1, partial [Stylophora pistillata]
OG0000247	2	XP_020600667.1	NFX1-type zinc finger-containing protein 1-like, partial [Orbicella faveolata]
OG0000247	1	XP_020600662.1	NFX1-type zinc finger-containing protein 1-like isoform X1 [Orbicella faveolata]
OG0000247	1	XP_020600668.1	NFX1-type zinc finger-containing protein 1-like [Orbicella faveolata]
OG0000247	1	XP_020600693.1	NFX1-type zinc finger-containing protein 1-like [Orbicella faveolata]
OG0000248	4	KXJ20604.1	Zinc finger MYM-type protein 1 [Exaiptasia pallida]
OG0000248	2	KXJ09616.1	Retrovirus-related Pol polyprotein from transposon opus [Exaiptasia pallida]
OG0000248	2	PFX17251.1	Vascular endothelial growth factor receptor 3 [Stylophora pistillata]
OG0000248	1	KXJ06378.1	Tyrosine-protein kinase Abl [Exaiptasia pallida]
OG0000248	1	KXJ10643.1	Retrovirus-related Pol polyprotein from transposon opus [Exaiptasia pallida]
OG0000249	7	PFX18656.1	Retrovirus-related Pol polyprotein [Stylophora pistillata]
OG0000249	3	KXJ23853.1	Jerky protein [Exaiptasia pallida]
OG0000249	1	KXJ25564.1	Transposon Tf2-6 polyprotein [Exaiptasia pallida]
OG0000249	1	XP_019628684.1	PREDICTED: receptor-interacting serine/threonine-protein kinase 3-like [Branchiostoma belcheri]
OG0000250	11	PFX11519.1	Tetratricopeptide repeat protein 28 [Stylophora pistillata]
OG0000250	6	PFX23998.1	Tyrosine-protein phosphatase Lar [Stylophora pistillata]
OG0000250	4	PFX14477.1	Deleted in malignant brain tumors 1 protein [Stylophora pistillata]
OG0000251	11	XP_015772422.1	PREDICTED: C-type lectin domain family 4 member D-like [Acropora digitifera]
OG0000251	3	XP_015780281.1	PREDICTED: C-type mannose receptor 2-like [Acropora digitifera]
OG0000251	3	XP_020602980.1	brevican core protein-like [Orbicella faveolata]
OG0000251	3	XP_022799053.1	perlucin-like protein [Stylophora pistillata]
OG0000251	1	XP_015780289.1	PREDICTED: perlucin-like protein [Acropora digitifera]
OG0000252	8	XP_020630083.1	glutathione S-transferase-like [Orbicella faveolata]
OG0000252	4	PFX16275.1	Glutathione S-transferase 1 [Stylophora pistillata]
OG0000252	3	XP_020630099.1	hematopoietic prostaglandin D synthase-like [Orbicella faveolata]
OG0000252	2	XP_022805249.1	hematopoietic prostaglandin D synthase-like [Stylophora pistillata]
OG0000252	1	XP_020630097.1	glutathione S-transferase 1-like [Orbicella faveolata]
OG0000253	4	KXJ23090.1	ATP-dependent DNA helicase PIF1 [Exaiptasia pallida]
OG0000253	1	XP_022787786.1	E3 ubiquitin-protein ligase TRIM71-like [Stylophora pistillata]
OG0000254	7	PFX17355.1	Zinc finger protein 271 [Stylophora pistillata]
OG0000254	4	XP_015769480.1	PREDICTED: mitogen-activated protein kinase kinase kinase 14-like [Acropora digitifera]
OG0000254	2	KXJ15531.1	G-protein coupled receptor GRL101 [Exaiptasia pallida]
OG0000255	3	XP_020615335.1	fibroblast growth factor receptor 2-like [Orbicella faveolata]
OG0000256	1	PFX19210.1	Exonuclease [Stylophora pistillata]
OG0000256	1	PFX21346.1	Alkaline nuclease [Stylophora pistillata]
OG0000256	1	PFX32771.1	Exonuclease [Stylophora pistillata]
OG0000256	1	PFX32846.1	putative RNA-directed DNA polymerase from transposon BS [Stylophora pistillata]
OG0000256	1	PFX33172.1	Exonuclease [Stylophora pistillata]
OG0000257	1	KXJ15670.1	ATP-dependent DNA helicase PIF1 [Exaiptasia pallida]
OG0000257	1	KXJ22094.1	ATP-dependent DNA helicase PIF1 [Exaiptasia pallida]
OG0000257	1	XP_020607725.1	ATP-dependent DNA helicase PIF1-like [Orbicella faveolata]
OG0000258	5	XP_020632135.1	parapinopsin-like [Orbicella faveolata]
OG0000258	1	XP_020607308.1	melanopsin-like [Orbicella faveolata]
OG0000258	1	XP_020608729.1	melanopsin-like [Orbicella faveolata]
OG0000258	1	XP_020629279.1	melanopsin-A-like [Orbicella faveolata]
OG0000258	1	XP_022788254.1	melanopsin-A-like [Stylophora pistillata]
OG0000259	2	KXJ06809.1	Retrovirus-related Pol polyprotein from transposon 17.6 [Exaiptasia pallida]
OG0000259	2	KXJ12771.1	Transposon Ty3-G Gag-Pol polyprotein [Exaiptasia pallida]
OG0000259	2	PFX13059.1	Furin [Stylophora pistillata]
OG0000259	2	PFX21908.1	Transposon Ty3-I Gag-Pol polyprotein [Stylophora pistillata]
OG0000259	1	KXJ20749.1	Transposon Ty3-G Gag-Pol polyprotein [Exaiptasia pallida]
OG0000260	7	PFX21042.1	RNA-directed DNA polymerase from mobile element jockey [Stylophora pistillata]
OG0000260	7	PFX29728.1	5' exonuclease Apollo [Stylophora pistillata]
OG0000260	2	PFX13815.1	Protein stu1 [Stylophora pistillata]
OG0000260	2	PFX18074.1	ABC transporter G family member 9 [Stylophora pistillata]
OG0000260	1	PFX15538.1	putative RNA-directed DNA polymerase from transposon X-element [Stylophora pistillata]
OG0000261	1	PFX32144.1	Transient receptor potential cation channel subfamily V member 4 [Stylophora pistillata]
OG0000261	1	XP_020607468.1	transient receptor potential cation channel subfamily V member 5-like isoform X1 [Orbicella faveolata]
OG0000261	1	XP_022779693.1	transient receptor potential cation channel subfamily A member 1-like [Stylophora pistillata]
OG0000262	10	PFX26670.1	Nicotinate phosphoribosyltransferase [Stylophora pistillata]
OG0000264	4	PFX15717.1	putative RNA-directed DNA polymerase from transposon BS [Stylophora pistillata]
OG0000265	5	KXJ11679.1	Transposon Tf2-6 polyprotein [Exaiptasia pallida]
OG0000265	3	PFX31868.1	Polycystic kidney disease protein 1-like 2 [Stylophora pistillata]
OG0000267	4	XP_020611789.1	retinol dehydrogenase 8-like [Orbicella faveolata]
OG0000267	1	XP_015765725.1	PREDICTED: retinol dehydrogenase 8-like isoform X1 [Acropora digitifera]
OG0000267	1	XP_015765739.1	PREDICTED: retinol dehydrogenase 8-like isoform X3 [Acropora digitifera]
OG0000267	1	XP_015780006.1	PREDICTED: retinol dehydrogenase 8-like [Acropora digitifera]
OG0000267	1	XP_015780449.1	PREDICTED: retinol dehydrogenase 8-like [Acropora digitifera]
OG0000268	1	XP_020603034.1	heat shock 70 kDa protein 12A-like isoform X1 [Orbicella faveolata]
OG0000268	1	XP_020614981.1	heat shock 70 kDa protein 12A-like [Orbicella faveolata]
OG0000268	1	XP_020617385.1	heat shock 70 kDa protein 12A-like [Orbicella faveolata]
OG0000268	1	XP_020617390.1	heat shock 70 kDa protein 12A-like isoform X2 [Orbicella faveolata]
OG0000268	1	XP_020626685.1	heat shock 70 kDa protein 12A-like [Orbicella faveolata]
OG0000269	4	XP_014675269.1	PREDICTED: jerky protein homolog-like [Priapulus caudatus]
OG0000269	3	PFX24152.1	Jerky protein-like [Stylophora pistillata]
OG0000269	1	PFX17894.1	putative E3 ubiquitin-protein ligase UBR7 [Stylophora pistillata]
OG0000269	1	PFX32994.1	PiggyBac transposable element-derived protein 1 [Stylophora pistillata]
OG0000270	1	XP_020602651.1	histamine H2 receptor-like [Orbicella faveolata]
OG0000270	1	XP_020602783.1	octopamine receptor-like [Orbicella faveolata]
OG0000270	1	XP_020608223.1	tyramine receptor 1-like [Orbicella faveolata]
OG0000270	1	XP_020608620.1	tyramine receptor 1-like [Orbicella faveolata]
OG0000270	1	XP_020609680.1	tyramine receptor 1-like [Orbicella faveolata]
OG0000271	6	KXJ12906.1	Proprotein convertase subtilisin/kexin type 5 [Exaiptasia pallida]
OG0000271	1	PFX28200.1	Furin-1 [Stylophora pistillata]
OG0000271	1	XP_020617814.1	neuroendocrine convertase 1-like [Orbicella faveolata]
OG0000271	1	XP_020902940.1	furin-1 [Exaiptasia pallida]
OG0000271	1	XP_022786290.1	proprotein convertase subtilisin/kexin type 4-like [Stylophora pistillata]
OG0000272	11	XP_009470014.1	PREDICTED: histone H3.3 [Nipponia nippon]
OG0000272	6	KXJ29943.1	histone H3 [Exaiptasia pallida]
OG0000272	3	XP_018947941.1	PREDICTED: histone H3-like [Cyprinus carpio]
OG0000272	2	XP_015747529.1	PREDICTED: histone H3-like [Acropora digitifera]
OG0000272	2	XP_029198881.1	LOW QUALITY PROTEIN: histone H3-3-like [Acropora millepora]
OG0000273	5	PFX16328.1	Nephrocystin-3 [Stylophora pistillata]
OG0000273	1	PFX12800.1	p53-induced protein with a death domain [Stylophora pistillata]
OG0000273	1	PFX16465.1	Tetratricopeptide repeat protein 28 [Stylophora pistillata]
OG0000274	12	PFX15215.1	Protein HEG-like 1 [Stylophora pistillata]
OG0000274	6	PFX34814.1	RNA-directed DNA polymerase from mobile element jockey [Stylophora pistillata]
OG0000274	1	XP_024113643.1	G2/M phase-specific E3 ubiquitin-protein ligase-like [Oryzias melastigma]
OG0000275	19	PFX15925.1	Neurofilament medium polypeptide [Stylophora pistillata]
OG0000276	26	XP_020628784.1	beta-1 adrenergic receptor-like [Orbicella faveolata]
OG0000276	7	XP_027044742.1	5-hydroxytryptamine receptor-like [Pocillopora damicornis]
OG0000276	2	XP_020624854.1	adenosine receptor A3-like [Orbicella faveolata]
OG0000276	1	XP_020616909.1	beta-2 adrenergic receptor-like [Orbicella faveolata]
OG0000276	1	XP_022790227.1	adenosine receptor A3-like [Stylophora pistillata]
OG0000277	7	TLY46638.1	DDE-type integrase/transposase/recombinase [Gammaproteobacteria bacterium]
OG0000277	3	DAC80271.1	TPA_asm: integrase [Branchiostoma lancelet adintovirus]
OG0000277	3	PFX18829.1	PiggyBac transposable element-derived protein 5 [Stylophora pistillata]
OG0000277	1	WP_078455189.1	chromo domain-containing protein [Solemya velum gill symbiont]
OG0000278	1	XP_015750203.1	PREDICTED: protein sax-3-like, partial [Acropora digitifera]
OG0000278	1	XP_020608168.1	Down syndrome cell adhesion molecule-like protein 1 homolog [Orbicella faveolata]
OG0000278	1	XP_020609295.1	hemicentin-1-like [Orbicella faveolata]
OG0000278	1	XP_020610523.1	roundabout homolog 1-like [Orbicella faveolata]
OG0000278	1	XP_020621161.1	protein sidekick-1-like [Orbicella faveolata]
OG0000279	6	KXJ11961.1	SPRY domain-containing SOCS box protein 4 [Exaiptasia pallida]
OG0000279	1	AWV91619.1	hypptrauco, partial [Branchiostoma lanceolatum]
OG0000280	3	XP_029193827.1	von Willebrand factor D and EGF domain-containing protein-like [Acropora millepora]
OG0000280	2	XP_029193784.1	von Willebrand factor D and EGF domain-containing protein-like [Acropora millepora]
OG0000280	1	XP_022804686.1	von Willebrand factor D and EGF domain-containing protein-like, partial [Stylophora pistillata]
OG0000280	1	XP_022804690.1	von Willebrand factor D and EGF domain-containing protein-like [Stylophora pistillata]
OG0000280	1	XP_029180930.1	von Willebrand factor D and EGF domain-containing protein-like [Acropora millepora]
OG0000281	18	XP_020613036.1	ectonucleotide pyrophosphatase/phosphodiesterase family member 5-like [Orbicella faveolata]
OG0000281	3	XP_015761633.1	PREDICTED: bis(5'-adenosyl)-triphosphatase enpp4-like [Acropora digitifera]
OG0000281	3	XP_020607712.1	ectonucleotide pyrophosphatase/phosphodiesterase family member 5-like [Orbicella faveolata]
OG0000281	3	XP_022789953.1	ectonucleotide pyrophosphatase/phosphodiesterase family member 5-like [Stylophora pistillata]
OG0000281	2	XP_020613945.1	ectonucleotide pyrophosphatase/phosphodiesterase family member 5-like [Orbicella faveolata]
OG0000282	10	ROL46144.1	putative RNA-directed DNA polymerase from transposon X-element [Anabarilius grahami]
OG0000282	4	XP_015779665.1	PREDICTED: RNA-directed DNA polymerase from mobile element jockey-like [Acropora digitifera]
OG0000282	1	WP_092403542.1	RNA-directed DNA polymerase [bacterium 2013Ark19i]
OG0000283	8	XP_015756674.1	PREDICTED: arylsulfatase B-like [Acropora digitifera]
OG0000283	3	XP_020629584.1	arylsulfatase B-like [Orbicella faveolata]
OG0000283	3	XP_029184654.1	arylsulfatase B-like isoform X2 [Acropora millepora]
OG0000283	2	XP_027045853.1	arylsulfatase B-like [Pocillopora damicornis]
OG0000283	1	XP_015761941.1	PREDICTED: arylsulfatase B-like [Acropora digitifera]
OG0000284	2	XP_022796397.1	LOW QUALITY PROTEIN: putative nuclease HARBI1 [Stylophora pistillata]
OG0000284	1	XP_029203909.1	putative nuclease HARBI1 [Acropora millepora]
OG0000284	1	XP_029207498.1	putative nuclease HARBI1 [Acropora millepora]
OG0000286	1	KXJ17830.1	ATP-dependent DNA helicase PIF1 [Exaiptasia pallida]
OG0000286	1	KXJ24125.1	ATP-dependent DNA helicase PIF1 [Exaiptasia pallida]
OG0000287	2	PFX11868.1	Pre-mRNA-splicing factor ATP-dependent RNA helicase PRP16, partial [Stylophora pistillata]
OG0000287	2	XP_022805818.1	pre-mRNA-splicing factor ATP-dependent RNA helicase PRP16-like [Stylophora pistillata]
OG0000287	1	XP_020612651.1	probable ATP-dependent RNA helicase DHX35 [Orbicella faveolata]
OG0000287	1	XP_020612698.1	putative pre-mRNA-splicing factor ATP-dependent RNA helicase PRP1 [Orbicella faveolata]
OG0000287	1	XP_020621172.1	ATP-dependent RNA helicase DHX8-like [Orbicella faveolata]
OG0000288	22	XP_020625245.1	adenosine receptor A2a-like [Orbicella faveolata]
OG0000288	9	XP_020630238.1	5-hydroxytryptamine receptor 6-like [Orbicella faveolata]
OG0000288	8	XP_020630227.1	adenosine receptor A2a-like [Orbicella faveolata]
OG0000288	4	XP_020630226.1	adenosine receptor A2a-like [Orbicella faveolata]
OG0000288	2	XP_015773404.1	PREDICTED: lysophosphatidic acid receptor 3-like [Acropora digitifera]
OG0000289	3	XP_015765084.1	PREDICTED: tyramine receptor Ser-2-like [Acropora digitifera]
OG0000289	2	XP_020603616.1	octopamine receptor beta-1R-like [Orbicella faveolata]
OG0000289	2	XP_020612403.1	tyramine receptor Ser-2-like [Orbicella faveolata]
OG0000289	2	XP_020632092.1	octopamine receptor-like [Orbicella faveolata]
OG0000289	2	XP_027052410.1	5-hydroxytryptamine receptor 2B-like [Pocillopora damicornis]
OG0000290	6	XP_020623408.1	histone H2B, gonadal-like [Orbicella faveolata]
OG0000290	4	PFX24522.1	Histone H2B [Stylophora pistillata]
OG0000290	1	GBP50514.1	Histone H4 [Eumeta japonica]
OG0000290	1	PFX13886.1	Histone H4 [Stylophora pistillata]
OG0000290	1	XP_012394305.1	PREDICTED: histone H3 isoform X1 [Orcinus orca]
OG0000291	6	PFX11985.1	Collagen EMF1-alpha [Stylophora pistillata]
OG0000291	4	PFX29617.1	Pulmonary surfactant-associated protein D [Stylophora pistillata]
OG0000291	3	PFX11744.1	Collagen-like protein 6 [Stylophora pistillata]
OG0000291	3	PFX13959.1	Collagen-like protein 6 [Stylophora pistillata]
OG0000291	2	PFX18829.1	PiggyBac transposable element-derived protein 5 [Stylophora pistillata]
OG0000292	1	XP_015753873.1	PREDICTED: putative nuclease HARBI1 [Acropora digitifera]
OG0000292	1	XP_018317338.1	PREDICTED: putative nuclease HARBI1, partial [Trachymyrmex zeteki]
OG0000292	1	XP_029209989.1	protein ALP1-like [Acropora millepora]
OG0000293	13	XP_015757687.1	PREDICTED: histone H2A [Acropora digitifera]
OG0000293	2	XP_015772913.1	PREDICTED: late histone H2A.2.2-like [Acropora digitifera]
OG0000293	1	ABN13637.1	histone H2A, partial [Platygyra sinensis]
OG0000293	1	XP_020604133.1	histone H2A-like [Orbicella faveolata]
OG0000293	1	XP_020631334.1	histone H2A-like [Orbicella faveolata]
OG0000295	14	XP_020627815.1	nephrocystin-3-like [Orbicella faveolata]
OG0000295	6	PFX13027.1	putative WD repeat-containing protein alr2800 [Stylophora pistillata]
OG0000295	6	PFX15692.1	Nephrocystin-3 [Stylophora pistillata]
OG0000295	3	PFX12144.1	Nephrocystin-3 [Stylophora pistillata]
OG0000295	1	PFX12318.1	Nephrocystin-3 [Stylophora pistillata]
OG0000296	2	XP_027055909.1	rhamnose-binding lectin-like isoform X1 [Pocillopora damicornis]
OG0000296	2	XP_027055924.1	L-rhamnose-binding lectin ELEL-1-like [Pocillopora damicornis]
OG0000296	1	PFX30811.1	L-rhamnose-binding lectin CSL3 [Stylophora pistillata]
OG0000296	1	XP_020621590.1	L-rhamnose-binding lectin SML-like [Orbicella faveolata]
OG0000296	1	XP_020625485.1	latrophilin Cirl-like isoform X2 [Orbicella faveolata]
OG0000297	1	XP_015763511.1	PREDICTED: PC3-like endoprotease variant B [Acropora digitifera]
OG0000297	1	XP_020619698.1	PC3-like endoprotease variant B [Orbicella faveolata]
OG0000297	1	XP_020620183.1	PC3-like endoprotease variant B [Orbicella faveolata]
OG0000297	1	XP_020620192.1	PC3-like endoprotease variant A [Orbicella faveolata]
OG0000297	1	XP_020628870.1	proprotein convertase subtilisin/kexin type 6-like [Orbicella faveolata]
OG0000298	8	XP_020613938.1	galactosylceramide sulfotransferase-like [Orbicella faveolata]
OG0000298	3	XP_020611181.1	galactosylceramide sulfotransferase-like isoform X1 [Orbicella faveolata]
OG0000298	3	XP_027048586.1	galactosylceramide sulfotransferase-like [Pocillopora damicornis]
OG0000298	2	XP_027052877.1	galactosylceramide sulfotransferase-like [Pocillopora damicornis]
OG0000298	1	XP_020603936.1	galactosylceramide sulfotransferase-like [Orbicella faveolata]
OG0000299	5	KXJ24125.1	ATP-dependent DNA helicase PIF1 [Exaiptasia pallida]
OG0000299	2	AWP01782.1	putative protein FAM171A1 [Scophthalmus maximus]
OG0000301	9	XP_020601026.1	peptidyl-prolyl cis-trans isomerase G-like isoform X3 [Orbicella faveolata]
OG0000301	2	RWR87035.1	putative cyclophilin-type peptidyl-prolyl cis-trans isomerase [Cinnamomum micranthum f. kanehirae]
OG0000301	2	XP_022792329.1	peptidyl-prolyl cis-trans isomerase G-like [Stylophora pistillata]
OG0000301	1	XP_020625738.1	peptidyl-prolyl cis-trans isomerase E-like [Orbicella faveolata]
OG0000301	1	XP_020625897.1	peptidyl-prolyl cis-trans isomerase 6-like [Orbicella faveolata]
OG0000302	1	XP_020612369.1	voltage-dependent N-type calcium channel subunit alpha-1B-like isoform X2 [Orbicella faveolata]
OG0000302	1	XP_020613420.1	voltage-dependent R-type calcium channel subunit alpha-1E-like isoform X1 [Orbicella faveolata]
OG0000302	1	XP_020626973.1	voltage-dependent R-type calcium channel subunit alpha-1E-like isoform X2 [Orbicella faveolata]
OG0000302	1	XP_029185471.1	LOW QUALITY PROTEIN: voltage-dependent L-type calcium channel subunit alpha-1D-like [Acropora millepora]
OG0000303	2	XP_020630001.1	5-hydroxytryptamine receptor 1-like [Orbicella faveolata]
OG0000303	1	XP_015772013.1	PREDICTED: histamine H2 receptor-like [Acropora digitifera]
OG0000303	1	XP_020613380.1	tyramine receptor 1-like [Orbicella faveolata]
OG0000303	1	XP_020613396.1	alpha-1A adrenergic receptor-like [Orbicella faveolata]
OG0000303	1	XP_020631296.1	tyramine/octopamine receptor-like [Orbicella faveolata]
OG0000304	13	XP_015763805.1	PREDICTED: collagen alpha-3(VI) chain-like isoform X1 [Acropora digitifera]
OG0000304	2	XP_020612818.1	collagen alpha-1(XII) chain-like isoform X1 [Orbicella faveolata]
OG0000304	2	XP_029198676.1	fibrillin-1-like, partial [Acropora millepora]
OG0000304	1	XP_015768937.1	PREDICTED: collagen alpha-3(VI) chain-like [Acropora digitifera]
OG0000304	1	XP_029214501.1	LOW QUALITY PROTEIN: coadhesin-like [Acropora millepora]
OG0000305	5	XP_020624301.1	histamine H2 receptor-like [Orbicella faveolata]
OG0000305	1	XP_015756808.1	PREDICTED: neuromedin-U receptor 1-like [Acropora digitifera]
OG0000305	1	XP_020601596.1	D(4) dopamine receptor-like [Orbicella faveolata]
OG0000305	1	XP_020624244.1	trace amine-associated receptor 9-like [Orbicella faveolata]
OG0000305	1	XP_020624345.1	octopamine receptor beta-2R-like [Orbicella faveolata]
OG0000306	3	XP_027060549.1	glycine receptor subunit alpha-1-like [Pocillopora damicornis]
OG0000306	2	XP_020607179.1	gamma-aminobutyric acid receptor subunit beta-2-like [Orbicella faveolata]
OG0000306	1	XP_020604785.1	glycine receptor subunit alphaZ1-like [Orbicella faveolata]
OG0000306	1	XP_020607149.1	gamma-aminobutyric acid receptor subunit beta-2-like [Orbicella faveolata]
OG0000306	1	XP_020607231.1	gamma-aminobutyric acid receptor subunit beta-2-like [Orbicella faveolata]
OG0000307	2	XP_020604909.1	nuclease EXOG, mitochondrial-like [Orbicella faveolata]
OG0000307	1	XP_015755801.1	PREDICTED: nuclease-like isoform X1 [Acropora digitifera]
OG0000308	12	XP_020616782.1	galanin receptor type 1-like [Orbicella faveolata]
OG0000308	5	XP_027050591.1	5-hydroxytryptamine receptor 1D-like [Pocillopora damicornis]
OG0000308	2	XP_020617697.1	type-1 angiotensin II receptor A-like [Orbicella faveolata]
OG0000308	1	XP_027058514.1	5-hydroxytryptamine receptor 2A-like, partial [Pocillopora damicornis]
OG0000309	3	PFX20316.1	Receptor-interacting serine/threonine-protein kinase 1 [Stylophora pistillata]
OG0000309	1	XP_020619853.1	kinesin light chain-like isoform X1 [Orbicella faveolata]
OG0000309	1	XP_022790757.1	ankyrin-1-like [Stylophora pistillata]
OG0000310	5	XP_027036556.1	DBH-like monooxygenase protein 1 [Pocillopora damicornis]
OG0000310	2	XP_020606547.1	DBH-like monooxygenase protein 1 homolog [Orbicella faveolata]
OG0000310	1	PFX15506.1	DBH-like monooxygenase protein 1 [Stylophora pistillata]
OG0000310	1	PFX21361.1	DBH-like monooxygenase protein 1-like [Stylophora pistillata]
OG0000310	1	XP_015758353.1	PREDICTED: DBH-like monooxygenase protein 1 isoform X1 [Acropora digitifera]
OG0000311	1	XP_020626306.1	steroid 17-alpha-hydroxylase/17,20 lyase-like [Orbicella faveolata]
OG0000311	1	XP_020626367.1	steroid 17-alpha-hydroxylase/17,20 lyase-like [Orbicella faveolata]
OG0000311	1	XP_029201134.1	steroid 17-alpha-hydroxylase/17,20 lyase-like isoform X1 [Acropora millepora]
OG0000312	1	PFX18436.1	Tachykinin-like peptides receptor 86C [Stylophora pistillata]
OG0000313	1	AAN04011.1	DM domain protein [Acropora millepora]
OG0000313	1	ABK88911.1	DM domain-containing transcription factor [Paramisgurnus dabryanus]
OG0000313	1	XP_020605755.1	doublesex- and mab-3-related transcription factor A2-like [Orbicella faveolata]
OG0000313	1	XP_020605800.1	doublesex and mab-3 related transcription factor 3, truncated-like isoform X1 [Orbicella faveolata]
OG0000313	1	XP_020606707.1	doublesex- and mab-3-related transcription factor A2-like [Orbicella faveolata]
OG0000314	11	PFX24543.1	ATP-dependent DNA helicase PIF1 [Stylophora pistillata]
OG0000314	4	PFX25326.1	E3 ubiquitin-protein ligase DTX3L [Stylophora pistillata]
OG0000314	2	KXJ15679.1	ATP-dependent DNA helicase PIF1 [Exaiptasia pallida]
OG0000314	2	KXJ24424.1	ATP-dependent DNA helicase PIF1 [Exaiptasia pallida]
OG0000315	1	XP_015751310.1	PREDICTED: potassium voltage-gated channel subfamily D member 1-like [Acropora digitifera]
OG0000315	1	XP_020602283.1	potassium voltage-gated channel protein Shaw-like [Orbicella faveolata]
OG0000315	1	XP_020620479.1	potassium voltage-gated channel subfamily C member 1-like [Orbicella faveolata]
OG0000315	1	XP_020624758.1	potassium voltage-gated channel protein Shaw-like [Orbicella faveolata]
OG0000315	1	XP_020624794.1	potassium voltage-gated channel subfamily C member 1-like [Orbicella faveolata]
OG0000316	3	XP_020613895.1	macrophage mannose receptor 1-like [Orbicella faveolata]
OG0000316	2	XP_015750195.1	PREDICTED: C-type mannose receptor 2-like [Acropora digitifera]
OG0000316	2	XP_029207581.1	CD209 antigen-like protein D isoform X1 [Acropora millepora]
OG0000316	1	XP_015752329.1	PREDICTED: CD209 antigen-like isoform X2 [Acropora digitifera]
OG0000316	1	XP_022785821.1	layilin-like isoform X1 [Stylophora pistillata]
OG0000317	1	PFX21867.1	Gamma-aminobutyric acid receptor subunit rho-2 [Stylophora pistillata]
OG0000317	1	WP_129510752.1	reverse transcriptase family protein [Candidatus Marinimicrobia bacterium]
OG0000318	3	PFX18022.1	RING finger and CHY zinc finger domain-containing protein 1 [Stylophora pistillata]
OG0000318	3	PFX30435.1	RING finger and CHY zinc finger domain-containing protein 1 [Stylophora pistillata]
OG0000318	1	PFX23582.1	RING finger and CHY zinc finger domain-containing protein 1 [Stylophora pistillata]
OG0000318	1	PFX25147.1	RING finger and CHY zinc finger domain-containing protein 1 [Stylophora pistillata]
OG0000318	1	PFX25156.1	RING finger and CHY zinc finger domain-containing protein 1 [Stylophora pistillata]
OG0000319	1	XP_020602325.1	low-density lipoprotein receptor-related protein 6-like, partial [Orbicella faveolata]
OG0000319	1	XP_020602329.1	low-density lipoprotein receptor-related protein 4-like [Orbicella faveolata]
OG0000319	1	XP_020606236.1	low-density lipoprotein receptor-like [Orbicella faveolata]
OG0000319	1	XP_020617690.1	very low-density lipoprotein receptor-like isoform X1 [Orbicella faveolata]
OG0000319	1	XP_029198181.1	low-density lipoprotein receptor-related protein 4-like isoform X1 [Acropora millepora]
OG0000320	2	XP_020602797.1	cationic amino acid transporter 4-like isoform X2 [Orbicella faveolata]
OG0000320	1	KXJ21273.1	High affinity cationic amino acid transporter 1 [Exaiptasia pallida]
OG0000320	1	PFX18059.1	Low affinity cationic amino acid transporter 2 [Stylophora pistillata]
OG0000320	1	PFX26144.1	Low affinity cationic amino acid transporter 2 [Stylophora pistillata]
OG0000320	1	XP_020602647.1	cationic amino acid transporter 4-like isoform X2 [Orbicella faveolata]
OG0000321	1	PFX29043.1	Zinc metalloproteinase nas-13 [Stylophora pistillata]
OG0000321	1	XP_020607416.1	zinc metalloproteinase nas-15-like [Orbicella faveolata]
OG0000321	1	XP_020619096.1	MAM and LDL-receptor class A domain-containing protein 2-like [Orbicella faveolata]
OG0000321	1	XP_022785836.1	MAM and LDL-receptor class A domain-containing protein 1-like [Stylophora pistillata]
OG0000321	1	XP_027059256.1	meprin A subunit alpha-like [Pocillopora damicornis]
OG0000322	3	DAC80265.1	TPA_asm: hexon [Branchiostoma lancelet adintovirus]
OG0000323	7	PFX25207.1	ER degradation-enhancing alpha-mannosidase-like protein 2 [Stylophora pistillata]
OG0000323	4	PFX13971.1	Tenascin-R [Stylophora pistillata]
OG0000324	9	PFX27217.1	Intelectin-2 [Stylophora pistillata]
OG0000324	3	PFX27216.1	Protein NLRC3 [Stylophora pistillata]
OG0000324	1	PFX16896.1	Neurogenic locus Notch protein [Stylophora pistillata]
OG0000325	5	XP_020601036.1	multidrug resistance-associated protein 4-like [Orbicella faveolata]
OG0000325	2	PFX24493.1	Multidrug resistance-associated protein 4 [Stylophora pistillata]
OG0000325	1	XP_020607897.1	multidrug resistance-associated protein 4-like [Orbicella faveolata]
OG0000325	1	XP_027038547.1	multidrug resistance-associated protein 4-like [Pocillopora damicornis]
OG0000327	7	XP_020606554.1	acid-sensing ion channel 1A-like [Orbicella faveolata]
OG0000327	3	KXJ23659.1	Acid-sensing ion channel 4 [Exaiptasia pallida]
OG0000327	2	XP_020626666.1	acid-sensing ion channel 4-like [Orbicella faveolata]
OG0000327	1	XP_020604366.1	acid-sensing ion channel 1A-like [Orbicella faveolata]
OG0000327	1	XP_020604658.1	acid-sensing ion channel 2-like, partial [Orbicella faveolata]
OG0000328	3	XP_020619065.1	organic cation transporter protein-like [Orbicella faveolata]
OG0000328	2	XP_022800547.1	organic cation transporter protein-like isoform X1 [Stylophora pistillata]
OG0000328	2	XP_029182984.1	organic cation transporter protein-like [Acropora millepora]
OG0000328	1	XP_015757438.1	PREDICTED: organic cation transporter protein-like isoform X2 [Acropora digitifera]
OG0000328	1	XP_020613349.1	organic cation transporter protein-like [Orbicella faveolata]
OG0000329	11	XP_020615709.1	extracellular calcium-sensing receptor-like [Orbicella faveolata]
OG0000329	9	XP_020614808.1	extracellular calcium-sensing receptor-like [Orbicella faveolata]
OG0000329	2	XP_020612142.1	extracellular calcium-sensing receptor-like [Orbicella faveolata]
OG0000329	2	XP_027055234.1	extracellular calcium-sensing receptor-like [Pocillopora damicornis]
OG0000329	1	PFX25791.1	Metabotropic glutamate receptor 3 [Stylophora pistillata]
OG0000330	10	XP_020621868.1	fibronectin type III domain-containing protein-like [Orbicella faveolata]
OG0000330	1	XP_020606840.1	fibronectin type III domain-containing protein-like [Orbicella faveolata]
OG0000330	1	XP_020619746.1	fibronectin type III domain-containing protein-like [Orbicella faveolata]
OG0000330	1	XP_020621928.1	hemicentin-1-like isoform X1 [Orbicella faveolata]
OG0000330	1	XP_029201614.1	fibronectin type III domain-containing protein-like isoform X1 [Acropora millepora]
OG0000331	7	XP_020609382.1	ATP-binding cassette sub-family A member 3-like [Orbicella faveolata]
OG0000331	2	XP_020627898.1	ATP-binding cassette sub-family A member 3-like isoform X2 [Orbicella faveolata]
OG0000331	1	XP_020626913.1	ATP-binding cassette sub-family A member 2-like isoform X1 [Orbicella faveolata]
OG0000331	1	XP_027045417.1	ATP-binding cassette sub-family A member 1-like isoform X1 [Pocillopora damicornis]
OG0000331	1	XP_027056542.1	ATP-binding cassette sub-family A member 2-like [Pocillopora damicornis]
OG0000332	8	XP_020630978.1	poly [ADP-ribose] polymerase 14-like [Orbicella faveolata]
OG0000332	3	PFX17026.1	Poly [ADP-ribose] polymerase 14 [Stylophora pistillata]
OG0000332	1	PFX34518.1	Poly [ADP-ribose] polymerase 14 [Stylophora pistillata]
OG0000332	1	XP_022796713.1	poly [ADP-ribose] polymerase 15-like isoform X2 [Stylophora pistillata]
OG0000333	1	PFX20388.1	Tubulin alpha-1D chain [Stylophora pistillata]
OG0000333	1	RXN10058.1	Tubulin alpha-1C chain [Labeo rohita]
OG0000333	1	TKS76597.1	Tubulin alpha chain [Collichthys lucidus]
OG0000333	1	XP_011791590.1	PREDICTED: tubulin alpha-1B chain isoform X6 [Colobus angolensis palliatus]
OG0000333	1	XP_020625030.1	tubulin alpha-1C chain-like [Orbicella faveolata]
OG0000334	14	PFX20074.1	Stress-induced-phosphoprotein 1 [Stylophora pistillata]
OG0000334	7	PFX12510.1	Small glutamine-rich tetratricopeptide repeat-containing protein alpha [Stylophora pistillata]
OG0000334	5	PFX11862.1	Hsp70-Hsp90 organizing protein 1 [Stylophora pistillata]
OG0000334	1	PFX20426.1	Retrovirus-related Pol polyprotein from transposon 17.6 [Stylophora pistillata]
OG0000334	1	PFX20427.1	Small glutamine-rich tetratricopeptide repeat-containing protein alpha [Stylophora pistillata]
OG0000335	2	KXJ21442.1	Transposon Ty3-I Gag-Pol polyprotein [Exaiptasia pallida]
OG0000335	2	KXJ24258.1	Pro-Pol polyprotein [Exaiptasia pallida]
OG0000335	1	PFX15246.1	Ubiquitin thioesterase otu2 [Stylophora pistillata]
OG0000336	1	XP_015756371.1	PREDICTED: transmembrane prolyl 4-hydroxylase-like [Acropora digitifera]
OG0000336	1	XP_020602840.1	transmembrane prolyl 4-hydroxylase-like [Orbicella faveolata]
OG0000336	1	XP_020602861.1	transmembrane prolyl 4-hydroxylase-like [Orbicella faveolata]
OG0000336	1	XP_020602872.1	transmembrane prolyl 4-hydroxylase-like [Orbicella faveolata]
OG0000336	1	XP_029188186.1	transmembrane prolyl 4-hydroxylase-like [Acropora millepora]
OG0000337	1	XP_020615870.1	collagen alpha chain-like [Orbicella faveolata]
OG0000337	1	XP_020615886.1	collagen alpha chain-like [Orbicella faveolata]
OG0000337	1	XP_020632428.1	collagen alpha-2(I) chain-like [Orbicella faveolata]
OG0000337	1	XP_020632452.1	collagen alpha-1(II) chain-like [Orbicella faveolata]
OG0000337	1	XP_020632463.1	collagen alpha chain-like [Orbicella faveolata]
OG0000338	3	WP_023437937.1	DNA-binding protein [Clostridium tetani]
OG0000338	2	PFX21097.1	Pulmonary surfactant-associated protein D [Stylophora pistillata]
OG0000338	2	WP_064126428.1	antirepressor [Staphylococcus aureus]
OG0000338	2	WP_087372859.1	phage repressor protein [Erysipelatoclostridium sp. An173]
OG0000338	2	YP_007005642.1	phage anti-repressor protein [Staphylococcus virus SA11]
OG0000339	4	XP_020619041.1	short-chain dehydrogenase/reductase family 9C member 7-like [Orbicella faveolata]
OG0000339	2	XP_015759495.1	PREDICTED: dehydrogenase/reductase SDR family member 9-like isoform X3 [Acropora digitifera]
OG0000339	1	PFX24203.1	Retinol dehydrogenase 7 [Stylophora pistillata]
OG0000339	1	RLQ77578.1	RDH7 [Cricetulus griseus]
OG0000339	1	XP_020608495.1	short-chain dehydrogenase/reductase family 9C member 7-like [Orbicella faveolata]
OG0000340	5	XP_020615348.1	probable G-protein coupled receptor Mth-like 12 [Orbicella faveolata]
OG0000340	1	PFX19043.1	G-protein coupled receptor 126 [Stylophora pistillata]
OG0000340	1	XP_015752352.1	PREDICTED: adhesion G-protein coupled receptor G2-like isoform X1 [Acropora digitifera]
OG0000340	1	XP_029194048.1	G-protein coupled receptor Mth2-like isoform X1 [Acropora millepora]
OG0000341	1	XP_020614062.1	metabotropic glutamate receptor 3-like [Orbicella faveolata]
OG0000341	1	XP_020624969.1	metabotropic glutamate receptor 3-like [Orbicella faveolata]
OG0000341	1	XP_020627132.1	metabotropic glutamate receptor 2-like [Orbicella faveolata]
OG0000341	1	XP_020627159.1	metabotropic glutamate receptor 3-like [Orbicella faveolata]
OG0000342	5	PFX21348.1	Transposon Tf2-9 polyprotein [Stylophora pistillata]
OG0000342	2	KXJ07300.1	RNA-directed DNA polymerase from mobile element jockey [Exaiptasia pallida]
OG0000342	2	PFX27544.1	Monoacylglycerol lipase ABHD12 [Stylophora pistillata]
OG0000344	2	XP_020602481.1	hemicentin-1-like isoform X1 [Orbicella faveolata]
OG0000344	1	XP_020602483.1	hemicentin-1-like isoform X3 [Orbicella faveolata]
OG0000344	1	XP_022802711.1	hemicentin-2-like [Stylophora pistillata]
OG0000345	2	XP_020615620.1	b(0,+)-type amino acid transporter 1-like isoform X1 [Orbicella faveolata]
OG0000345	2	XP_027056741.1	b(0,+)-type amino acid transporter 1-like [Pocillopora damicornis]
OG0000345	1	KXJ20197.1	b(0,+)-type amino acid transporter 1 [Exaiptasia pallida]
OG0000345	1	XP_020602368.1	b(0,+)-type amino acid transporter 1-like [Orbicella faveolata]
OG0000345	1	XP_020624195.1	b(0,+)-type amino acid transporter 1-like [Orbicella faveolata]
OG0000346	27	PFX20875.1	Sphingomyelinase phosphodiesterase D [Stylophora pistillata]
OG0000347	1	PFX15629.1	T-box transcription factor TBX20 [Stylophora pistillata]
OG0000347	1	XP_015757893.1	PREDICTED: T-box transcription factor TBX1-like isoform X1 [Acropora digitifera]
OG0000347	1	XP_020606402.1	T-box transcription factor TBX20-like isoform X1 [Orbicella faveolata]
OG0000347	1	XP_020615298.1	T-box transcription factor TBX15-like [Orbicella faveolata]
OG0000347	1	XP_020629011.1	T-box transcription factor TBX5-like [Orbicella faveolata]
OG0000348	2	XP_020602909.1	tubulin beta-4B chain-like isoform X1 [Orbicella faveolata]
OG0000348	1	CAD79598.1	beta-tubulin [Suberites domuncula]
OG0000348	1	KOB73939.1	Tubulin beta chain [Operophtera brumata]
OG0000348	1	XP_003727238.1	tubulin beta chain isoform X1 [Strongylocentrotus purpuratus]
OG0000348	1	XP_020602908.1	tubulin beta chain-like [Orbicella faveolata]
OG0000349	3	XP_015762606.1	PREDICTED: probable G-protein coupled receptor 83 [Acropora digitifera]
OG0000349	2	XP_020632641.1	somatostatin receptor type 4-like, partial [Orbicella faveolata]
OG0000349	2	XP_027049154.1	neuropeptide FF receptor 1-like [Pocillopora damicornis]
OG0000349	1	XP_020608807.1	allatostatin-A receptor-like [Orbicella faveolata]
OG0000349	1	XP_020625415.1	alpha-2A adrenergic receptor-like [Orbicella faveolata]
OG0000350	3	PFX30789.1	Collagen alpha-4(VI) chain [Stylophora pistillata]
OG0000350	2	PFX14282.1	Ankyrin repeat domain-containing protein 50 [Stylophora pistillata]
OG0000350	1	PFX16802.1	52 kDa repressor of the inhibitor of the protein kinase, partial [Stylophora pistillata]
OG0000350	1	PFX19425.1	Collagen alpha-5(VI) chain [Stylophora pistillata]
OG0000350	1	XP_022800599.1	mediator of RNA polymerase II transcription subunit 1-like [Stylophora pistillata]
OG0000352	3	KXJ27751.1	Mediator of RNA polymerase II transcription subunit 15 [Exaiptasia pallida]
OG0000352	2	PFX24756.1	Mitogen-activated protein kinase kinase kinase A [Stylophora pistillata]
OG0000352	1	KXJ18326.1	High affinity nerve growth factor receptor, partial [Exaiptasia pallida]
OG0000353	1	PFX13518.1	Disintegrin and metalloproteinase domain-containing protein 9 [Stylophora pistillata]
OG0000353	1	PFX30175.1	Retinol dehydrogenase 8 [Stylophora pistillata]
OG0000354	10	PFX24756.1	Mitogen-activated protein kinase kinase kinase A [Stylophora pistillata]
OG0000354	1	KXJ15487.1	Macrophage scavenger receptor types I and II [Exaiptasia pallida]
OG0000355	1	OLL25419.1	Calmodulin [Neolecta irregularis DAH-3]
OG0000355	1	RXM94687.1	Calmodulin [Acipenser ruthenus]
OG0000355	1	TWW78027.1	Calmodulin-1 [Takifugu flavidus]
OG0000355	1	XP_020613088.1	calmodulin-like [Orbicella faveolata]
OG0000355	1	XP_022083901.1	calmodulin-like protein 12 [Acanthaster planci]
OG0000356	3	XP_020601127.1	patched domain-containing protein 3-like isoform X1 [Orbicella faveolata]
OG0000356	3	XP_027051537.1	patched domain-containing protein 3-like isoform X1 [Pocillopora damicornis]
OG0000356	1	XP_020601128.1	patched domain-containing protein 3-like isoform X2 [Orbicella faveolata]
OG0000356	1	XP_020628110.1	patched domain-containing protein 3-like [Orbicella faveolata]
OG0000356	1	XP_027056210.1	patched domain-containing protein 3-like [Pocillopora damicornis]
OG0000357	2	KXJ27253.1	SURP and G-patch domain-containing protein 1 [Exaiptasia pallida]
OG0000357	2	PFX17551.1	putative RNA-directed DNA polymerase from transposon X-element [Stylophora pistillata]
OG0000357	2	XP_015771946.1	PREDICTED: striatin-interacting protein 1-like, partial [Acropora digitifera]
OG0000357	1	KXJ12364.1	putative RNA-directed DNA polymerase from transposon X-element [Exaiptasia pallida]
OG0000357	1	KXJ23853.1	Jerky protein [Exaiptasia pallida]
OG0000358	7	XP_022808494.1	histone H2B-like [Stylophora pistillata]
OG0000358	1	ABN13636.1	histone H2B, partial [Platygyra sinensis]
OG0000358	1	PFX24510.1	Histone H4 [Stylophora pistillata]
OG0000358	1	XP_019624360.1	PREDICTED: histone H3-like [Branchiostoma belcheri]
OG0000358	1	XP_020611837.1	late histone H2B.L4-like [Orbicella faveolata]
OG0000359	2	XP_020626598.1	anoctamin-4-like [Orbicella faveolata]
OG0000359	1	XP_020626620.1	anoctamin-4-like isoform X1 [Orbicella faveolata]
OG0000359	1	XP_022784172.1	anoctamin-4-like isoform X1 [Stylophora pistillata]
OG0000359	1	XP_027038292.1	anoctamin-3-like [Pocillopora damicornis]
OG0000359	1	XP_027038329.1	anoctamin-4-like [Pocillopora damicornis]
OG0000360	1	XP_020607244.1	polypeptide N-acetylgalactosaminyltransferase 1-like [Orbicella faveolata]
OG0000360	1	XP_020614860.1	polypeptide N-acetylgalactosaminyltransferase 13-like isoform X2 [Orbicella faveolata]
OG0000360	1	XP_020615899.1	polypeptide N-acetylgalactosaminyltransferase 13-like isoform X1 [Orbicella faveolata]
OG0000360	1	XP_020623236.1	polypeptide N-acetylgalactosaminyltransferase 11-like isoform X1 [Orbicella faveolata]
OG0000360	1	XP_027049034.1	polypeptide N-acetylgalactosaminyltransferase 13-like [Pocillopora damicornis]
OG0000361	9	PFX17111.1	U-box domain-containing protein 4 [Stylophora pistillata]
OG0000362	2	XP_022806581.1	multidrug resistance-associated protein 4-like [Stylophora pistillata]
OG0000362	1	XP_020601725.1	multidrug resistance-associated protein 4-like [Orbicella faveolata]
OG0000362	1	XP_020609626.1	multidrug resistance-associated protein 4-like [Orbicella faveolata]
OG0000362	1	XP_020609630.1	multidrug resistance-associated protein 4-like isoform X1 [Orbicella faveolata]
OG0000362	1	XP_020629410.1	multidrug resistance-associated protein 4-like isoform X1 [Orbicella faveolata]
OG0000363	6	XP_020618381.1	tumor necrosis factor ligand superfamily member 10-like [Orbicella faveolata]
OG0000363	5	XP_020618154.1	CD40 ligand-like [Orbicella faveolata]
OG0000363	4	XP_020618134.1	tumor necrosis factor ligand superfamily member 10-like [Orbicella faveolata]
OG0000363	3	XP_020627738.1	tumor necrosis factor ligand superfamily member 10-like [Orbicella faveolata]
OG0000363	3	XP_027050177.1	complement C1q tumor necrosis factor-related protein 3-like [Pocillopora damicornis]
OG0000364	2	XP_027055837.1	organic cation transporter protein-like [Pocillopora damicornis]
OG0000364	1	XP_020616371.1	organic cation transporter protein-like [Orbicella faveolata]
OG0000364	1	XP_022806679.1	organic cation transporter protein-like [Stylophora pistillata]
OG0000364	1	XP_027039089.1	organic cation transporter protein-like [Pocillopora damicornis]
OG0000364	1	XP_029181478.1	organic cation transporter protein-like isoform X1 [Acropora millepora]
OG0000365	1	XP_015763700.1	PREDICTED: receptor-type tyrosine-protein phosphatase T-like [Acropora digitifera]
OG0000365	1	XP_029184681.1	receptor-type tyrosine-protein phosphatase F-like [Acropora millepora]
OG0000366	8	XP_022805927.1	stimulated by retinoic acid gene 6 protein-like [Stylophora pistillata]
OG0000366	2	XP_022805919.1	stimulated by retinoic acid gene 6 protein-like isoform X1 [Stylophora pistillata]
OG0000366	2	XP_027040108.1	stimulated by retinoic acid gene 6 protein-like, partial [Pocillopora damicornis]
OG0000366	1	XP_020614198.1	stimulated by retinoic acid gene 6 protein-like [Orbicella faveolata]
OG0000367	1	PFX18925.1	Receptor-type tyrosine-protein phosphatase S [Stylophora pistillata]
OG0000367	1	XP_015757030.1	PREDICTED: protein sidekick-1-like, partial [Acropora digitifera]
OG0000367	1	XP_022801143.1	contactin-3-like [Stylophora pistillata]
OG0000367	1	XP_027046185.1	protein sidekick-1-like [Pocillopora damicornis]
OG0000368	4	XP_020609096.1	neuromedin-U receptor 2-like [Orbicella faveolata]
OG0000368	4	XP_020626690.1	5-hydroxytryptamine receptor 1F-like [Orbicella faveolata]
OG0000368	2	XP_020605464.1	adenosine receptor A2b-like isoform X1 [Orbicella faveolata]
OG0000368	2	XP_027037685.1	histamine H1 receptor-like [Pocillopora damicornis]
OG0000368	1	XP_020615647.1	5-hydroxytryptamine receptor 1F-like [Orbicella faveolata]
OG0000369	1	PFX21082.1	Helicase with zinc finger domain 2 [Stylophora pistillata]
OG0000369	1	XP_020604446.1	helicase with zinc finger domain 2-like isoform X1 [Orbicella faveolata]
OG0000370	3	XP_029194847.1	disease resistance protein RPS2-like [Acropora millepora]
OG0000370	1	PFX13085.1	Baculoviral IAP repeat-containing protein 1f [Stylophora pistillata]
OG0000370	1	PFX16710.1	Nephrocystin-3 [Stylophora pistillata]
OG0000371	16	KXJ12713.1	E3 ubiquitin-protein ligase HUWE1 [Exaiptasia pallida]
OG0000372	4	PFX34009.1	Glycoprotein 3-alpha-L-fucosyltransferase A [Stylophora pistillata]
OG0000372	1	KXJ27701.1	Zinc finger protein 653 [Exaiptasia pallida]
OG0000373	2	XP_020608766.1	carbonic anhydrase 2-like isoform X3 [Orbicella faveolata]
OG0000373	2	XP_029191089.1	carbonic anhydrase-like isoform X1 [Acropora millepora]
OG0000373	1	XP_015771376.1	PREDICTED: carbonic anhydrase 12-like [Acropora digitifera]
OG0000373	1	XP_015771455.1	PREDICTED: carbonic anhydrase 2-like [Acropora digitifera]
OG0000373	1	XP_020600769.1	carbonic anhydrase-like isoform X1 [Orbicella faveolata]
OG0000374	4	XP_020601490.1	dynein heavy chain 5, axonemal-like [Orbicella faveolata]
OG0000374	1	XP_027051621.1	dynein heavy chain 5, axonemal-like [Pocillopora damicornis]
OG0000374	1	XP_029206097.1	dynein heavy chain 8, axonemal-like [Acropora millepora]
OG0000375	4	PFX14707.1	Tyrosine-protein kinase SPK-1 [Stylophora pistillata]
OG0000375	3	PFX26984.1	Nephrocystin-3 [Stylophora pistillata]
OG0000375	3	XP_028410675.1	probable tyrosine-protein kinase DDB_G0283397 [Dendronephthya gigantea]
OG0000375	1	PFX17518.1	Serine/threonine-protein kinase shk1/pak1 [Stylophora pistillata]
OG0000375	1	PFX33288.1	Cyclin-dependent kinase 2 [Stylophora pistillata]
OG0000376	2	XP_020612447.1	cholesterol 24-hydroxylase-like [Orbicella faveolata]
OG0000376	1	XP_015760471.1	PREDICTED: cholesterol 24-hydroxylase-like [Acropora digitifera]
OG0000376	1	XP_020609137.1	cholesterol 24-hydroxylase-like isoform X1 [Orbicella faveolata]
OG0000376	1	XP_020628537.1	cholesterol 24-hydroxylase-like [Orbicella faveolata]
OG0000376	1	XP_027035577.1	cholesterol 24-hydroxylase-like [Pocillopora damicornis]
OG0000377	29	XP_027049612.1	thrombospondin-type laminin G domain and EAR repeat-containing protein-like [Pocillopora damicornis]
OG0000377	7	XP_022808762.1	thrombospondin-type laminin G domain and EAR repeat-containing protein-like [Stylophora pistillata]
OG0000377	3	XP_027049607.1	thrombospondin-type laminin G domain and EAR repeat-containing protein-like, partial [Pocillopora damicornis]
OG0000377	1	PFX28383.1	Thrombospondin-type laminin G domain and EAR repeat-containing protein [Stylophora pistillata]
OG0000377	1	XP_020609703.1	MAM and LDL-receptor class A domain-containing protein 1-like, partial [Orbicella faveolata]
OG0000378	15	PFX16471.1	Peroxidasin-like [Stylophora pistillata]
OG0000378	10	XP_022804941.1	neural cell adhesion molecule L1-like isoform X1 [Stylophora pistillata]
OG0000378	8	XP_029206873.1	basement membrane-specific heparan sulfate proteoglycan core protein-like [Acropora millepora]
OG0000378	4	XP_015751598.1	PREDICTED: roundabout homolog 3-like isoform X2 [Acropora digitifera]
OG0000378	3	XP_015751597.1	PREDICTED: roundabout homolog 3-like isoform X1 [Acropora digitifera]
OG0000379	24	KXJ29461.1	Chromatin modification-related protein YNG2 [Exaiptasia pallida]
OG0000380	7	PFX33626.1	Dual specificity protein kinase shkA [Stylophora pistillata]
OG0000380	1	KXJ23725.1	Mucin-19 [Exaiptasia pallida]
OG0000381	5	XP_020609020.1	steroid 17-alpha-hydroxylase/17,20 lyase-like [Orbicella faveolata]
OG0000381	3	XP_022806507.1	steroid 17-alpha-hydroxylase/17,20 lyase-like [Stylophora pistillata]
OG0000381	1	XP_020608710.1	steroid 17-alpha-hydroxylase/17,20 lyase-like [Orbicella faveolata]
OG0000381	1	XP_027053306.1	steroid 17-alpha-hydroxylase/17,20 lyase-like [Pocillopora damicornis]
OG0000382	2	XP_020627242.1	transient receptor potential cation channel subfamily A member 1-like isoform X1 [Orbicella faveolata]
OG0000382	2	XP_027055679.1	transient receptor potential cation channel subfamily A member 1-like [Pocillopora damicornis]
OG0000382	1	XP_022786603.1	transient receptor potential cation channel subfamily A member 1-like isoform X1 [Stylophora pistillata]
OG0000382	1	XP_027055675.1	transient receptor potential cation channel subfamily A member 1-like [Pocillopora damicornis]
OG0000382	1	XP_029200142.1	transient receptor potential cation channel subfamily A member 1-like isoform X1 [Acropora millepora]
OG0000383	12	XP_020619363.1	glutamate receptor ionotropic, kainate 3-like [Orbicella faveolata]
OG0000383	1	XP_020619372.1	glutamate receptor 4-like [Orbicella faveolata]
OG0000383	1	XP_020619405.1	glutamate receptor 4-like [Orbicella faveolata]
OG0000383	1	XP_022787815.1	glutamate receptor 4-like isoform X1 [Stylophora pistillata]
OG0000383	1	XP_027039625.1	glutamate receptor ionotropic, kainate 3-like [Pocillopora damicornis]
OG0000384	1	PFX12769.1	putative RNA-directed DNA polymerase from transposon X-element [Stylophora pistillata]
OG0000384	1	PFX13814.1	OTU domain-containing protein [Stylophora pistillata]
OG0000384	1	PFX15077.1	RNA-directed DNA polymerase from mobile element jockey [Stylophora pistillata]
OG0000384	1	PFX20102.1	Lachesin [Stylophora pistillata]
OG0000384	1	PFX29447.1	Fibrinogen C domain-containing protein 1 [Stylophora pistillata]
OG0000385	48	XP_020630387.1	baculoviral IAP repeat-containing protein 1e-like, partial [Orbicella faveolata]
OG0000386	3	XP_015759009.1	PREDICTED: inactive pancreatic lipase-related protein 1-like [Acropora digitifera]
OG0000386	2	KXJ16086.1	Inactive pancreatic lipase-related protein 1 [Exaiptasia pallida]
OG0000386	2	XP_020624772.1	pancreatic lipase-related protein 2-like [Orbicella faveolata]
OG0000386	1	PFX32204.1	Inactive pancreatic lipase-related protein 1 [Stylophora pistillata]
OG0000386	1	XP_015771700.1	PREDICTED: pancreatic lipase-related protein 2-like [Acropora digitifera]
OG0000387	1	XP_020612074.1	homeobox protein Hox-B3-like [Orbicella faveolata]
OG0000387	1	XP_020616339.1	homeobox protein Hox-D9a-like [Orbicella faveolata]
OG0000387	1	XP_020623073.1	homeobox protein MOX-1-like [Orbicella faveolata]
OG0000387	1	XP_020623074.1	homeobox protein MOX-2-like [Orbicella faveolata]
OG0000387	1	XP_022804456.1	homeobox protein Hox-A5-like [Stylophora pistillata]
OG0000388	3	XP_029208192.1	sushi, von Willebrand factor type A, EGF and pentraxin domain-containing protein 1-like [Acropora millepora]
OG0000388	1	PFX17351.1	Low-density lipoprotein receptor-related protein 6 [Stylophora pistillata]
OG0000388	1	XP_015762112.1	PREDICTED: sushi, von Willebrand factor type A, EGF and pentraxin domain-containing protein 1-like [Acropora digitifera]
OG0000388	1	XP_020602325.1	low-density lipoprotein receptor-related protein 6-like, partial [Orbicella faveolata]
OG0000388	1	XP_020626043.1	sushi, von Willebrand factor type A, EGF and pentraxin domain-containing protein 1-like [Orbicella faveolata]
OG0000389	1	KXJ22877.1	Hippocalcin-like protein 1 [Exaiptasia pallida]
OG0000389	1	XP_020601460.1	neuronal calcium sensor 1-like [Orbicella faveolata]
OG0000389	1	XP_020611894.1	neurocalcin homolog [Orbicella faveolata]
OG0000389	1	XP_022799828.1	calsenilin-like [Stylophora pistillata]
OG0000389	1	XP_027040504.1	neuronal calcium sensor 1-like [Pocillopora damicornis]
OG0000390	12	PFX32738.1	LINE-1 reverse transcriptase-like [Stylophora pistillata]
OG0000390	3	BAC82623.1	pol-like protein [Ciona intestinalis]
OG0000390	2	SHE21941.1	Exodeoxyribonuclease III [Bathymodiolus brooksi thiotrophic gill symbiont]
OG0000390	1	BAC82624.1	pol-like protein [Ciona intestinalis]
OG0000390	1	BAC82626.1	pol-like protein [Ciona intestinalis]
OG0000391	7	PFX33288.1	Cyclin-dependent kinase 2 [Stylophora pistillata]
OG0000391	2	PFX30889.1	Protein BTN1 [Stylophora pistillata]
OG0000392	1	PFX13596.1	Neurexin-4 [Stylophora pistillata]
OG0000392	1	PFX13630.1	putative RNA-directed DNA polymerase from transposon BS [Stylophora pistillata]
OG0000392	1	PFX18608.1	Protein sidekick-2 [Stylophora pistillata]
OG0000393	1	PFX22743.1	Kelch-like protein 20 [Stylophora pistillata]
OG0000393	1	XP_020601220.1	kelch-like protein 2 [Orbicella faveolata]
OG0000393	1	XP_020604158.1	kelch-like protein 5 isoform X2 [Orbicella faveolata]
OG0000393	1	XP_020611491.1	kelch-like protein 18 [Orbicella faveolata]
OG0000393	1	XP_020613858.1	kelch-like protein diablo [Orbicella faveolata]
OG0000394	5	XP_020619336.1	sodium channel protein 60E-like [Orbicella faveolata]
OG0000394	1	XP_015747872.1	PREDICTED: sodium channel protein type 9 subunit alpha-like [Acropora digitifera]
OG0000394	1	XP_015770228.1	PREDICTED: sodium channel protein 1 brain-like isoform X1 [Acropora digitifera]
OG0000394	1	XP_020607109.1	sodium channel protein 60E-like [Orbicella faveolata]
OG0000394	1	XP_020614331.1	sodium channel protein 1 brain-like [Orbicella faveolata]
OG0000395	10	XP_020608972.1	fibrillin-2-like [Orbicella faveolata]
OG0000395	5	XP_018581170.1	signal peptide, CUB and EGF-like domain-containing protein 3 isoform X1 [Scleropages formosus]
OG0000395	4	XP_029099476.1	signal peptide, CUB and EGF-like domain-containing protein 3 isoform X9 [Monodon monoceros]
OG0000395	3	ARM65345.1	ice-binding protein isoform 3 [Chlamydomonas sp. ICE-MDV]
OG0000395	3	XP_026696704.1	fibrillin-1-like [Ciona intestinalis]
OG0000396	1	XP_015758666.1	PREDICTED: tyrosine-protein kinase CSK-like isoform X1 [Acropora digitifera]
OG0000396	1	XP_020613781.1	tyrosine-protein kinase SRK2-like [Orbicella faveolata]
OG0000396	1	XP_029179252.1	tyrosine-protein kinase SRK2-like isoform X1 [Acropora millepora]
OG0000396	1	XP_029199187.1	tyrosine-protein kinase SRK2-like [Acropora millepora]
OG0000396	1	XP_029199196.1	tyrosine-protein kinase SRK2-like [Acropora millepora]
OG0000397	7	PFX13096.1	Cortactin-binding protein 2 [Stylophora pistillata]
OG0000397	2	PFX12907.1	RNA-directed DNA polymerase from mobile element jockey [Stylophora pistillata]
OG0000397	2	PFX34759.1	RNA-directed DNA polymerase from mobile element jockey [Stylophora pistillata]
OG0000397	1	PFX33087.1	Serine/threonine-protein phosphatase 6 regulatory ankyrin repeat subunit C [Stylophora pistillata]
OG0000398	18	PFX22344.1	Melanocortin receptor 4 [Stylophora pistillata]
OG0000399	1	KXJ24424.1	ATP-dependent DNA helicase PIF1 [Exaiptasia pallida]
OG0000400	3	PFX21249.1	Retrovirus-related Pol polyprotein [Stylophora pistillata]
OG0000400	2	KXJ11388.1	Transposon Ty3-G Gag-Pol polyprotein [Exaiptasia pallida]
OG0000400	2	KXJ28692.1	Retrovirus-related Pol polyprotein from transposon opus [Exaiptasia pallida]
OG0000400	1	PFX13249.1	Retrovirus-related Pol polyprotein from transposon 17.6 [Stylophora pistillata]
OG0000400	1	TWW54112.1	Retrovirus-related Pol polyprotein from transposon 297, partial [Takifugu flavidus]
OG0000401	1	XP_020605061.1	potassium voltage-gated channel subfamily A member 2-like [Orbicella faveolata]
OG0000401	1	XP_020605759.1	potassium voltage-gated channel subfamily A member 7-like isoform X2 [Orbicella faveolata]
OG0000401	1	XP_020620748.1	potassium voltage-gated channel subfamily A member 6-like [Orbicella faveolata]
OG0000401	1	XP_020621103.1	shaker-related potassium channel tsha2-like [Orbicella faveolata]
OG0000401	1	XP_022805391.1	shaker-related potassium channel tsha2-like [Stylophora pistillata]
OG0000402	3	XP_015757705.1	PREDICTED: fibropellin-1-like isoform X1 [Acropora digitifera]
OG0000402	3	XP_020618007.1	neurogenic locus Notch protein-like [Orbicella faveolata]
OG0000402	1	XP_029189007.1	fibropellin-1-like isoform X1 [Acropora millepora]
OG0000403	1	XP_020602175.1	cyclin-dependent-like kinase 5 [Orbicella faveolata]
OG0000403	1	XP_020632829.1	cyclin-dependent kinase 6-like [Orbicella faveolata]
OG0000403	1	XP_022802438.1	cyclin-dependent kinase 14-like isoform X1 [Stylophora pistillata]
OG0000403	1	XP_027060518.1	cyclin-dependent kinase 17-like [Pocillopora damicornis]
OG0000403	1	XP_029202534.1	cyclin-dependent kinase 2-like [Acropora millepora]
OG0000404	4	XP_020625645.1	histamine N-methyltransferase-like [Orbicella faveolata]
OG0000404	3	XP_029199438.1	histamine N-methyltransferase-like [Acropora millepora]
OG0000404	2	PFX33821.1	Histamine N-methyltransferase [Stylophora pistillata]
OG0000404	1	XP_015758879.1	PREDICTED: histamine N-methyltransferase-like [Acropora digitifera]
OG0000404	1	XP_020607589.1	histamine N-methyltransferase-like [Orbicella faveolata]
OG0000405	8	PFX29178.1	Leucine-rich repeat-containing protein 18 [Stylophora pistillata]
OG0000405	4	PFX17316.1	Leucine-rich repeat-containing protein 1 [Stylophora pistillata]
OG0000405	2	PFX16534.1	Protein NLRC3 [Stylophora pistillata]
OG0000405	2	XP_022800780.1	OTU domain-containing protein DDB_G0284757-like [Stylophora pistillata]
OG0000405	2	XP_027049567.1	OTU domain-containing protein DDB_G0284757-like [Pocillopora damicornis]
OG0000406	10	XP_015750473.1	PREDICTED: ephrin-B3-like [Acropora digitifera]
OG0000406	1	XP_015749940.1	PREDICTED: ephrin-B2a-like isoform X3 [Acropora digitifera]
OG0000406	1	XP_020612804.1	ephrin-B3-like isoform X1 [Orbicella faveolata]
OG0000406	1	XP_020615491.1	ephrin-B2a-like isoform X1 [Orbicella faveolata]
OG0000406	1	XP_027043464.1	tenascin-R-like [Pocillopora damicornis]
OG0000407	2	XP_020628879.1	alpha-2-macroglobulin-like isoform X1 [Orbicella faveolata]
OG0000407	2	XP_027048082.1	pregnancy zone protein-like [Pocillopora damicornis]
OG0000407	1	XP_015766361.1	PREDICTED: ovostatin-like [Acropora digitifera]
OG0000407	1	XP_020623135.1	CD109 antigen-like [Orbicella faveolata]
OG0000408	2	KXJ19541.1	Vertnin [Exaiptasia pallida]
OG0000408	2	KXJ28668.1	Vertnin [Exaiptasia pallida]
OG0000408	1	PFX23634.1	putative ATP-dependent DNA helicase RecS [Stylophora pistillata]
OG0000408	1	PFX30637.1	putative methyltransferase-like protein 15 [Stylophora pistillata]
OG0000409	6	KXJ10149.1	RNA-directed DNA polymerase from mobile element jockey [Exaiptasia pallida]
OG0000410	1	XP_020605969.1	melanopsin-A-like [Orbicella faveolata]
OG0000410	1	XP_020606077.1	melanopsin-like [Orbicella faveolata]
OG0000410	1	XP_020606153.1	adrenocorticotropic hormone receptor-like [Orbicella faveolata]
OG0000410	1	XP_020620446.1	histamine H2 receptor-like [Orbicella faveolata]
OG0000410	1	XP_020621373.1	cannabinoid receptor 1-like [Orbicella faveolata]
OG0000411	12	XP_020608371.1	dual serine/threonine and tyrosine protein kinase-like [Orbicella faveolata]
OG0000411	1	PFX33626.1	Dual specificity protein kinase shkA [Stylophora pistillata]
OG0000411	1	XP_022796263.1	dual serine/threonine and tyrosine protein kinase-like [Stylophora pistillata]
OG0000412	3	PFX29084.1	Clavaminate synthase-like protein [Stylophora pistillata]
OG0000412	2	XP_015764882.1	PREDICTED: dapdiamide synthesis protein DdaC-like isoform X1 [Acropora digitifera]
OG0000412	1	XP_015762213.1	PREDICTED: dapdiamide synthesis protein DdaC-like [Acropora digitifera]
OG0000412	1	XP_015764884.1	PREDICTED: dapdiamide synthesis protein DdaC-like isoform X2 [Acropora digitifera]
OG0000412	1	XP_027052975.1	clavaminate synthase-like protein At3g21360 [Pocillopora damicornis]
OG0000413	1	KXJ11986.1	Circumsporozoite protein [Exaiptasia pallida]
OG0000414	5	KXJ16597.1	Protein arginine N-methyltransferase 8-B [Exaiptasia pallida]
OG0000414	1	PFX18000.1	Zinc finger protein 862 [Stylophora pistillata]
OG0000415	1	PFX11985.1	Collagen EMF1-alpha [Stylophora pistillata]
OG0000416	2	XP_027040997.1	counting factor associated protein D-like [Pocillopora damicornis]
OG0000416	1	XP_020616099.1	coiled-coil domain-containing protein 178-like [Orbicella faveolata]
OG0000416	1	XP_022796201.1	counting factor associated protein D-like [Stylophora pistillata]
OG0000416	1	XP_022803523.1	cathepsin S-like [Stylophora pistillata]
OG0000417	2	XP_015768225.1	PREDICTED: prolyl 4-hydroxylase subunit alpha-1-like isoform X1 [Acropora digitifera]
OG0000417	1	XP_020622918.1	prolyl 4-hydroxylase subunit alpha-1-like [Orbicella faveolata]
OG0000417	1	XP_022799684.1	LOW QUALITY PROTEIN: prolyl 4-hydroxylase subunit alpha-1-like [Stylophora pistillata]
OG0000417	1	XP_029182691.1	prolyl 4-hydroxylase subunit alpha-2-like [Acropora millepora]
OG0000417	1	XP_029196638.1	prolyl 4-hydroxylase subunit alpha-1-like [Acropora millepora]
OG0000418	8	KXJ27568.1	putative transposase-like protein HI-1328.1 [Exaiptasia pallida]
OG0000418	3	KXJ24283.1	General transcription factor II-I repeat domain-containing protein 1 [Exaiptasia pallida]
OG0000418	2	KXJ07324.1	Halomucin [Exaiptasia pallida]
OG0000419	1	PFX14037.1	Gelation factor [Stylophora pistillata]
OG0000420	3	PFX13852.1	Splicing factor 3B subunit 4 [Stylophora pistillata]
OG0000421	2	XP_020605505.1	tyrosine kinase receptor Cad96Ca-like [Orbicella faveolata]
OG0000421	1	XP_020615335.1	fibroblast growth factor receptor 2-like [Orbicella faveolata]
OG0000421	1	XP_020615347.1	tyrosine kinase receptor Cad96Ca-like [Orbicella faveolata]
OG0000422	1	AAC15711.2	PaxC transcription factor [Acropora millepora]
OG0000423	17	XP_020618401.1	beta-1,3-galactosyltransferase 6-like [Orbicella faveolata]
OG0000423	2	PFX25028.1	putative beta-1,3-galactosyltransferase 16 [Stylophora pistillata]
OG0000423	1	PFX30778.1	Beta-1,3-galactosyltransferase 4 [Stylophora pistillata]
OG0000423	1	XP_020623402.1	beta-1,3-galactosyltransferase 6-like [Orbicella faveolata]
OG0000424	6	XP_027044283.1	poly [ADP-ribose] polymerase 12-like isoform X1 [Pocillopora damicornis]
OG0000424	5	XP_015779745.1	PREDICTED: poly [ADP-ribose] polymerase 12-like [Acropora digitifera]
OG0000424	4	XP_027041654.1	TCDD-inducible poly [ADP-ribose] polymerase-like isoform X2 [Pocillopora damicornis]
OG0000424	1	XP_015751431.1	PREDICTED: poly [ADP-ribose] polymerase 12-like isoform X1 [Acropora digitifera]
OG0000424	1	XP_020612211.1	TCDD-inducible poly [ADP-ribose] polymerase-like [Orbicella faveolata]
OG0000426	4	XP_020622145.1	neuromedin-U receptor 1-like [Orbicella faveolata]
OG0000426	2	XP_022800104.1	adenosine receptor A1-like [Stylophora pistillata]
OG0000426	1	XP_020601033.1	adrenocorticotropic hormone receptor-like [Orbicella faveolata]
OG0000426	1	XP_020603328.1	adrenocorticotropic hormone receptor-like [Orbicella faveolata]
OG0000426	1	XP_020625033.1	adenosine receptor A2a-like [Orbicella faveolata]
OG0000427	3	XP_020612085.1	prolactin-releasing peptide receptor-like [Orbicella faveolata]
OG0000427	1	XP_020612084.1	neuropeptide FF receptor 2-like [Orbicella faveolata]
OG0000427	1	XP_020632600.1	orexin receptor type 1-like [Orbicella faveolata]
OG0000427	1	XP_022801743.1	substance-K receptor-like [Stylophora pistillata]
OG0000427	1	XP_029200982.1	neuromedin-B receptor-like [Acropora millepora]
OG0000428	2	XP_015775216.1	PREDICTED: vitrin-like [Acropora digitifera]
OG0000428	2	XP_020618980.1	collagen alpha-1(VI) chain-like [Orbicella faveolata]
OG0000428	1	PFX19425.1	Collagen alpha-5(VI) chain [Stylophora pistillata]
OG0000428	1	PFX24197.1	Collagen alpha-1(XII) chain [Stylophora pistillata]
OG0000428	1	XP_020601204.1	von Willebrand factor A domain-containing protein 1-like [Orbicella faveolata]
OG0000429	5	XP_015768945.1	PREDICTED: ankyrin-1-like [Acropora digitifera]
OG0000429	1	PFX19470.1	Nephrocystin-3 [Stylophora pistillata]
OG0000429	1	PFX24805.1	E3 ubiquitin-protein ligase DZIP3 [Stylophora pistillata]
OG0000429	1	XP_015777375.1	PREDICTED: ankyrin-1-like [Acropora digitifera]
OG0000429	1	XP_015779234.1	PREDICTED: ankyrin-3-like [Acropora digitifera]
OG0000430	2	XP_027060128.1	type I iodothyronine deiodinase-like [Pocillopora damicornis]
OG0000430	1	XP_015751133.1	PREDICTED: thyroxine 5-deiodinase-like [Acropora digitifera]
OG0000430	1	XP_020602825.1	thyroxine 5-deiodinase-like [Orbicella faveolata]
OG0000430	1	XP_020602846.1	type I iodothyronine deiodinase-like [Orbicella faveolata]
OG0000430	1	XP_020602903.1	thyroxine 5-deiodinase-like [Orbicella faveolata]
OG0000431	2	XP_029200884.1	DELTA-alicitoxin-Pse2b-like [Acropora millepora]
OG0000431	1	XP_020628901.1	DELTA-alicitoxin-Pse2b-like [Orbicella faveolata]
OG0000432	5	PFX27702.1	Oncoprotein-induced transcript 3 protein [Stylophora pistillata]
OG0000432	1	PFX27724.1	Oncoprotein-induced transcript 3 protein [Stylophora pistillata]
OG0000432	1	XP_020614532.1	integrin beta-like protein C [Orbicella faveolata]
OG0000432	1	XP_020615105.1	integrin beta-like protein C [Orbicella faveolata]
OG0000433	29	PFX12907.1	RNA-directed DNA polymerase from mobile element jockey [Stylophora pistillata]
OG0000433	1	PFX13096.1	Cortactin-binding protein 2 [Stylophora pistillata]
OG0000434	2	XP_020619653.1	melanopsin-like [Orbicella faveolata]
OG0000434	1	XP_015763203.1	PREDICTED: visual pigment-like receptor peropsin [Acropora digitifera]
OG0000434	1	XP_015773304.1	PREDICTED: melanopsin-like [Acropora digitifera]
OG0000434	1	XP_022803933.1	visual pigment-like receptor peropsin [Stylophora pistillata]
OG0000434	1	XP_027055691.1	melanopsin-like [Pocillopora damicornis]
OG0000435	2	PFX16428.1	Tenascin-X [Stylophora pistillata]
OG0000435	2	XP_015757095.1	PREDICTED: protein bark beetle-like [Acropora digitifera]
OG0000435	1	PFX13624.1	Tenascin [Stylophora pistillata]
OG0000435	1	PFX18278.1	Tenascin-X [Stylophora pistillata]
OG0000435	1	XP_015770380.1	PREDICTED: protocadherin Fat 2-like, partial [Acropora digitifera]
OG0000436	2	XP_015766966.1	PREDICTED: alpha-1,6-mannosylglycoprotein 6-beta-N-acetylglucosaminyltransferase A-like isoform X1 [Acropora digitifera]
OG0000436	1	XP_015757927.1	PREDICTED: alpha-1,6-mannosylglycoprotein 6-beta-N-acetylglucosaminyltransferase A-like [Acropora digitifera]
OG0000436	1	XP_020630378.1	alpha-1,6-mannosylglycoprotein 6-beta-N-acetylglucosaminyltransferase A-like [Orbicella faveolata]
OG0000436	1	XP_029186905.1	alpha-1,6-mannosylglycoprotein 6-beta-N-acetylglucosaminyltransferase A-like isoform X1 [Acropora millepora]
OG0000436	1	XP_029190308.1	alpha-1,6-mannosylglycoprotein 6-beta-N-acetylglucosaminyltransferase A-like isoform X1 [Acropora millepora]
OG0000438	1	PFX29406.1	TNF receptor-associated factor 4 [Stylophora pistillata]
OG0000438	1	XP_015778034.1	PREDICTED: TNF receptor-associated factor 4-like isoform X2 [Acropora digitifera]
OG0000438	1	XP_020611508.1	TNF receptor-associated factor 5-like [Orbicella faveolata]
OG0000438	1	XP_029207268.1	TNF receptor-associated factor 6-B-like isoform X2 [Acropora millepora]
OG0000439	27	KXJ14674.1	Transposon Tf2-8 polyprotein [Exaiptasia pallida]
OG0000440	4	XP_020618542.1	bile acid-CoA:amino acid N-acyltransferase-like [Orbicella faveolata]
OG0000440	2	XP_020628973.1	acyl-coenzyme A amino acid N-acyltransferase 1-like [Orbicella faveolata]
OG0000440	1	XP_020608867.1	acyl-coenzyme A thioesterase 1-like [Orbicella faveolata]
OG0000440	1	XP_020618529.1	bile acid-CoA:amino acid N-acyltransferase-like [Orbicella faveolata]
OG0000440	1	XP_027036466.1	acyl-coenzyme A amino acid N-acyltransferase 2-like isoform X1 [Pocillopora damicornis]
OG0000441	7	XP_020629286.1	UPF0676 protein C1494.01-like [Orbicella faveolata]
OG0000441	2	XP_020629302.1	UPF0676 protein C1494.01-like isoform X1 [Orbicella faveolata]
OG0000441	2	XP_020629304.1	UPF0676 protein C1494.01-like [Orbicella faveolata]
OG0000441	1	XP_015752524.1	PREDICTED: UPF0676 protein C1494.01-like [Acropora digitifera]
OG0000441	1	XP_015776795.1	PREDICTED: UPF0676 protein C1494.01-like [Acropora digitifera]
OG0000443	1	KAA0718676.1	Zonadhesin Precursor [Triplophysa tibetana]
OG0000444	3	XP_020618718.1	allene oxide synthase-lipoxygenase protein-like isoform X1 [Orbicella faveolata]
OG0000444	2	PFX27982.1	Allene oxide synthase-lipoxygenase protein [Stylophora pistillata]
OG0000444	1	XP_020618720.1	allene oxide synthase-lipoxygenase protein-like isoform X2 [Orbicella faveolata]
OG0000444	1	XP_020628673.1	allene oxide synthase-lipoxygenase protein-like isoform X1 [Orbicella faveolata]
OG0000444	1	XP_020628715.1	allene oxide synthase-lipoxygenase protein-like [Orbicella faveolata]
OG0000445	6	XP_020627728.1	adhesion G protein-coupled receptor L3-like [Orbicella faveolata]
OG0000445	5	XP_015780086.1	PREDICTED: kielin/chordin-like protein [Acropora digitifera]
OG0000445	3	XP_015753284.1	PREDICTED: kielin/chordin-like protein [Acropora digitifera]
OG0000445	1	XP_015753318.1	PREDICTED: adhesion G-protein coupled receptor D1-like [Acropora digitifera]
OG0000445	1	XP_020605509.1	adhesion G-protein coupled receptor D1-like isoform X1 [Orbicella faveolata]
OG0000446	30	KXJ10028.1	Integrase/recombinase xerD-like [Exaiptasia pallida]
OG0000446	10	PFX32844.1	Retrovirus-related Pol polyprotein from type-1 retrotransposable element R2 [Stylophora pistillata]
OG0000446	2	PFX32572.1	Testisin [Stylophora pistillata]
OG0000446	1	PFX26444.1	RNA-directed DNA polymerase from mobile element jockey [Stylophora pistillata]
OG0000447	2	XP_020622456.1	ectin-like [Orbicella faveolata]
OG0000447	2	XP_029194524.1	ectin-like isoform X1 [Acropora millepora]
OG0000447	1	PFX27369.1	Cell wall protein PRY3 [Stylophora pistillata]
OG0000447	1	XP_020614307.1	Golgi-associated plant pathogenesis-related protein 1-like [Orbicella faveolata]
OG0000447	1	XP_027047975.1	cell wall protein PRY3-like isoform X1 [Pocillopora damicornis]
OG0000449	4	XP_029204815.1	VWFA and cache domain-containing protein 1-like isoform X2 [Acropora millepora]
OG0000449	3	XP_020606145.1	VWFA and cache domain-containing protein 1-like [Orbicella faveolata]
OG0000449	2	XP_029204812.1	VWFA and cache domain-containing protein 1-like [Acropora millepora]
OG0000449	2	XP_029204816.1	VWFA and cache domain-containing protein 1-like [Acropora millepora]
OG0000449	1	XP_027058069.1	VWFA and cache domain-containing protein 1-like, partial [Pocillopora damicornis]
OG0000451	7	XP_027037488.1	myocilin-like isoform X1 [Pocillopora damicornis]
OG0000451	3	XP_020622717.1	olfactomedin-like protein 2A [Orbicella faveolata]
OG0000451	1	XP_022803306.1	olfactomedin-like protein 2A [Stylophora pistillata]
OG0000452	5	PFX27671.1	NLR family CARD domain-containing protein 4 [Stylophora pistillata]
OG0000452	2	PFX26454.1	NACHT, LRR and PYD domains-containing protein 12 [Stylophora pistillata]
OG0000452	2	XP_020612560.1	baculoviral IAP repeat-containing protein 1e-like [Orbicella faveolata]
OG0000452	1	PFX11512.1	NLR family CARD domain-containing protein 4, partial [Stylophora pistillata]
OG0000452	1	XP_020610719.1	NACHT, LRR and PYD domains-containing protein 3-like, partial [Orbicella faveolata]
OG0000453	2	XP_022796942.1	histone H1-delta-like [Stylophora pistillata]
OG0000453	1	KXJ29943.1	histone H3 [Exaiptasia pallida]
OG0000453	1	XP_020611088.1	histone H1-delta-like [Orbicella faveolata]
OG0000453	1	XP_020625680.1	histone H1-delta-like [Orbicella faveolata]
OG0000453	1	XP_020629745.1	histone H1-delta-like [Orbicella faveolata]
OG0000454	17	KXJ27465.1	Retrovirus-related Pol polyprotein from transposon 412 [Exaiptasia pallida]
OG0000454	2	KNZ80852.1	Integrase/recombinase xerD like protein, partial [Termitomyces sp. J132]
OG0000454	2	PFX11882.1	Protein P [Stylophora pistillata]
OG0000454	1	KXJ14205.1	Integrase/recombinase xerD-like [Exaiptasia pallida]
OG0000455	11	PFX20648.1	Serine/threonine-protein kinase Chk2 [Stylophora pistillata]
OG0000455	5	PFX16065.1	Nephrocystin-3 [Stylophora pistillata]
OG0000455	4	PFX24759.1	Retrovirus-related Pol polyprotein from transposon 17.6 [Stylophora pistillata]
OG0000456	2	XP_020608869.1	carbohydrate sulfotransferase 5-like [Orbicella faveolata]
OG0000456	2	XP_020615126.1	carbohydrate sulfotransferase 6-like [Orbicella faveolata]
OG0000456	2	XP_020616363.1	carbohydrate sulfotransferase 4-like [Orbicella faveolata]
OG0000456	2	XP_020622295.1	carbohydrate sulfotransferase 1-like [Orbicella faveolata]
OG0000456	2	XP_020622345.1	carbohydrate sulfotransferase 3-like [Orbicella faveolata]
OG0000457	9	XP_015770930.1	PREDICTED: beta-1,3-galactosyl-O-glycosyl-glycoprotein beta-1,6-N-acetylglucosaminyltransferase 3-like isoform X1 [Acropora digitifera]
OG0000457	2	XP_015770934.1	PREDICTED: beta-1,3-galactosyl-O-glycosyl-glycoprotein beta-1,6-N-acetylglucosaminyltransferase 3-like isoform X2 [Acropora digitifera]
OG0000457	2	XP_020605536.1	N-acetyllactosaminide beta-1,6-N-acetylglucosaminyl-transferase-like [Orbicella faveolata]
OG0000457	1	XP_020610678.1	N-acetyllactosaminide beta-1,6-N-acetylglucosaminyl-transferase-like isoform X1 [Orbicella faveolata]
OG0000457	1	XP_020626138.1	N-acetyllactosaminide beta-1,6-N-acetylglucosaminyl-transferase-like isoform X1 [Orbicella faveolata]
OG0000458	1	XP_015756804.1	PREDICTED: basic phospholipase A2 acanthin-1-like isoform X1 [Acropora digitifera]
OG0000458	1	XP_020614782.1	phospholipase A2 A2-actitoxin-Cgg2a-like [Orbicella faveolata]
OG0000458	1	XP_020624284.1	phospholipase A2 A2-actitoxin-Cgg2a-like [Orbicella faveolata]
OG0000458	1	XP_022810653.1	basic phospholipase A2 homolog 1-like [Stylophora pistillata]
OG0000458	1	XP_027045664.1	basic phospholipase A2 taipoxin alpha chain-like [Pocillopora damicornis]
OG0000459	3	XP_029212760.1	protein rolling stone-like [Acropora millepora]
OG0000459	1	XP_020603341.1	protein rolling stone-like isoform X1 [Orbicella faveolata]
OG0000459	1	XP_020621023.1	protein rolling stone-like [Orbicella faveolata]
OG0000459	1	XP_022790883.1	protein rolling stone-like [Stylophora pistillata]
OG0000459	1	XP_022806472.1	protein rolling stone-like [Stylophora pistillata]
OG0000460	4	XP_027049132.1	cubilin-like [Pocillopora damicornis]
OG0000460	2	PFX26315.1	CUB and sushi domain-containing protein 2 [Stylophora pistillata]
OG0000461	10	PFX20200.1	Insoluble matrix shell protein 1 [Stylophora pistillata]
OG0000461	3	PFX30562.1	Insoluble matrix shell protein 1 [Stylophora pistillata]
OG0000461	1	TXI51094.1	LamG domain-containing protein [Lysobacter sp.]
OG0000461	1	WP_143906036.1	LamG domain-containing protein [Corallococcus sp. Z5C101001]
OG0000462	6	PFX34292.1	P-selectin [Stylophora pistillata]
OG0000463	6	XP_020609931.1	tolloid-like protein 2 [Orbicella faveolata]
OG0000463	5	XP_020609932.1	dorsal-ventral patterning tolloid-like protein 1 [Orbicella faveolata]
OG0000463	2	XP_020609836.1	procollagen C-endopeptidase enhancer 2-like, partial [Orbicella faveolata]
OG0000463	2	XP_026782159.1	cubilin isoform X1 [Pangasianodon hypophthalmus]
OG0000463	2	XP_029182492.1	tolloid-like protein 2, partial [Acropora millepora]
OG0000464	6	KXJ22482.1	Exonuclease [Exaiptasia pallida]
OG0000464	1	KXJ24424.1	ATP-dependent DNA helicase PIF1 [Exaiptasia pallida]
OG0000464	1	PFX33842.1	Speckle-type POZ protein [Stylophora pistillata]
OG0000465	1	XP_020611223.1	creatine kinase, flagellar-like isoform X2 [Orbicella faveolata]
OG0000465	1	XP_020623196.1	creatine kinase, testis isozyme-like isoform X1 [Orbicella faveolata]
OG0000465	1	XP_020625707.1	creatine kinase B-type-like [Orbicella faveolata]
OG0000465	1	XP_020625709.1	creatine kinase B-type-like [Orbicella faveolata]
OG0000465	1	XP_020627495.1	creatine kinase M-type-like isoform X2 [Orbicella faveolata]
OG0000466	4	XP_020629096.1	putative ferric-chelate reductase 1 [Orbicella faveolata]
OG0000466	2	XP_022789495.1	putative ferric-chelate reductase 1 [Stylophora pistillata]
OG0000466	1	XP_015762631.1	PREDICTED: putative ferric-chelate reductase 1 homolog isoform X1 [Acropora digitifera]
OG0000466	1	XP_027049151.1	LOW QUALITY PROTEIN: putative ferric-chelate reductase 1 [Pocillopora damicornis]
OG0000466	1	XP_029208941.1	ferric-chelate reductase 1-like isoform X1 [Acropora millepora]
OG0000467	3	PFX24401.1	Solute carrier family 15 member 4 [Stylophora pistillata]
OG0000467	1	XP_015754988.1	PREDICTED: solute carrier family 15 member 4-like, partial [Acropora digitifera]
OG0000467	1	XP_020621697.1	solute carrier family 15 member 4-like [Orbicella faveolata]
OG0000467	1	XP_020621718.1	solute carrier family 15 member 4-like [Orbicella faveolata]
OG0000468	9	XP_020619362.1	angiopoietin-1 receptor-like [Orbicella faveolata]
OG0000468	1	PFX27293.1	Tyrosine-protein kinase receptor Tie-2 [Stylophora pistillata]
OG0000469	13	ABA42878.1	small heat shock protein [Cnidaria environmental sample]
OG0000469	4	XP_027041100.1	heat shock protein beta-2-like isoform X1 [Pocillopora damicornis]
OG0000469	1	XP_029191162.1	heat shock protein beta-2-like [Acropora millepora]
OG0000471	1	XP_020612073.1	sodium-coupled monocarboxylate transporter 1-like [Orbicella faveolata]
OG0000471	1	XP_029185421.1	sodium-coupled monocarboxylate transporter 1-like [Acropora millepora]
OG0000471	1	XP_029189907.1	sodium-coupled monocarboxylate transporter 1-like [Acropora millepora]
OG0000471	1	XP_029189908.1	sodium-coupled monocarboxylate transporter 1-like [Acropora millepora]
OG0000472	5	XP_015766570.1	PREDICTED: chondroitin sulfate ABC exolyase-like [Acropora digitifera]
OG0000472	2	PFX28093.1	Chondroitin sulfate ABC exolyase [Stylophora pistillata]
OG0000472	2	PFX32064.1	Chondroitin sulfate ABC exolyase [Stylophora pistillata]
OG0000472	2	PFX34477.1	Chondroitin sulfate ABC exolyase [Stylophora pistillata]
OG0000472	1	XP_015766608.1	PREDICTED: chondroitin sulfate ABC exolyase-like [Acropora digitifera]
OG0000473	2	XP_029202688.1	solute carrier family 23 member 2-like [Acropora millepora]
OG0000473	1	XP_022788717.1	solute carrier family 23 member 2-like [Stylophora pistillata]
OG0000473	1	XP_027040448.1	solute carrier family 23 member 2-like [Pocillopora damicornis]
OG0000473	1	XP_027041490.1	solute carrier family 23 member 2-like [Pocillopora damicornis]
OG0000473	1	XP_029202686.1	solute carrier family 23 member 2-like [Acropora millepora]
OG0000474	4	XP_029210070.1	putative leucine-rich repeat-containing protein DDB_G0281931 [Acropora millepora]
OG0000474	3	PFX14298.1	Platelet glycoprotein V [Stylophora pistillata]
OG0000474	1	XP_020604984.1	putative leucine-rich repeat-containing protein DDB_G0281931 [Orbicella faveolata]
OG0000474	1	XP_020615103.1	putative leucine-rich repeat-containing protein DDB_G0281931 [Orbicella faveolata]
OG0000475	46	PFX20168.1	RNA-directed DNA polymerase from mobile element jockey [Stylophora pistillata]
OG0000476	2	XP_029194855.1	heat shock cognate 71 kDa protein-like [Acropora millepora]
OG0000476	1	ACB47483.1	heat shock protein 70 [Phascolosoma esculenta]
OG0000476	1	XP_020601077.1	78 kDa glucose-regulated protein-like [Orbicella faveolata]
OG0000476	1	XP_020632080.1	heat shock cognate 71 kDa protein-like [Orbicella faveolata]
OG0000476	1	XP_027037242.1	heat shock protein 70 A1-like [Pocillopora damicornis]
OG0000477	6	XP_020610692.1	peroxidasin homolog [Orbicella faveolata]
OG0000477	5	XP_020610690.1	basigin-like [Orbicella faveolata]
OG0000477	4	XP_015770901.1	PREDICTED: neural cell adhesion molecule 2-like isoform X1 [Acropora digitifera]
OG0000477	4	XP_029186355.1	neuroplastin-like [Acropora millepora]
OG0000477	1	XP_015754712.1	PREDICTED: titin-like [Acropora digitifera]
OG0000478	3	XP_015778358.1	PREDICTED: putative ammonium transporter 3 [Acropora digitifera]
OG0000478	1	XP_020619879.1	putative ammonium transporter 3 [Orbicella faveolata]
OG0000478	1	XP_020624103.1	putative ammonium transporter 3 [Orbicella faveolata]
OG0000478	1	XP_020625612.1	putative ammonium transporter 3 [Orbicella faveolata]
OG0000478	1	XP_020625624.1	putative ammonium transporter 3 [Orbicella faveolata]
OG0000479	1	XP_020604758.1	excitatory amino acid transporter 1-like [Orbicella faveolata]
OG0000479	1	XP_020630943.1	LOW QUALITY PROTEIN: excitatory amino acid transporter 1-like [Orbicella faveolata]
OG0000479	1	XP_029197513.1	excitatory amino acid transporter 1-like [Acropora millepora]
OG0000480	3	XP_029190592.1	fibroblast growth factor 2-like [Acropora millepora]
OG0000480	2	XP_020604702.1	fibroblast growth factor 1-like [Orbicella faveolata]
OG0000480	2	XP_020610812.1	fibroblast growth factor 1-like [Orbicella faveolata]
OG0000480	1	XP_020604856.1	fibroblast growth factor 1-like [Orbicella faveolata]
OG0000480	1	XP_020631042.1	fibroblast growth factor 1-like [Orbicella faveolata]
OG0000481	7	KXJ24651.1	Retinoschisin [Exaiptasia pallida]
OG0000481	4	PFX32854.1	Meprin A subunit beta [Stylophora pistillata]
OG0000481	3	KXJ24681.1	Retinoschisin [Exaiptasia pallida]
OG0000481	1	KXJ15158.1	Retinoschisin [Exaiptasia pallida]
OG0000482	2	PFX14039.1	Protein asteroid-like 1, partial [Stylophora pistillata]
OG0000482	2	PFX16328.1	Nephrocystin-3 [Stylophora pistillata]
OG0000483	2	FAA00144.1	TPA: zinc finger protein [Ciona intestinalis]
OG0000483	1	KXJ16288.1	Retrovirus-related Pol polyprotein from transposon 297 [Exaiptasia pallida]
OG0000483	1	PFX16631.1	Retrovirus-related Pol polyprotein from transposon 17.6 [Stylophora pistillata]
OG0000484	2	PFX31474.1	Maternal protein exuperantia [Stylophora pistillata]
OG0000484	2	XP_027039818.1	LOW QUALITY PROTEIN: protein PML-like [Pocillopora damicornis]
OG0000484	1	KAB7496526.1	DNA polymerase III PolC-type [Armadillidium nasatum]
OG0000484	1	PFX14781.1	Peroxidasin [Stylophora pistillata]
OG0000485	10	KXJ20990.1	Vertnin [Exaiptasia pallida]
OG0000487	5	XP_015778301.1	PREDICTED: LOW QUALITY PROTEIN: glycine betaine transporter OpuD-like [Acropora digitifera]
OG0000487	1	PFX21170.1	Glycine betaine transporter OpuD [Stylophora pistillata]
OG0000487	1	PFX25521.1	Glycine betaine transporter OpuD [Stylophora pistillata]
OG0000488	6	XP_027035599.1	LOW QUALITY PROTEIN: P2X purinoceptor 7-like [Pocillopora damicornis]
OG0000488	2	XP_022787412.1	P2X purinoceptor 7-like [Stylophora pistillata]
OG0000489	5	XP_029205854.1	protein DD3-3-like isoform X3 [Acropora millepora]
OG0000489	1	PFX29773.1	Protein DD3-3 [Stylophora pistillata]
OG0000489	1	XP_015771359.1	PREDICTED: LOW QUALITY PROTEIN: protein DD3-3-like [Acropora digitifera]
OG0000489	1	XP_020623849.1	protein DD3-3-like [Orbicella faveolata]
OG0000489	1	XP_020623869.1	protein DD3-3-like [Orbicella faveolata]
OG0000490	1	XP_020612724.1	homeobox protein ceh-30-like [Orbicella faveolata]
OG0000490	1	XP_020614252.1	ventral anterior homeobox 1-like [Orbicella faveolata]
OG0000490	1	XP_020614313.1	homeobox protein MOX-2-like [Orbicella faveolata]
OG0000490	1	XP_020614367.1	homeobox protein HMX3-like [Orbicella faveolata]
OG0000490	1	XP_020619117.1	homeobox protein Nkx-6.1-like [Orbicella faveolata]
OG0000492	1	XP_015759875.1	PREDICTED: branchpoint-bridging protein-like [Acropora digitifera]
OG0000492	1	XP_029198719.1	homeobox protein 5-like [Acropora millepora]
OG0000493	3	XP_015757415.1	PREDICTED: interferon regulatory factor 1-like [Acropora digitifera]
OG0000493	2	XP_020625463.1	interferon regulatory factor 4-like [Orbicella faveolata]
OG0000493	2	XP_020625466.1	interferon regulatory factor 2-like isoform X2 [Orbicella faveolata]
OG0000493	2	XP_027039214.1	interferon regulatory factor 2-like [Pocillopora damicornis]
OG0000493	1	PFX24982.1	Galactose-3-O-sulfotransferase 3 [Stylophora pistillata]
OG0000494	12	XP_020610933.1	vesicular inhibitory amino acid transporter-like [Orbicella faveolata]
OG0000494	2	XP_020616598.1	vesicular inhibitory amino acid transporter-like [Orbicella faveolata]
OG0000494	2	XP_022808435.1	vesicular inhibitory amino acid transporter-like [Stylophora pistillata]
OG0000494	1	PFX14289.1	Prolyl endopeptidase [Stylophora pistillata]
OG0000494	1	XP_027049783.1	vesicular inhibitory amino acid transporter-like [Pocillopora damicornis]
OG0000495	10	KXJ11176.1	Sentrin-specific protease 3 [Exaiptasia pallida]
OG0000495	1	XP_015754235.1	PREDICTED: sentrin-specific protease 6-like [Acropora digitifera]
OG0000496	1	OLP96210.1	14-3-3-like protein [Symbiodinium microadriaticum]
OG0000496	1	XP_003456351.1	14-3-3 protein epsilon isoform X1 [Oreochromis niloticus]
OG0000496	1	XP_010744969.1	14-3-3 protein beta/alpha-A [Larimichthys crocea]
OG0000496	1	XP_020609865.1	14-3-3-like protein 2 [Orbicella faveolata]
OG0000496	1	XP_020631633.1	14-3-3-like protein GF14 omicron [Orbicella faveolata]
OG0000497	3	XP_029188520.1	QRFP-like peptide receptor [Acropora millepora]
OG0000497	2	XP_029191599.1	QRFP-like peptide receptor [Acropora millepora]
OG0000497	1	XP_020611860.1	neuropeptide Y receptor type 1-like [Orbicella faveolata]
OG0000497	1	XP_022798431.1	growth hormone secretagogue receptor type 1-like [Stylophora pistillata]
OG0000497	1	XP_027057050.1	neuropeptide Y receptor type 1-like [Pocillopora damicornis]
OG0000498	3	XP_020620897.1	golgin subfamily A member 6-like protein 6 [Orbicella faveolata]
OG0000498	2	PFX28457.1	E3 ubiquitin-protein ligase HECTD1 [Stylophora pistillata]
OG0000498	1	XP_020620992.1	centrosomal protein of 135 kDa-like [Orbicella faveolata]
OG0000499	3	XP_027055999.1	laccase-2-like [Pocillopora damicornis]
OG0000499	1	XP_020611362.1	laccase-25-like isoform X3 [Orbicella faveolata]
OG0000499	1	XP_022805849.1	LOW QUALITY PROTEIN: laccase-16-like [Stylophora pistillata]
OG0000499	1	XP_027055963.1	L-ascorbate oxidase-like [Pocillopora damicornis]
OG0000500	1	XP_020621824.1	carboxypeptidase B-like [Orbicella faveolata]
OG0000500	1	XP_020621825.1	carboxypeptidase B-like [Orbicella faveolata]
OG0000500	1	XP_022796973.1	carboxypeptidase B-like [Stylophora pistillata]
OG0000500	1	XP_027051937.1	LOW QUALITY PROTEIN: carboxypeptidase B-like [Pocillopora damicornis]
OG0000500	1	XP_027059980.1	carboxypeptidase A2-like [Pocillopora damicornis]
OG0000501	4	XP_029206837.1	zinc finger MYM-type protein 1-like [Acropora millepora]
OG0000501	2	XP_028407528.1	zinc finger MYM-type protein 1-like [Dendronephthya gigantea]
OG0000501	1	PFX24641.1	Protein NipSnap-like [Stylophora pistillata]
OG0000501	1	XP_027047081.1	zinc finger MYM-type protein 1-like [Pocillopora damicornis]
OG0000501	1	XP_028406786.1	zinc finger MYM-type protein 1-like [Dendronephthya gigantea]
OG0000502	23	PFX12015.1	Cuticle collagen sqt-1 [Stylophora pistillata]
OG0000502	8	PFX33263.1	Pogo transposable element with KRAB domain [Stylophora pistillata]
OG0000503	2	XP_027052101.1	galanin receptor type 1-like [Pocillopora damicornis]
OG0000503	2	XP_029188836.1	somatostatin receptor type 4-like [Acropora millepora]
OG0000503	1	XP_020611327.1	galanin receptor type 1-like [Orbicella faveolata]
[truncated: 15,385 more rows]
