# Supplementary material for: Pervasive tandem duplications and convergent evolution shape coral genomes
Source: Genome Biol. 2023 Jun 1;24:123. doi: 10.1186/s13059-023-02960-7 (PMC10236652; doi:10.1186/s13059-023-02960-7)
Supplement: Supplementary file 14 — Additional file 14. Containing the heatmap data used for Figure 7C, (Z-scores of mean TPM per OG: rows= genes (OG), columns=Tara Pacific Islands). [file 13059_2023_2960_MOESM14_ESM.xlsx]

## Sheet: Additional file 14
#heatmap data used for Figure 7C (Z-scores of mean TPM per OG: rows= genes (OG), columns=Tara Pacific Islands)
	I01S01C001	I01S01C006	I01S01C010	I01S02C001	I01S02C006	I01S02C010	I01S03C001	I01S03C006	I01S03C010	I02S01C001	I02S01C006	I02S01C010	I02S02C001	I02S02C006	I02S02C010	I02S03C001	I02S03C006	I02S03C010	I03S01C011	I03S01C012	I03S01C013	I03S01C014	I03S01C015	I03S01C016	I03S01C017	I03S01C018	I03S01C019	I03S01C020	I04S01C001	I04S01C006	I04S01C010	I04S02C001	I04S02C006	I04S02C010	I04S03C001	I04S03C006	I04S03C010	I04S04C001	I04S04C006	I04S04C010	I05S01C001	I05S01C006	I05S01C010	I05S02C002	I05S02C006	I05S02C010	I05S03C001	I05S03C006	I05S03C010
OG0000004	0.40586387434555	0.482984293193717	0.370392670157068	0.405026178010471	0.439895287958115	0.31261780104712	0.465235602094241	0.560078534031414	0.546125654450262	0.505549738219895	0.41217277486911	0.490759162303665	0.381465968586387	0.470549738219895	0.499057591623037	0.483324607329843	0.536858638743456	0.451544502617801	0.355916230366492	0.349947643979058	0.384764397905759	0.43	0.365575916230367	0.475130890052356	0.405104712041885	0.384293193717277	0.388612565445026	0.264685863874346	0.517696335078534	0.567015706806283	0.512801047120419	0.505706806282722	0.533272251308901	0.464450261780105	0.469397905759162	0.511073298429319	0.583534031413613	0.408586387434555	0.492879581151832	0.532303664921466	0.536047120418848	0.340549738219895	0.366387434554974	0.38586387434555	0.339162303664921	0.399921465968586	0.513848167539267	0.459109947643979	0.366701570680628
OG0000022	2.3168253968254	2.77698412698413	1.75825396825397	2.50587301587302	2.38761904761905	2.3468253968254	2.74333333333333	2.40857142857143	3.15031746031746	2.07714285714286	2.51111111111111	2.34301587301587	2.14746031746032	2.27571428571429	2.75126984126984	2.16507936507936	2.27761904761905	2.22285714285714	2.56492063492063	2.43555555555556	2.10888888888889	2.46968253968254	2.17126984126984	3.10015873015873	2.51507936507937	2.40095238095238	2.74603174603175	2.3431746031746	2.14079365079365	2.27285714285714	2.22238095238095	2.94936507936508	1.97650793650794	2.57253968253968	2.34952380952381	2.46380952380952	2.73015873015873	2.81126984126984	2.1747619047619	3.19857142857143	3.98222222222222	1.99984126984127	2.6031746031746	3.12444444444444	2.51619047619048	3.05428571428571	2.32349206349206	2.13269841269841	2.27539682539683
OG0000024	0.707142857142857	0.744857142857143	0.649	0.668857142857143	0.704	0.713857142857143	0.869428571428571	0.898428571428571	1.45714285714286	0.701428571428571	0.719142857142857	0.715	0.444714285714286	0.703571428571429	0.885285714285714	0.911428571428571	0.73	0.712	0.782285714285714	0.606285714285714	0.762285714285714	0.949	0.855	0.946571428571429	0.730714285714286	0.613428571428571	0.917714285714286	0.646714285714286	1.33242857142857	1.11657142857143	1.09685714285714	1.36957142857143	1.01671428571429	1.40671428571429	1.14385714285714	0.875428571428571	0.981571428571429	1.34571428571429	0.999142857142857	1.25971428571429	1.54771428571429	1.20185714285714	0.787714285714286	1.09528571428571	1.01471428571429	1.16271428571429	1.50071428571429	0.815428571428571	1.06357142857143
OG0000032	1.71702127659574	1.43553191489362	1.45106382978723	1.13808510638298	1.44957446808511	1.62595744680851	1.86106382978723	2.27893617021277	2.02468085106383	2.21127659574468	1.90914893617021	1.64893617021277	1.68148936170213	2.00255319148936	2022-01-02	2.29744680851064	2.23851063829787	2.51255319148936	1.65978723404255	1.50765957446809	2.15617021276596	1.9936170212766	2.16744680851064	1.7736170212766	1.67893617021277	1.18063829787234	1.75063829787234	0.531914893617021	2.60127659574468	2.1863829787234	2.38765957446809	2.29808510638298	2.46659574468085	2.50021276595745	2.58702127659574	2.68553191489362	2.2936170212766	2.5236170212766	2.56127659574468	2.80191489361702	2.62382978723404	2.00702127659574	1.88127659574468	2.21148936170213	2.1731914893617	1.86553191489362	2.34531914893617	2.1631914893617	2.54085106382979
OG0000056	0.0255813953488372	0.023953488372093	0.0232558139534884	0.0193023255813953	0.0288372093023256	0.0272093023255814	0.0309302325581395	0.0151162790697674	0.043953488372093	0.01	0.0186046511627907	0.0104651162790698	0.00837209302325581	0.0106976744186047	0.0281395348837209	0.00744186046511628	0.0311627906976744	0.0125581395348837	0.0416279069767442	0.0579069767441861	0.0072093023255814	0.00186046511627907	0.0153488372093023	0.00418604651162791	0.0169767441860465	0.0186046511627907	0.00674418604651163	0.0295348837209302	0.0390697674418605	0.0223255813953488	0.0311627906976744	0.0602325581395349	0.0234883720930233	0.0325581395348837	0.0553488372093023	0.0272093023255814	0.022093023255814	0.0272093023255814	0.0109302325581395	0.0358139534883721	0.0358139534883721	0.0386046511627907	0.022093023255814	0.0413953488372093	0.0434883720930233	0.0369767441860465	0.0518604651162791	0.0332558139534884	0.0376744186046512
OG0000096	0.719491525423729	0.96593220338983	0.762542372881356	0.72271186440678	0.832372881355932	0.613728813559322	0.601186440677966	0.653050847457627	0.622542372881356	1.0435593220339	0.961016949152542	0.567627118644068	0.640169491525424	0.621864406779661	0.737627118644068	1.01474576271186	0.709322033898305	1.04067796610169	0.60135593220339	0.568813559322034	0.741525423728814	0.889830508474576	1.18966101694915	0.640169491525424	0.80271186440678	0.527627118644068	0.797627118644068	0.314406779661017	0.736271186440678	1.25389830508475	1.13050847457627	1.02169491525424	1.27152542372881	1.03169491525424	0.953050847457627	1.28254237288136	0.783050847457627	1.16220338983051	1.10610169491525	1.06762711864407	1.10627118644068	0.859491525423729	0.720169491525424	1.04728813559322	0.641525423728814	0.491016949152542	1.05796610169492	0.939152542372881	1.11016949152542
OG0000118	2.96	2.1352	2.0976	2022-01-03	2928-02-01	2232-02-01	1.834	8488-01-01	7572-01-01	2.0732	9168-02-01	6576-02-01	8392-01-01	2.0988	2.1816	2.274	7444-02-01	7636-02-01	3.0432	7356-02-01	9288-02-01	4156-03-01	7388-02-01	3.19	2.0372	2476-02-01	2.022	2108-02-01	5736-03-01	6048-03-01	2368-03-01	5324-04-01	7736-03-01	5016-03-01	4692-03-01	9228-02-01	3968-03-01	3.82	6744-03-01	4.0132	5.406	4.1844	7872-03-01	8876-03-01	5736-03-01	2496-04-01	5448-04-01	2936-03-01	6412-03-01
OG0000152	1.525625	1.683125	0.69125	1.579375	1.04125	1.044375	1.86625	1.061875	1.27	1.33	2025-01-01	2275-01-01	0.993125	0.935625	1.919375	2.06375	5275-01-01	1.29625	1.55	1.570625	1.591875	1.889375	1.246875	1.58375	1.53875	1.769375	1.46875	1.435625	2.15125	2.428125	1.988125	2.51625	2.11125	1.890625	1.92625	2.611875	2.35	9775-01-01	2.24875	2.24875	1.941875	1.748125	0.796875	1.793125	2.48	2.414375	1.910625	2.656875	1.40375
OG0000156	0.653095238095238	0.89	0.794047619047619	1.14261904761905	1.27809523809524	0.616666666666667	0.964761904761905	0.477619047619048	0.665714285714286	0.673095238095238	0.955	0.78	0.646904761904762	0.463809523809524	0.869047619047619	0.937380952380952	0.78952380952381	0.605	0.605952380952381	0.641190476190476	0.68047619047619	0.8	0.49	0.843095238095238	0.643333333333333	0.726904761904762	0.380952380952381	1.33047619047619	0.608809523809524	0.79047619047619	0.826904761904762	0.764761904761905	2022-12-01	0.634523809523809	0.626190476190476	0.575714285714286	0.616428571428571	0.453095238095238	0.542142857142857	0.723095238095238	0.827380952380952	1.0602380952381	1.63190476190476	1.34333333333333	1.78619047619048	1.19857142857143	0.549047619047619	0.768095238095238	0.686190476190476
OG0000165	0.886818181818182	0.754090909090909	0.655909090909091	0.650454545454546	0.738181818181818	0.585909090909091	0.663636363636364	0.736363636363636	0.853181818181818	0.877727272727273	0.624090909090909	0.735909090909091	0.604545454545455	0.944545454545455	0.938181818181818	0.732272727272727	0.87	0.847727272727273	0.800909090909091	0.830909090909091	0.939545454545455	0.701818181818182	0.738181818181818	0.767727272727273	0.638181818181818	0.762272727272727	0.719090909090909	0.383181818181818	1.49772727272727	0.879545454545455	1.35045454545455	0.994545454545455	1.34272727272727	1.09090909090909	0.923636363636364	0.712272727272727	0.840909090909091	0.819090909090909	1.00272727272727	1.22954545454545	1.35136363636364	1.08909090909091	0.554545454545455	0.475454545454545	0.444545454545455	0.595909090909091	1.45681818181818	0.994090909090909	0.938181818181818
OG0000181	0.696222222222222	0.418888888888889	0.536888888888889	0.520222222222222	0.444666666666667	0.363777777777778	0.694888888888889	0.527555555555556	0.514444444444444	0.698222222222222	0.324222222222222	0.480666666666667	0.320666666666667	1.088	0.605777777777778	0.586666666666667	0.313777777777778	0.387777777777778	0.396222222222222	0.519333333333333	0.585111111111111	0.433777777777778	0.55	0.590444444444444	0.506222222222222	0.611555555555556	0.502222222222222	0.285333333333333	0.779111111111111	0.592666666666667	0.746	0.710222222222222	0.551555555555556	0.637555555555556	0.579333333333333	0.624444444444444	0.494666666666667	0.811111111111111	0.677777777777778	0.834222222222222	0.609111111111111	0.345333333333333	0.384222222222222	0.342888888888889	0.276888888888889	0.457111111111111	0.512	0.567555555555556	0.681111111111111
OG0000205	0.0180645161290323	0.0132258064516129	0.012258064516129	0.00935483870967742	0.00451612903225806	0.0464516129032258	0	0.00838709677419355	0.00903225806451613	0.0161290322580645	0.00967741935483871	0.00548387096774194	0	0.0106451612903226	0.022258064516129	0.0067741935483871	0.0067741935483871	0.0274193548387097	0.000645161290322581	0.00483870967741936	0.01	0.00354838709677419	0.0103225806451613	0.0196774193548387	0	0.00935483870967742	0.0103225806451613	0.00387096774193548	0.0812903225806452	0.00967741935483871	0.0187096774193548	0.0261290322580645	0.0141935483870968	0.00387096774193548	0.00709677419354839	0.00774193548387097	0.00709677419354839	0.012258064516129	0.00225806451612903	0.0174193548387097	0.00870967741935484	0.00774193548387097	0.00580645161290323	0.00548387096774194	0.00483870967741936	0.00548387096774194	0.0158064516129032	0.00161290322580645	0.0161290322580645
OG0000234	21.4836363636364	15.4318181818182	7.21181818181818	15.7836363636364	19.6354545454545	13.64	22.0690909090909	18.85	26.9463636363636	21.25	18.9354545454545	14.6509090909091	19.0063636363636	12.1381818181818	10.4336363636364	14.4218181818182	15.4745454545455	11.3681818181818	21.24	15.9772727272727	24.6318181818182	21.5345454545455	20.1890909090909	32.2472727272727	17.7545454545455	16.2063636363636	12.4436363636364	19.3818181818182	19.2218181818182	13.3290909090909	19.3745454545455	24.3463636363636	22.7281818181818	19.0427272727273	23.6609090909091	14.79	22.5554545454545	9.09272727272727	22.13	17.9509090909091	27.5745454545455	19.4527272727273	35.5845454545455	25.4718181818182	35.25	35.0172727272727	21.2127272727273	15.7881818181818	21.4081818181818
OG0000276	0.482121212121212	0.358787878787879	0.346969696969697	0.416363636363636	0.179090909090909	0.223636363636364	0.347272727272727	0.203333333333333	0.313939393939394	0.203030303030303	0.228787878787879	0.194242424242424	0.246666666666667	0.268787878787879	0.298484848484849	0.153030303030303	0.292727272727273	0.30030303030303	0.223636363636364	0.345757575757576	0.22	0.504848484848485	0.290606060606061	0.328181818181818	0.16969696969697	0.252424242424242	0.200606060606061	0.153333333333333	0.612121212121212	0.426363636363636	0.48030303030303	0.475757575757576	0.335757575757576	0.526363636363636	0.296060606060606	0.265454545454545	0.29	0.504848484848485	0.292121212121212	0.471818181818182	0.333030303030303	0.215757575757576	0.294242424242424	0.361515151515152	0.268787878787879	0.365757575757576	0.384848484848485	0.261818181818182	0.316666666666667
OG0000288	0.32	0.171111111111111	0.125555555555556	0.151111111111111	0.0144444444444444	0.203333333333333	0.176666666666667	0.231111111111111	0.25	0.191111111111111	0.117777777777778	0.106666666666667	0.108888888888889	0.162222222222222	0.264444444444444	0.111111111111111	0.167777777777778	0.238888888888889	0.131111111111111	0.221111111111111	0.145555555555556	0.142222222222222	0.305555555555556	0.151111111111111	0.166666666666667	0.196666666666667	0.235555555555556	0.0633333333333333	0.312222222222222	0.325555555555556	0.161111111111111	0.16	0.368888888888889	0.221111111111111	0.161111111111111	0.185555555555556	0.132222222222222	0.346666666666667	0.213333333333333	0.403333333333333	0.187777777777778	0.256666666666667	0.445555555555556	0.304444444444444	0.457777777777778	0.496666666666667	0.493333333333333	0.203333333333333	0.305555555555556
OG0000308	0.189473684210526	0.423157894736842	0.459473684210526	0.683157894736842	0.37	0.401578947368421	0.388421052631579	0.281052631578947	0.43	0.160526315789474	0.772631578947368	0.408947368421053	0.216315789473684	0.307894736842105	0.616842105263158	0.807894736842105	0.420526315789474	0.414736842105263	0.343157894736842	0.376842105263158	0.310526315789474	0.453684210526316	0.436315789473684	0.396842105263158	0.52578947368421	0.492631578947368	0.876315789473684	0.905789473684211	0.474210526315789	0.437894736842105	0.434736842105263	0.518947368421053	0.474210526315789	0.366315789473684	0.494210526315789	0.66	0.456842105263158	0.717894736842105	0.305263157894737	0.587894736842105	0.88578947368421	0.423684210526316	0.315263157894737	0.493684210526316	0.464736842105263	0.502105263157895	0.527894736842105	0.363684210526316	0.791578947368421
OG0000340	1.10333333333333	1.52555555555556	0.998888888888889	1.10333333333333	0.758888888888889	0.65	0.863333333333333	1.09666666666667	0.566666666666667	0.648888888888889	0.621111111111111	0.875555555555556	0.408888888888889	0.588888888888889	1.45111111111111	2.08555555555556	1.19	1.47111111111111	0.485555555555556	0.554444444444444	1.05333333333333	0.946666666666667	1.20222222222222	0.636666666666667	0.96	1.30444444444444	1.41	0.747777777777778	0.811111111111111	0.742222222222222	0.633333333333333	0.528888888888889	0.611111111111111	0.692222222222222	0.508888888888889	0.452222222222222	0.404444444444444	0.693333333333333	0.573333333333333	0.861111111111111	0.844444444444444	0.72	1.80111111111111	1.50777777777778	1.92888888888889	1.39333333333333	0.545555555555556	0.878888888888889	1.03333333333333
OG0000349	1.83666666666667	2.46	2.76777777777778	1.03555555555556	2.14111111111111	1.53666666666667	1.28888888888889	1.46666666666667	1.10888888888889	1.10111111111111	2.39	1.68111111111111	0.913333333333333	0.83	1.73888888888889	1.62222222222222	2.09111111111111	1.45222222222222	1.51	1.21	1.69777777777778	2.40666666666667	1.84444444444444	1.60666666666667	2.17555555555556	1.48	1.92333333333333	3.09111111111111	1.80666666666667	2.71222222222222	2.58333333333333	2022-02-03	2.26	2.70666666666667	2.34888888888889	2.30333333333333	2.04222222222222	2.19777777777778	2.05222222222222	2.76777777777778	2.55111111111111	2.26	2.74888888888889	2.51333333333333	5.36222222222222	3.12111111111111	2.31888888888889	2.36888888888889	1.93111111111111
OG0000368	0.768125	1.383125	1.17	1.46625	1.011875	0.996875	1.613125	1.174375	1.65125	1.428125	2022-05-02	1.853125	1.37125	1.001875	8975-02-01	1.18875	6825-01-01	1.121875	0.68375	0.734375	0.848125	1.09875	1.17875	1.020625	1.0675	1.03625	0.91125	1.005	1.0625	2.039375	4.048125	2.16	1.635625	1.098125	1.0925	1.008125	1.46375	0.996875	1.52875	3525-01-01	9475-01-01	1.374375	0.821875	0.88625	1.316875	0.9525	8225-01-01	6225-01-01	1.36875
OG0000410	1.96818181818182	1.43272727272727	1.05727272727273	1.73181818181818	1.17363636363636	1.05636363636364	1.06272727272727	1.72272727272727	1.69818181818182	1.69636363636364	1.37	1.08454545454545	1.28636363636364	0.968181818181818	1.34909090909091	2.22545454545455	1.68818181818182	1.57909090909091	1.25818181818182	1.49454545454545	1.70272727272727	1.47	1.41727272727273	1.46272727272727	2.04909090909091	3.05636363636364	2.58818181818182	3.02818181818182	2.75818181818182	2.72636363636364	3.01636363636364	3.90909090909091	3.55454545454545	3.99363636363636	2.35272727272727	1.68545454545455	2.11545454545455	3.48818181818182	3.09727272727273	4.54727272727273	2.27363636363636	2.62363636363636	2.23272727272727	3.20818181818182	3.25363636363636	3.84818181818182	3.04545454545455	2.17272727272727	3.53727272727273
OG0000542	0.021	0.027	0.012	0.028	0.016	0	0	0.057	0.028	0.026	0.019	0.071	0.01	0.045	0.07	0.06	0.013	0.034	0.023	0.023	0.016	0.007	0.022	0.056	0.013	0.075	0.023	0.039	0.123	0.078	0.04	0.1	0.091	0.029	0.068	0.04	0.031	0	0.058	0.057	0.083	0.004	0.006	0.027	0.036	0.061	0.065	0.068	0.013
OG0000543	0.341428571428571	0.154285714285714	0.107142857142857	0.192142857142857	0.132142857142857	0.0978571428571429	0.126428571428571	0.192857142857143	0.0957142857142857	0.141428571428571	0.00642857142857143	0.125	0.065	0.115	0.0807142857142857	0.0935714285714286	0.0442857142857143	0.111428571428571	0.025	0.0671428571428571	0.151428571428571	0.152142857142857	0.0321428571428571	0.0535714285714286	0.0435714285714286	0.0685714285714286	0.0607142857142857	0.09	0.379285714285714	0.815	0.413571428571429	0.210714285714286	1.15071428571429	0.697857142857143	0.765	0.397857142857143	1.04285714285714	0.801428571428571	0.125	1.015	0.189285714285714	0.217142857142857	0.512142857142857	2022-07-01	1.58642857142857	1.22142857142857	2.20857142857143	0.327857142857143	0.0914285714285714
OG0000573	0	0.06	0	0	0	0	0	0	0	0	0	0.0457142857142857	0	0	0	0	0.0185714285714286	0	0.03	0.05	0	0.00571428571428571	0.0385714285714286	0	0.0357142857142857	0	0	0.0257142857142857	0.0114285714285714	0.00428571428571429	0.00428571428571429	0	0.122857142857143	0.167142857142857	0	0	0	0	0.0314285714285714	0	0.0628571428571429	0	0.0314285714285714	0	0	0	0.131428571428571	0.0271428571428571	0.0142857142857143
OG0000607	0.444545454545455	0.837727272727273	1.18409090909091	1.39318181818182	1.01909090909091	0.996818181818182	0.153636363636364	0.0968181818181818	0.190454545454545	0.287727272727273	0.942727272727273	0.257272727272727	1.76	1.15636363636364	1.59772727272727	2.74636363636364	0.276818181818182	0.184090909090909	0.461818181818182	0.943181818181818	0.167727272727273	1.03727272727273	2.15454545454545	2.52863636363636	1.36727272727273	0.194545454545455	0.212272727272727	0.122272727272727	0.172272727272727	0.247727272727273	0.195	0.420454545454545	0.241363636363636	0.523181818181818	0.239545454545455	0.407272727272727	0.346818181818182	0.250454545454545	0.586363636363636	0.448636363636364	1.74818181818182	0.647727272727273	0.150909090909091	0.244545454545455	0.0463636363636364	0.161818181818182	0.214545454545455	0.185909090909091	1.22545454545455
OG0000610	0.07	0	0	0.185	0	0.055	0.045	0.07	0	0.11	0	0	0	0	0.16	0.2	0.105	0.54	0.3	0.2	0.215	0.055	0.05	0	0.135	0.05	0.27	0.07	0.215	0.06	0.135	0.795	0.375	0.135	0.175	0.13	0.195	0.06	0.265	0.505	0	0.38	0.405	0.03	0	0.225	0.095	0.09	0.28
OG0000628	3.58	3.42	2.87	2.67	1.88	2022-02-02	2.58	2.37	1.71	2.46	2022-04-02	2.69	1.55	1.92	2.58	2022-07-02	1.88	1.13	1.67	1.17	1.85	1.25	2.82	1.32	2022-06-01	1.73	1.45	0.22	5.36	3.25	2.51	5.44	3.67	5.32	3.34	2022-02-03	2.76	4.48	3.59	2022-08-05	2022-08-02	0.48	2	2022-02-02	0.96	2022-05-01	2022-06-03	2.48	2.72
OG0000645	0.245833333333333	0.32	0.2875	0.191666666666667	0.230833333333333	0.230833333333333	0.421666666666667	0.292916666666667	0.1675	0.392916666666667	0.304583333333333	0.132083333333333	0.244166666666667	0.152083333333333	0.33375	0.225833333333333	0.3725	0.245416666666667	0.293333333333333	0.207083333333333	0.28375	0.33	0.232083333333333	0.1375	0.205416666666667	0.184583333333333	0.166666666666667	0.185416666666667	0.436666666666667	0.3	0.53125	0.367916666666667	0.965833333333333	0.53125	0.42875	0.531666666666667	0.505833333333333	0.282916666666667	0.548333333333333	0.499166666666667	0.42875	0.42125	0.685416666666667	0.836666666666667	0.657083333333333	0.852083333333333	0.455416666666667	0.3525	0.457916666666667
OG0000737	0.0484210526315789	0.0484210526315789	0.0310526315789474	0.111578947368421	0.104210526315789	0.172105263157895	0.0652631578947368	0.13	0.169473684210526	0.116842105263158	0.0878947368421053	0.136315789473684	0.0594736842105263	0.227894736842105	0.211578947368421	0.13	0.0442105263157895	0.132631578947368	0.0331578947368421	0.0931578947368421	0.146842105263158	0.07	0.103157894736842	0.0773684210526316	0.0768421052631579	0.113684210526316	0.0778947368421053	0.0368421052631579	0.208421052631579	0.233684210526316	0.457368421052632	0.143684210526316	0.0921052631578947	0.121052631578947	0.256315789473684	0.238421052631579	0.349473684210526	0.104210526315789	0.193157894736842	0.194736842105263	0.104736842105263	0.207368421052632	0.203157894736842	0.111052631578947	0.177368421052632	0.115263157894737	0.107894736842105	0.224210526315789	0.298947368421053
OG0000800	2.36285714285714	3.34285714285714	5.25142857142857	3.17428571428571	2.66142857142857	2.92714285714286	2.47142857142857	2.20428571428571	1.61714285714286	2.13857142857143	4.33428571428571	1.74428571428571	1.58714285714286	2.94571428571429	3.42714285714286	1.81142857142857	2.07142857142857	1.49714285714286	0.828571428571429	1.42142857142857	1.68857142857143	1.82285714285714	1.21428571428571	1.32571428571429	1.93857142857143	2022-08-01	1.27571428571429	1.38571428571429	2.27857142857143	2.59714285714286	2.97285714285714	1.70857142857143	2.69142857142857	2.21428571428571	2.32857142857143	2.14714285714286	2.38714285714286	4.73857142857143	2.71714285714286	3.09714285714286	2.29571428571429	2.44714285714286	1.73714285714286	2.04428571428571	1.59714285714286	1.48285714285714	2.55285714285714	2.76	2.08714285714286
OG0001262	0.0521428571428571	0.0621428571428571	0.0342857142857143	0.0521428571428571	0.0542857142857143	0.0728571428571429	0.025	0.0257142857142857	0.0257142857142857	0.0664285714285714	0.0114285714285714	0.0185714285714286	0.0221428571428571	0.0385714285714286	0.0385714285714286	0.06	0.03	0.0278571428571429	0.075	0.0735714285714286	0.0657142857142857	0.0407142857142857	0.0857142857142857	0.0978571428571429	0.0771428571428571	0.035	0.03	0.0221428571428571	0.129285714285714	0.132142857142857	0.0714285714285714	0.0928571428571429	0.0921428571428571	0.167857142857143	0.105	0.0771428571428572	0.0478571428571429	0.209285714285714	0.147857142857143	0.175	0.0957142857142857	0.0621428571428571	0.107857142857143	0.163571428571429	0.09	0.102857142857143	0.0907142857142857	0.0607142857142857	0.0892857142857143
OG0001688	0.893333333333333	0.518888888888889	0.33	0.0855555555555556	1.07111111111111	0.325555555555556	0.377777777777778	0.898888888888889	4.58	0.596666666666667	4.65888888888889	0.388888888888889	2.40444444444444	0.381111111111111	0.0733333333333333	1.13111111111111	0.07	0.584444444444444	0.335555555555556	0.558888888888889	0.262222222222222	0.9	1.60444444444444	0.664444444444444	0.535555555555556	0.0755555555555556	0.0811111111111111	0.0344444444444444	2.10444444444444	5.94111111111111	0.93	0.355555555555556	0.986666666666667	3.63777777777778	0.643333333333333	2.57	15.8833333333333	0.45	6.66777777777778	0.397777777777778	0.755555555555556	0.345555555555556	0.862222222222222	1.03555555555556	1.40888888888889	0.957777777777778	2.94333333333333	10.1866666666667	0.291111111111111
OG0002113	0	0	0	0	0	0	0	0	0	0	0	0	0	0	0	0	0	0	0	0	0	0	0	0	0	0	0	0	0	0	0	0	0	0	0	0	0	0	0	0	0	0	0	0.66	0	0	0	0	0
OG0000015	3.95883211678832	3.89116788321168	3.24036496350365	4.77467153284672	3.18467153284672	4.08277372262774	3.14656934306569	3.05656934306569	2.39248175182482	8.03795620437956	4.19883211678832	4.60021897810219	3.13255474452555	3.02948905109489	3.48138686131387	5.00649635036496	4.64197080291971	5.78642335766423	4.73014598540146	3.88262773722628	8.50722627737226	5.18080291970803	8.23321167883212	5.35248175182482	5.66839416058394	3.82875912408759	6.96160583941606	2.57284671532847	5.66978102189781	5.15102189781022	6.95007299270073	5.70021897810219	5.76350364963504	5.53759124087591	6.36430656934307	9.24386861313869	8.3543795620438	6.0785401459854	5.9592700729927	5.98401459854015	8.62905109489051	4.22751824817518	4.70175182481752	5.82379562043796	4.39204379562044	3.38379562043796	9.61124087591241	8.03978102189781	9.4048905109489
OG0000025	5.80813559322034	1.58779661016949	1.36389830508475	5.26203389830509	2.94491525423729	3.32677966101695	4.14016949152542	3.13101694915254	6.47576271186441	7.35830508474576	1.87101694915254	2.73813559322034	4.12661016949153	4.13508474576271	4.24728813559322	6.47576271186441	3.99576271186441	4.07203389830508	5.26898305084746	3.5735593220339	5.34830508474576	6.66	3.02033898305085	1.89084745762712	6.04542372881356	3.72084745762712	6.72745762711864	2.16186440677966	10.2854237288136	5.32610169491525	4.90050847457627	5.77661016949153	3.46118644067797	3.76033898305085	6.14508474576271	4.5071186440678	5.91694915254237	4.23237288135593	4.45898305084746	6.69237288135593	5.46525423728814	3.78830508474576	4.76457627118644	3.48406779661017	3.13322033898305	2.19440677966102	9.0628813559322	7.09983050847458	5.48627118644068
OG0000097	9425-03-01	7.013	6295-05-01	4.808	5.565	4.905	13.357	5.532	5025-03-01	9385-10-01	5455-07-01	6005-03-01	3825-01-01	3.092	3.1665	6.952	10.434	9.988	5625-06-01	5.0785	2.028	6.855	22.2155	15.129	3.79	1.778	5285-03-01	2022-02-01	9715-04-01	8.452	6525-03-01	7.812	9.639	5525-05-01	2022-03-08	9115-04-01	3.818	6.0115	9.1645	9.373	7.587	5.1405	6.146	4.0735	4.41	4965-03-01	8785-09-01	2705-12-01	3515-04-01
OG0000103	6.65333333333333	6.57692307692308	5.94153846153846	8.48230769230769	5.23564102564103	8.46717948717949	4.99076923076923	5.04179487179487	4.52589743589744	12.9717948717949	4.79820512820513	6.38846153846154	5.93	4.94461538461538	4.29358974358974	6.76333333333333	5.73769230769231	8.60666666666667	6.02717948717949	4.23641025641026	9.89358974358974	5.65820512820513	9.26487179487179	5.89128205128205	6.58025641025641	5.01461538461538	8.49820512820513	2.56333333333333	9.43025641025641	7.64179487179487	10.4535897435897	9.34820512820513	7.78282051282051	11.1251282051282	9.6425641025641	10.9792307692308	10.865641025641	11.4712820512821	8.57692307692308	8.56846153846154	8.63076923076923	5.35333333333333	6.0474358974359	7.82589743589744	5.64051282051282	5.45307692307692	16.2702564102564	10.6582051282051	9.0774358974359
OG0000193	5.36	5.528125	7.24875	4.965625	9725-01-01	4.178125	6.409375	7775-03-01	4.723125	3.705625	3.398125	3.981875	2.978125	2.781875	4.348125	3.425	5.280625	3.37875	3.97375	2.599375	5.375625	4.53125	7.33375	5.165625	2.774375	2.271875	3.871875	1.113125	5.415625	2022-07-03	5.466875	2.409375	2.84125	6.524375	7.026875	7.673125	3.919375	6.15625	6225-04-01	5.624375	8.724375	3.725625	1.519375	3275-02-01	3.16375	2.55125	3.748125	3.264375	5525-03-01
OG0000385	4.78928571428571	6.47857142857143	4.97928571428571	4.56142857142857	1.67857142857143	2.42928571428571	6.42857142857143	1.59071428571429	0.859285714285714	3.54142857142857	2.00214285714286	3.44642857142857	3.99857142857143	3.94714285714286	5.35285714285714	8.91571428571429	4.57785714285714	5.69571428571429	3.58714285714286	2.41571428571429	6.265	3.43	4.82928571428571	4.02857142857143	5.52857142857143	3.74357142857143	2022-03-07	2.18357142857143	7.83214285714286	9.86	6.05142857142857	6.06357142857143	7.99714285714286	8.18285714285714	7.57	5.59857142857143	4.09642857142857	8	3.52571428571429	3.88785714285714	5.26285714285714	5.07785714285714	5.45714285714286	6.12357142857143	8.46285714285714	7.13428571428571	9.70785714285714	12.765	5.22142857142857
OG0000452	12.016	15.932	16.356	7.248	8.99	9.036	17.452	9.564	10.404	13.764	2022-06-06	7.73	9.56	14.538	10.84	5.598	11.134	11.33	15.778	11.68	19.302	17.006	22.252	13.798	14.722	8.118	15.51	5.502	10.664	15.67	2022-04-17	8.154	11.968	12.406	12.426	16.95	15.296	9.884	27.156	18.608	22.962	8.62	7.428	12.758	9.146	8.238	13.098	17	9.834
OG0000769	22.085	10.435	7875-07-01	6575-05-01	2.1125	6675-02-01	5.0175	1.61	4475-03-01	7275-03-01	6325-05-01	2725-03-01	3.88	4325-03-01	9225-05-01	13.35	9.095	17.1025	2975-10-01	8.83	16.7975	9675-01-01	2.725	2.325	5.075	6575-08-01	8675-12-01	2.415	29.0425	40.88	31.015	31.5675	17.38	36.015	37.41	38.765	78.935	73.4875	19.43	40.5175	28.1075	14.8525	16.5525	25.985	16.0025	2022-09-16	31.6575	26.9375	8.27
OG0000786	5.25727272727273	4.97272727272727	7.49909090909091	6.92090909090909	2.69909090909091	3.89636363636364	3.69090909090909	2.09272727272727	2.19727272727273	4.77909090909091	5.32545454545455	5.30727272727273	3.32	5.63363636363636	4.21818181818182	5.65181818181818	3.19727272727273	5.91818181818182	7.38	6.06727272727273	4.32363636363636	4.33	5.62909090909091	3.57454545454545	3.30727272727273	2.24636363636364	2022-09-03	1.29727272727273	5.98	7.00454545454545	2.96909090909091	6.24545454545455	6.56363636363636	7.60272727272727	6.37090909090909	5.64181818181818	8.82	9.36636363636364	13.1009090909091	5.12090909090909	3.71909090909091	3.47818181818182	5.25818181818182	2022-05-05	4.15545454545455	4.54363636363636	9.92090909090909	8.88181818181818	4.39363636363636
OG0000801	4.33909090909091	6.16454545454545	6.15727272727273	4.42545454545455	4.91545454545455	4.85	10.5672727272727	3.89363636363636	5.68454545454545	9.12090909090909	7.28181818181818	2.54909090909091	3.94909090909091	2.75818181818182	5.01818181818182	6.83	7.05636363636364	9.85272727272727	7.23	5.44181818181818	3.46272727272727	4.49636363636364	9.88272727272727	5.28545454545455	3.83090909090909	2.32272727272727	4.77	1.15	6.51454545454545	11.2181818181818	8.91272727272727	6.50818181818182	11.29	8.51545454545455	9.90181818181818	12.2936363636364	8.79727272727273	13.4454545454545	6.94181818181818	13.7172727272727	6.12181818181818	2.72636363636364	2.68909090909091	14.2372727272727	4.84090909090909	4.81818181818182	20.4645454545455	9.06818181818182	13.0909090909091
OG0001109	8.506	3.92	3.351	4.548	1.618	1.824	4.25	2.014	4.383	2.637	1.688	4.026	2.562	2.77	2.982	3.517	3.413	6.045	3.237	2.382	4.204	2022-02-06	4.714	4.188	4.329	2022-06-03	6.513	1.643	4.891	3.391	3.932	2.71	3.409	6.015	5.784	8.106	3.467	4.324	7.014	6.932	4.47	3.613	3.395	3.315	3.145	3.566	8.047	6.259	4.843
OG0001130	4.34333333333333	11.0266666666667	6.38666666666667	6.80333333333333	4.54666666666667	6.42333333333333	5.74333333333333	4.63666666666667	4.21	5.94333333333333	6.10666666666667	7.93	4.83	3.45	9.49333333333333	7.86333333333333	2022-12-06	13.6433333333333	5.82333333333333	3.89666666666667	4.96666666666667	8.42666666666667	8.37666666666667	6.22666666666667	5.46666666666667	3.55666666666667	6.71	1.87333333333333	6.51666666666667	12.2566666666667	8.32	6.40333333333333	7.34666666666667	5.24666666666667	6.52666666666667	4.03666666666667	10.67	4.60333333333333	6.35666666666667	6.96	5.57666666666667	3.08666666666667	2022-01-06	5.20333333333333	2022-11-06	5.02666666666667	7.21333333333333	7.56333333333333	4.97
OG0000018	8.57483606557377	11.9748360655738	3.31622950819672	5.61467213114754	9.27377049180328	10.4734426229508	5.21311475409836	16.2835245901639	4.5883606557377	6.42745901639344	4.21704918032787	10.3740983606557	9.87172131147541	6.6577868852459	9.66377049180328	11.9588524590164	3.42860655737705	10.5589344262295	6.13467213114754	5.65934426229508	9.45270491803279	9.30475409836066	13.5527868852459	4.44286885245902	10.1148360655738	22.5640983606557	5.9627868852459	3.12188524590164	13.7704918032787	7.89877049180328	8.17565573770492	4.43688524590164	8.60032786885246	5.56450819672131	5.75713114754098	8.66614754098361	6.74868852459016	12.6440163934426	9.60614754098361	12.0938524590164	7.09491803278689	6.30770491803279	9.41303278688525	9.71762295081967	4.79983606557377	5.05918032786885	16.8098360655738	9.65508196721312	12.3427049180328
OG0000035	0.494926470588235	0.439264705882353	0.522867647058823	0.401323529411765	0.548823529411765	0.444558823529412	0.311911764705882	0.503088235294118	0.524044117647059	0.555514705882353	0.643529411764706	0.275588235294118	0.323455882352941	0.474411764705882	0.763235294117647	0.563455882352941	0.584485294117647	0.651544117647059	0.305735294117647	0.375514705882353	0.384779411764706	0.467205882352941	0.716029411764706	0.312279411764706	0.470220588235294	0.401838235294118	0.554264705882353	0.123602941176471	1.01536764705882	1.19367647058824	1.05044117647059	1.11860294117647	0.936838235294118	0.870588235294118	1.00713235294118	1.05566176470588	0.898235294117647	1.11176470588235	1.27669117647059	1.08838235294118	0.788676470588235	0.597647058823529	0.835588235294118	0.848382352941176	0.770882352941176	0.768455882352941	1.24448529411765	0.983529411764706	0.934558823529412
OG0000054	0.623162393162393	0.347094017094017	0.382649572649573	0.573931623931624	0.378119658119658	0.405897435897436	0.248290598290598	0.472735042735043	0.351111111111111	0.442564102564103	0.658205128205128	0.432905982905983	0.489401709401709	0.466581196581197	0.512905982905983	0.527948717948718	0.507863247863248	0.675128205128205	0.396837606837607	0.39957264957265	0.461880341880342	0.514786324786325	0.752564102564103	0.487948717948718	0.522564102564103	0.423076923076923	0.594273504273504	0.168461538461538	1.10957264957265	1.04495726495726	1.26273504273504	0.677777777777778	1.60811965811966	1.13239316239316	1.41316239316239	1.19290598290598	1.09435897435897	1.13940170940171	1.58222222222222	1.77119658119658	0.915042735042735	0.695811965811966	0.638290598290598	0.732991452991453	0.658205128205128	0.628290598290598	1.40683760683761	1.28649572649573	0.75025641025641
OG0000092	0.492790697674419	0.408372093023256	0.536744186046512	0.74046511627907	0.300697674418605	0.256976744186046	0.267674418604651	0.457906976744186	0.394186046511628	0.290232558139535	0.411860465116279	0.287209302325581	0.215813953488372	0.40046511627907	0.805813953488372	0.608372093023256	0.390232558139535	0.61906976744186	0.173953488372093	0.291395348837209	0.424883720930233	0.384418604651163	0.668372093023256	0.225813953488372	0.358837209302326	0.356279069767442	0.603953488372093	0.0827906976744186	0.853255813953488	0.995581395348837	0.82	0.893720930232558	0.891162790697674	1.17325581395349	1.29581395348837	1.14	0.711860465116279	1.45372093023256	1.34186046511628	1.28279069767442	0.78093023255814	0.926744186046512	0.514883720930233	0.900232558139535	0.769069767441861	0.704418604651163	0.961162790697674	0.861860465116279	0.87
OG0000194	0.71864406779661	0.565084745762712	0.526271186440678	0.780677966101695	0.822881355932203	6.60983050847458	0.769830508474576	0.612542372881356	5.16	5.8571186440678	6.73762711864407	24.211186440678	0.620847457627119	0.736779661016949	0.559322033898305	1.16237288135593	0.598135593220339	0.736271186440678	0.983389830508475	1.22542372881356	2.8435593220339	2.77474576271186	3.11677966101695	2.95033898305085	1.21830508474576	0.779830508474576	1.24152542372881	0.499830508474576	2.43864406779661	1.25898305084746	1.71796610169492	1.06169491525424	2.11118644067797	1.38338983050847	1.60169491525424	3.43050847457627	1.26305084745763	1.64389830508475	2.39915254237288	1.55135593220339	0.878813559322034	0.887457627118644	0.830508474576271	1.06728813559322	1.72949152542373	1.27203389830508	1.60423728813559	1.81559322033898	1.45016949152542
OG0000350	3.23428571428571	3.36285714285714	2.74142857142857	4.87	10.0957142857143	48.03	8.25142857142857	41.0771428571429	13.8614285714286	29.1714285714286	31.8542857142857	32.5814285714286	24.6214285714286	12.4314285714286	34.6728571428571	2022-08-13	9.36	8.33714285714286	3.09714285714286	3.18714285714286	2.35142857142857	4.51	3.52857142857143	2.02857142857143	5.97714285714286	2.64571428571429	4.46142857142857	3.41714285714286	7.52285714285714	8.10714285714286	5.78571428571429	10.41	5.32	7.33142857142857	7.09142857142857	13.7042857142857	7.02714285714286	8.35571428571428	10.9128571428571	7.43857142857143	2.38428571428571	2.78571428571429	3.40857142857143	2.94142857142857	3.09714285714286	3.49	3.86857142857143	5.09714285714286	3.67714285714286
OG0000432	31.8161538461538	19.5584615384615	16.57	21.2284615384615	11.9530769230769	11.75	21.6176923076923	19.8046153846154	15.9553846153846	23.2738461538462	14.7623076923077	25.5753846153846	12.84	18.3107692307692	32.2815384615385	23.1769230769231	18.9861538461538	24.7684615384615	33.9769230769231	28.4730769230769	28.1669230769231	16.6884615384615	27.5476923076923	10.8846153846154	18.3161538461538	2022-11-14	23.7007692307692	4.16461538461538	16.4830769230769	18.5146153846154	26.5169230769231	19.9338461538462	21.1661538461538	15.1907692307692	23.5392307692308	11.3076923076923	22.5076923076923	19.7561538461538	18.6630769230769	25.4823076923077	19.7638461538462	14.9530769230769	9.41692307692308	28.5584615384615	12.9630769230769	9.64923076923077	16.6138461538462	13.1823076923077	22.5376923076923
OG0000572	1.52666666666667	1.09111111111111	1.05888888888889	0.892222222222222	0.621111111111111	0.953333333333333	0.492222222222222	1.23333333333333	0.821111111111111	1.69111111111111	1.12888888888889	0.99	0.742222222222222	1.35888888888889	1.44111111111111	1.70555555555556	1.27555555555556	1.73777777777778	0.394444444444444	0.234444444444444	0.57	0.462222222222222	0.824444444444444	0.205555555555556	0.613333333333333	0.458888888888889	0.568888888888889	0.0477777777777778	1.70777777777778	1.49444444444444	1.29333333333333	0.983333333333333	1.64666666666667	1.86	1.66444444444444	1.73888888888889	1.35111111111111	1.89888888888889	1.80666666666667	2.25555555555556	0.524444444444444	0.955555555555556	0.574444444444444	1.03111111111111	0.316666666666667	0.507777777777778	1.45111111111111	1.35333333333333	0.827777777777778
OG0000611	2022-09-08	15.4566666666667	13.31	27.94	23.5233333333333	11.8966666666667	24.8633333333333	18.9633333333333	16.74	42.5	12.78	32.91	24.58	48.8333333333333	40.8866666666667	20.3333333333333	26.62	10.5033333333333	7.29333333333333	7.70666666666667	8.89666666666667	16.42	7.18666666666667	9.34333333333333	9.11666666666667	4.58333333333333	2022-02-11	2.13	23.7466666666667	21.6533333333333	6.24666666666667	7.44666666666667	9.46666666666667	3.96	6.73	14.5633333333333	9.82	18.9766666666667	5.46666666666667	9.31666666666667	5.61333333333333	4.66666666666667	2022-08-03	2.99666666666667	3.22	1.98	13.4166666666667	16.9833333333333	6.20333333333333
OG0001013	1.53294117647059	0.988235294117647	1.23411764705882	0.792941176470588	0.789411764705882	0.534705882352941	0.637058823529412	0.495882352941176	0.544117647058824	1.00470588235294	0.748235294117647	0.562352941176471	0.674705882352941	0.698235294117647	0.768823529411765	0.765294117647059	0.814117647058824	0.870588235294118	0.826470588235294	0.890588235294118	1.06941176470588	1.02823529411765	1.52941176470588	1.06176470588235	0.791764705882353	0.817647058823529	1.07529411764706	0.241176470588235	2.66	2.05235294117647	1.66529411764706	2.08529411764706	1.87764705882353	1.75411764705882	1.88352941176471	1.08411764705882	1.25941176470588	2.79235294117647	2.78764705882353	2.83470588235294	1.37	0.754117647058824	0.987647058823529	1.08529411764706	0.957058823529412	0.852352941176471	2.44058823529412	1.18117647058824	2022-05-01
OG0001328	0.86	0.727	1.059	0.763	0.788	1.047	0.877	0.976	0.949	2022-05-01	1.094	0.957	0.602	0.462	1.434	0.868	1.179	1.567	0.448	0.621	1.359	0.802	1.753	1.032	0.982	1.185	0.929	0.959	1.748	1.489	1.944	1.226	2.089	2.082	1.771	1.739	1.483	1.926	1.731	1.981	1.095	1.006	1.092	1.193	1.128	2022-01-01	1.268	1.88	1.655
OG0000010	6.60567375886525	4.96695035460993	3.12170212765957	5.87815602836879	8.80375886524823	9.68482269503546	6.74617021276596	8.69716312056738	6.64014184397163	7.24390070921986	7.77631205673759	14.791134751773	10.2813475177305	8.75836879432624	8.9609219858156	8.62078014184397	7.16085106382979	7.5836170212766	7.52382978723404	8.5636170212766	6.27964539007092	5.42148936170213	5.99730496453901	6.79836879432624	7.0336170212766	5.1954609929078	6.1654609929078	5.13184397163121	6.01617021276596	5.32971631205674	4.68737588652482	6.00113475177305	5.41950354609929	6.16241134751773	5.35737588652482	6.58936170212766	5.29276595744681	5.01078014184397	5.55375886524823	5.11368794326241	5.04297872340426	6.12269503546099	5.80312056737589	5.61418439716312	7.46567375886525	6.26985815602837	5.15078014184397	5.31978723404255	5.41425531914894
OG0000017	1.2859649122807	1.50368421052632	1.19438596491228	1.22105263157895	1.25421052631579	0.975964912280702	1.40982456140351	1.37298245614035	1.39754385964912	1.38842105263158	1.39438596491228	13.4064912280702	1.57105263157895	1.39526315789474	1.25736842105263	1.84824561403509	1.77070175438596	1.50614035087719	1.05333333333333	0.956666666666667	1.31894736842105	1.74982456140351	1.56438596491228	1.2919298245614	1.24280701754386	1.14245614035088	1.82754385964912	0.465263157894737	2.03877192982456	1.43508771929825	1.32105263157895	2.51929824561403	1.46859649122807	1.54421052631579	1.69754385964912	1.43298245614035	1.20578947368421	2.03912280701754	2.3540350877193	2.29385964912281	2.1219298245614	1.28140350877193	0.710877192982456	0.840175438596491	1.04052631578947	1.16228070175439	2.21	1.60526315789474	1.50508771929825
OG0000113	1.35	0.852631578947368	1.39368421052632	0.86	0.796315789473684	0.543684210526316	0.908421052631579	0.852105263157895	1.49368421052632	0.936315789473684	0.842631578947368	31.2063157894737	0.562631578947368	0.963684210526316	0.866315789473684	1.25	0.97421052631579	0.717368421052632	0.621052631578947	0.625789473684211	0.609473684210526	0.628421052631579	0.705263157894737	0.43	0.554736842105263	0.762631578947368	0.737368421052632	0.311052631578947	2.60736842105263	1.65789473684211	1.21789473684211	3.90894736842105	1.48894736842105	1.49	1.29473684210526	1.10157894736842	1.08631578947368	2.21157894736842	2.17526315789474	1.17631578947368	1.05947368421053	0.882631578947368	2.74842105263158	1.96105263157895	2.65526315789474	3.29263157894737	1.78947368421053	1.05789473684211	0.851578947368421
OG0000195	19.21125	25.3825	17.80375	19.9125	28.21125	50.33875	36.4925	57.02625	60.32375	68.46125	17.3725	38.23125	119.63	22.935	107.4475	40.335	44.68375	57.60375	25.4825	26.3625	41.005	37.8225	23.925	25.9675	22.9025	19.5575	25.56875	6025-09-01	23.1675	68.5775	15.70375	18.23625	18.52375	2022-06-16	13.10875	13.2625	20.50875	10.60375	54.95625	13.9125	42.1875	18.5075	15.4075	6625-12-01	14.11375	14.13875	34.42875	41.79	25.26375
OG0000218	16.9003846153846	24.5846153846154	18.8407692307692	8.40307692307692	13.3219230769231	7.30846153846154	7.09884615384615	13.3080769230769	9.92423076923077	17.8746153846154	8.76269230769231	20.0530769230769	14.2796153846154	29.1788461538462	29.2126923076923	22.2715384615385	23.6607692307692	22.3965384615385	7.69346153846154	15.9065384615385	16.35	14.8507692307692	14.0673076923077	3.84653846153846	24.2584615384615	18.9853846153846	25.6915384615385	3.98153846153846	10.8842307692308	21.0126923076923	7.75153846153846	13.6403846153846	21.7007692307692	9.92615384615385	14.8026923076923	22.8453846153846	9.16538461538462	22.0715384615385	13.0746153846154	19.7338461538462	4.74038461538461	7.99538461538461	4.75730769230769	2.50346153846154	2.165	3.66384615384615	21.3657692307692	25.1792307692308	28.4819230769231
OG0000324	0.592941176470588	0.816470588235294	1.05705882352941	0.455294117647059	0.93235294117647	0.562352941176471	0.349411764705882	0.644117647058824	0.581764705882353	0.630588235294118	0.764117647058824	0.527058823529412	0.52	0.617058823529412	0.707647058823529	0.840588235294118	0.727058823529412	1.04647058823529	0.682352941176471	0.621176470588235	0.638823529411765	0.48	1.05882352941176	0.711176470588235	0.588235294117647	0.43	0.870588235294118	0.211764705882353	0.787058823529412	0.796470588235294	0.689411764705882	1.20117647058824	0.837058823529412	0.724117647058824	0.565882352941177	0.667058823529412	0.582352941176471	1.09352941176471	0.933529411764706	0.728235294117647	0.851176470588235	0.748235294117647	0.759411764705882	1.22941176470588	0.690588235294118	0.577058823529412	0.597058823529412	0.575294117647059	1.07117647058824
OG0000549	0.228292682926829	0.302926829268293	0.302682926829268	0.276585365853659	0.207317073170732	0.201219512195122	0.22609756097561	0.24219512195122	0.130487804878049	0.330243902439024	0.215365853658537	0.152439024390244	0.223170731707317	0.16609756097561	0.33609756097561	0.472195121951219	0.225121951219512	0.400731707317073	0.15219512195122	0.0978048780487805	0.295853658536585	0.306829268292683	0.521219512195122	0.276341463414634	0.255609756097561	0.228536585365854	0.24	0.0980487804878049	0.893658536585366	0.406341463414634	0.468292682926829	0.373414634146341	0.501219512195122	0.408292682926829	1.04365853658537	0.534146341463415	0.348048780487805	0.850731707317073	1.02390243902439	0.64609756097561	0.381463414634146	0.260487804878049	0.448780487804878	0.509024390243902	0.24219512195122	0.289512195121951	0.612926829268293	0.383170731707317	0.639756097560976
OG0000637	7.69666666666667	9.02166666666667	2022-06-06	14.4783333333333	6.40166666666667	6.49666666666667	13.0233333333333	5.58666666666667	13.15	7.33666666666667	18.0616666666667	10.5366666666667	3.13666666666667	5.005	13.5583333333333	11.0066666666667	9.44166666666667	14.0833333333333	5.17	7.61333333333333	5.35166666666667	17.1383333333333	6.21166666666667	10.7666666666667	6.72	7.77166666666667	4.565	27.5183333333333	7.66166666666667	7.125	7.16666666666667	8.30666666666667	8.31666666666667	8.72833333333333	7.60166666666667	7.635	3.51333333333333	5.93333333333333	7.58333333333333	8.03333333333333	4.94	4.16666666666667	5.765	8.88333333333333	5.95666666666667	8.725	4.93833333333333	5.08833333333333	2.87333333333333
OG0000923	0.537894736842105	0.318421052631579	0.309473684210526	0.279473684210526	0.215263157894737	0.199473684210526	0.197368421052632	0.218947368421053	0.235263157894737	0.135263157894737	0.172105263157895	0.18	0.109473684210526	0.236315789473684	0.152631578947368	0.417894736842105	0.242631578947368	0.317894736842105	0.191578947368421	0.154736842105263	0.320526315789474	0.26	0.402631578947368	0.323157894736842	0.266842105263158	0.282105263157895	0.334210526315789	0.0931578947368421	1.19842105263158	0.506315789473684	0.554210526315789	0.859473684210526	0.851578947368421	1.10631578947368	1.13368421052632	0.973684210526316	0.846842105263158	0.843684210526316	0.903684210526316	1.37263157894737	0.421052631578947	0.407894736842105	0.652631578947368	1.05421052631579	0.651578947368421	0.8	1.14210526315789	0.743157894736842	0.734736842105263
OG0000023	34.5515384615385	33.82	26.3007692307692	19.6246153846154	25.7542307692308	13.5746153846154	37.7496153846154	20.9661538461538	17.9557692307692	20.2426923076923	27.4203846153846	19.6676923076923	19.8930769230769	29.7319230769231	22.6915384615385	24.6888461538462	34.3003846153846	31.515	27.9038461538462	28.0380769230769	20.8742307692308	28.9303846153846	24.8976923076923	28.1011538461538	20.6569230769231	8.56115384615385	23.0969230769231	5.79653846153846	13.8992307692308	16.9680769230769	20.3680769230769	42.6957692307692	20.4592307692308	17.9003846153846	14.1503846153846	22.1234615384615	26.5242307692308	9.51653846153846	16.6119230769231	20.4134615384615	17.8796153846154	7.46538461538462	19.4838461538462	17.6438461538462	19.6011538461538	19.3261538461538	22.8523076923077	18.1546153846154	17.2369230769231
OG0000190	25.665	2.654	2.112	4.815	9.819	1.953	12.924	13.62	14.693	16.308	9.048	9.184	2.072	5.446	6.617	14.235	5.095	2.866	49.052	28.484	15.543	8.498	5.536	9.154	10.697	8.559	12.487	34.552	8.772	3.56	5.564	9.558	4.387	6.322	11.37	5.903	8.28	7.704	9.027	6.332	17.667	10.186	4.283	4.335	10.843	5.78	7.941	8.998	5.057
OG0000251	13.29	6.34888888888889	3.60111111111111	6.20333333333333	7.26666666666667	1.79111111111111	18.4522222222222	11.38	2022-06-06	6.96444444444444	5.45333333333333	6.57222222222222	2.47111111111111	7.41	7.26666666666667	8.48333333333333	6.33	6.04111111111111	14.1733333333333	13.0366666666667	9.44888888888889	5.74777777777778	5.20111111111111	6.90333333333333	5.44666666666667	11.4055555555556	6.39333333333333	8.68666666666667	10.0566666666667	18.18	12.0455555555556	6.79888888888889	9.51666666666667	7.32	10.5144444444444	4.17555555555556	4.83888888888889	5.23555555555556	11.6311111111111	6.15333333333333	7.11444444444444	5.20222222222222	5.14111111111111	2.34555555555556	7.81	7.97777777777778	2022-04-06	4.38666666666667	4.12333333333333
OG0000316	3.199	3.03125	2.45775	3.93	4.335	4.81925	4.97425	4.47925	5.96325	5.38	4815-05-01	7.197	3805-04-01	3.559	2025-04-01	7.63925	6.46575	8.82425	6.285	7805-07-01	4.69325	7.073	7.39275	9.50925	3345-07-01	5.01475	9.64175	5.029	2.36575	5.88	6.52125	6045-03-01	5.82375	2.863	5.168	5.20275	7.1115	2.31575	4.14525	3.49325	7.86425	5.52475	5.45475	6.13125	8935-07-01	4565-04-01	3.985	5.601	3.99925
OG0001238	0.385	0.075	0.07	0.165	0	0	0.1375	0	0.105	0.1925	0.32	0	0.0975	0.2675	0.1325	0.1625	0.73	0	0.6475	0.67	0.1	0.3875	0.08	0	0.7675	0.1675	0.115	0.1175	0.6225	0.3125	0.18	5475-05-01	0.5175	0.9375	1.16	0.56	0.3	0.42	2.37	0.775	0.68	0.1075	0.1275	0.4125	0.6575	0.1475	0.36	0.455	0.12
OG0000435	4.83125	2022-08-13	7225-11-01	2.66875	5.96625	8725-04-01	6.50625	1.85375	6975-05-01	2.88	6325-04-01	7625-01-01	5.97125	2525-03-01	4.99125	13.16	6075-07-01	6.49375	8175-06-01	4.98375	9.05375	4.78375	6.61875	4.48875	8.42625	4.14125	8.38625	1.94875	4.57375	8925-05-01	6.71875	8.605	4525-03-01	8225-02-01	7.12375	6.59625	8.005	3.27875	5675-06-01	12.50125	5525-05-01	3.66375	7.49375	10.645	8.885	5.735	7.095	2.525	2.38875
OG0000073	0.894375	1.405625	6675-02-01	1.225	1.669375	1.63	1.66375	3075-01-01	2.861875	1.67125	1.634375	0.885625	1.611875	2.71375	2.445	1.41625	2.55875	2.355625	0.91	0.87875	0.770625	0.82	1.57	0.74125	1.23625	0.821875	2.25	0.401875	2.67375	4.164375	1.545625	3.28	2.143125	2.176875	2.574375	4.155625	3.246875	2.121875	2.80875	2.170625	1.123125	0.8725	1.70375	1.71875	9625-01-01	1.39625	2.51125	2.209375	1.221875
OG0000255	3.23777777777778	2.24	2.24333333333333	4.83611111111111	2022-08-01	2.50111111111111	4.82388888888889	1.52722222222222	2.16611111111111	4.39666666666667	2.91111111111111	3.82111111111111	2.48555555555556	3.03222222222222	3.24611111111111	4.09611111111111	3.32777777777778	2.64111111111111	4.00777777777778	3.71888888888889	5.39111111111111	4.13333333333333	4.04944444444444	2.615	4.75333333333333	2.91055555555556	4.72	1.79833333333333	5.75	5.55055555555556	3.44388888888889	4.225	5.40666666666667	3.22277777777778	5.76277777777778	4.11055555555556	3.36944444444444	2.51555555555556	4.16722222222222	4.67666666666667	8.53	5.20222222222222	3.59222222222222	4.88722222222222	5.83333333333333	3.55555555555556	5.28888888888889	3.74722222222222	8.07222222222222
OG0000450	2.18125	2.775	2.91	4.24	2022-08-01	1.31875	3.0825	0.9375	1.58625	4.1875	3.045	2.1275	1.1475	2.86125	2.365	3.45	3.295	2022-01-03	2.29625	1.78625	2.31625	2.145	2.10375	1.16625	8025-02-01	1.47375	2.49	0.97	9975-02-01	5.34625	1.49625	2.25625	1.37	1.75625	3.82375	2.37375	2.33	2.46125	1.96125	2.91875	5.615	4.37375	1.70125	1.97375	1.77375	1.38375	3.635	8725-03-01	8275-06-01
OG0000011	7.10152777777778	9.57305555555556	7.07895833333333	10.6286111111111	8.86381944444445	7.60972222222222	9.93173611111111	9.68923611111111	9.85104166666667	10.8675694444444	9.03111111111111	8.64826388888889	8.48520833333333	8.31618055555555	9.25840277777778	9.60930555555556	10.7348611111111	10.95625	9.20847222222222	9.24951388888889	8.54125	10.7904166666667	11.0239583333333	10.8735416666667	11.9885416666667	9.84041666666667	13.3993055555556	7.64701388888889	9.18152777777778	12.8319444444444	13.2590972222222	11.0348611111111	11.2103472222222	9.11138888888889	10.7911805555556	12.03125	13.6572916666667	7.401875	11.1496527777778	9.84840277777778	10.5670833333333	9.24166666666667	11.8133333333333	10.2990277777778	12.2086805555556	7.69736111111111	11.384375	14.5810416666667	10.6961111111111
OG0000207	4.15545454545455	2.96727272727273	1.23818181818182	1.43090909090909	2.18636363636364	2.98727272727273	2.72818181818182	4.16636363636364	4.34181818181818	1.04090909090909	2022-06-03	4.57727272727273	2.73	6.39272727272727	6.40909090909091	9.81545454545454	4.94	7.40090909090909	4.83909090909091	9.71636363636364	8.29727272727273	2.53818181818182	5.50545454545455	2.10363636363636	2.38636363636364	3.48272727272727	1.90909090909091	1.64818181818182	8.57272727272727	6.37	5.77272727272727	7.33181818181818	8.02181818181818	6.30545454545454	5.17909090909091	3.16272727272727	3.43090909090909	4.87545454545455	9.50909090909091	9.89454545454545	1.00272727272727	2.63909090909091	5.37090909090909	2.02181818181818	2.74090909090909	2.78	5.49636363636364	8.68636363636364	3.86454545454545
OG0000460	2.73714285714286	4.87	6.19142857142857	4.10714285714286	2.68	3.05857142857143	2.45	3.10142857142857	3.44	5.38571428571429	3.38428571428571	1.60285714285714	2.87285714285714	4.52428571428571	4.08714285714286	4.19142857142857	3.08428571428571	4.74857142857143	3.08142857142857	2.41	2.68714285714286	3.67142857142857	3.31428571428571	2.39428571428571	1.48857142857143	1.91	2.37285714285714	0.945714285714286	7.80857142857143	6.70142857142857	6.83285714285714	5.54142857142857	6.94857142857143	6.43142857142857	9.83428571428571	5.87	6.30857142857143	6.01571428571429	7	8.11714285714286	2.75571428571429	3.87857142857143	2.43714285714286	4.19285714285714	1.79857142857143	2.30857142857143	9.06142857142857	6.28857142857143	6.80428571428571
OG0000463	23.8614285714286	29.7366666666667	32.2295238095238	34.0709523809524	27.3828571428571	22.2552380952381	27.9957142857143	24.1347619047619	31.2809523809524	32.7752380952381	27.2480952380952	20.1171428571429	21.1161904761905	22.9038095238095	32.9466666666667	36.377619047619	35.8933333333333	39.0109523809524	26.292380952381	20.597619047619	25.8566666666667	33.31	34.8504761904762	24.4561904761905	24.7571428571429	17.847619047619	33.2733333333333	12.1061904761905	36.4757142857143	42.5385714285714	48.9966666666667	34.2680952380952	36.8728571428571	49.7814285714286	37.7609523809524	41.9033333333333	41.0538095238095	41.1390476190476	37.2680952380952	40.8290476190476	36.542380952381	36.6866666666667	34.4133333333333	36.887619047619	38.9666666666667	30.567619047619	39.5923809523809	35.4566666666667	35.9638095238095
OG0000036	4.884	4504-04-01	4152-03-01	4352-04-01	3.1288	7712-03-01	4384-03-01	2.262	9868-02-01	4404-02-01	2.472	4.162	2022-12-03	3	7948-03-01	4132-03-01	3.058	3.316	3.588	6572-02-01	2924-03-01	3.0932	5872-02-01	3284-02-01	3.046	8812-02-01	1904-03-01	2.884	2.804	3548-03-01	4416-03-01	2168-04-01	3.1748	4.332	8592-03-01	7536-02-01	6388-02-01	5.0812	9352-02-01	7784-03-01	3.0908	8008-02-01	6412-02-01	6244-03-01	7636-03-01	2488-03-01	3164-03-01	4856-02-01	3.078
OG0000062	2.54375	2.22875	1.82833333333333	2.79333333333333	1.50875	2.10833333333333	2.04208333333333	1.28625	2.0675	2.0875	2.22125	2.24625	1.83083333333333	2.03208333333333	2.70458333333333	2.78458333333333	2.32125	5625-02-01	1.68	1.36291666666667	1.52375	1.73958333333333	1.46083333333333	1.18208333333333	1.27291666666667	1.00333333333333	1.23125	0.789166666666667	2.51333333333333	2.24416666666667	2.22041666666667	2.725	2.51791666666667	2.755	2.11208333333333	1.44083333333333	5775-01-01	4.00291666666667	2.30541666666667	3.10416666666667	1.72875	1.82416666666667	2.25041666666667	2.94083333333333	2.86208333333333	2.67166666666667	2.60541666666667	1.59	2.49041666666667
OG0000093	5.49615384615385	5.97846153846154	4.77538461538462	7.50307692307692	6.31846153846154	7.09615384615385	6.52615384615385	5.45384615384615	9.70230769230769	6.85923076923077	5.40615384615385	7.76461538461538	6.28615384615385	6.98461538461538	6.88461538461539	6.52461538461538	6.88538461538462	5.77846153846154	4.53307692307692	3.62076923076923	4.00615384615385	6.84153846153846	5.43846153846154	5.12461538461538	6.00923076923077	4.98307692307692	5.39461538461538	4.30076923076923	6.08692307692308	7.08230769230769	6.48923076923077	5.57076923076923	6.77769230769231	7.52461538461538	5.96230769230769	4.82461538461538	6.39	9.16461538461538	6.04846153846154	6.86846153846154	6.37384615384615	6.68692307692308	6.25230769230769	5.56846153846154	7.40384615384615	5.77153846153846	5.41923076923077	5.06076923076923	4.61230769230769
OG0000841	4075-04-01	2.26	2.21	5.555	2.92	2.65	1.835	1975-02-01	2.095	1.305	2.925	4.035	2.675	2022-08-02	3.28	7375-03-01	2.1875	3975-02-01	2875-04-01	4075-03-01	3.0425	1.87	3025-02-01	4275-01-01	5125-01-01	1.55	1.98	2575-01-01	9025-04-01	2.715	8675-02-01	2.17	3325-03-01	2022-12-04	3.16	7675-01-01	3.0625	6.175	3.29	3.37	1.76	2.63	2022-04-02	3.715	2.15	2.725	5.1025	2.79	2.285
OG0000129	9.36875	7.89625	6.32375	15.490625	8.97	16.690625	7.493125	12.850625	15.251875	15.41375	9.41125	14.394375	12.67875	14.57125	9875-07-01	2022-09-09	9.38125	13.953125	7.24375	7.488125	7.66125	15.635625	8.86125	10.488125	3175-10-01	8.60375	12.846875	9.58375	11.0675	12.509375	15.094375	8.871875	3925-09-01	12.670625	12.56	12.054375	12.925	13.29375	9.811875	3075-12-01	9.775625	2925-08-01	12.15375	9.408125	12.583125	10.32375	11.691875	8.918125	9.0375
OG0000188	2.39272727272727	1.05636363636364	0.714090909090909	1.58818181818182	0.695454545454545	1.06636363636364	1.13	0.938181818181818	0.499545454545455	0.741363636363636	0.754545454545455	1.47681818181818	1.03954545454545	1.33090909090909	0.859090909090909	1.04409090909091	1.26863636363636	1.28863636363636	1.95772727272727	1.62272727272727	1.76136363636364	1.23227272727273	2.09954545454545	1.83272727272727	1.80227272727273	1.94545454545455	2.04545454545455	0.998181818181818	2.73772727272727	3.59272727272727	1.70227272727273	2.77636363636364	2.875	2.39090909090909	1.73272727272727	1.99818181818182	1.81272727272727	2.16863636363636	2.07181818181818	1.57909090909091	1.93181818181818	2.40227272727273	1.25454545454545	2.96863636363636	1.84227272727273	1.85545454545455	2.38045454545455	2.22954545454545	1.72863636363636
OG0000363	80.1344444444444	30.75	2022-07-16	52.1222222222222	33.16	136.684444444444	45.7344444444444	26.2311111111111	27.1833333333333	40.6955555555556	41.7311111111111	63.0322222222222	35.6533333333333	34.8566666666667	99.8188888888889	22.0422222222222	63.3277777777778	53.7844444444444	50.4933333333333	45.44	62.4966666666667	20.3855555555556	85.98	34.58	56.1266666666667	29.4744444444444	18.6488888888889	18.79	49.3255555555556	17.1888888888889	10.7388888888889	10.0677777777778	41.7722222222222	22.3488888888889	6.61888888888889	25.5122222222222	4.65444444444444	47.3588888888889	25.23	41.4166666666667	38.9144444444444	31.6911111111111	5.28444444444444	3.14444444444444	3.90555555555556	6.43111111111111	11.8733333333333	50.4488888888889	133.146666666667
OG0000084	4455-03-01	2.81166666666667	3.14583333333333	3.1895	4555-01-01	1.34066666666667	2.425	1.63216666666667	0.931833333333333	2.04116666666667	1.71966666666667	1.38516666666667	2.04383333333333	2.03633333333333	2.19133333333333	2.15866666666667	1.97433333333333	4.03533333333333	3.89316666666667	2865-02-01	2.50583333333333	1.99166666666667	3.16133333333333	2.53983333333333	1.88983333333333	1.60033333333333	2.74333333333333	0.642	3.42366666666667	2.94016666666667	1.86916666666667	3.43	2.16016666666667	4.086	3.83583333333333	3.63933333333333	4.08333333333333	5.927	3.774	4.59616666666667	3.49783333333333	2.098	2.081	2.56933333333333	2.25333333333333	2.32066666666667	4.56266666666667	3.415	7475-02-01
OG0000099	1.8746875	0.946875	0.7703125	9525-01-01	1.044375	1.665	0.8946875	1.2871875	2.00125	4875-01-01	1.339375	0.989375	0.5215625	1.519375	0.894375	2.195	0.844375	1.2603125	1.1196875	0.6390625	1.145	1.9359375	1.053125	0.77875	0.7296875	0.5921875	1.4078125	0.209375	4.229375	1.70125	1.5446875	2.385625	1.5653125	4.2028125	3.884375	2575-01-01	3.2428125	3.456875	2.4965625	4.1790625	1.836875	1.3521875	1.398125	1.853125	2225-01-01	5075-01-01	4.4040625	2.42125	2.031875
OG0000133	3.11888888888889	1.45166666666667	0.952222222222222	1.61722222222222	0.412777777777778	0.752222222222222	2.02166666666667	0.624444444444444	0.857222222222222	1.21555555555556	0.971111111111111	0.717777777777778	0.443333333333333	0.868333333333333	1.02666666666667	1.25111111111111	1.41	1.24666666666667	1.61111111111111	1.13333333333333	1.41444444444444	1.57888888888889	1.89944444444444	1.36444444444444	1.245	1.30277777777778	1.63722222222222	0.688888888888889	1.85055555555556	1.98222222222222	1.37333333333333	2.25555555555556	1.50166666666667	2.98944444444444	0.926111111111111	2.54111111111111	1.65166666666667	3.48611111111111	2.06666666666667	2.12444444444444	2.20388888888889	0.743888888888889	1.92388888888889	3.14111111111111	2.91888888888889	3.26	3.48222222222222	2.44111111111111	1.22277777777778
OG0000106	15.4108	31.74	18.3224	21.3392	26.3488	23.104	43.174	32.1648	32.9016	35.192	37.3496	27.6356	41.4784	22.6224	35.3648	29.286	27.7224	39.464	14.2048	21.8964	15.5152	22.3764	22.8604	29.192	48.4844	54.9604	53.016	60.796	9908-11-01	19.2672	19.7504	6388-11-01	18.7336	9648-11-01	17.2472	2964-11-01	17.794	9.598	14.2456	9776-10-01	25.024	28.1372	28.63	23.734	33.364	13.7024	15.398	21.4672	15.3852
[truncated: 55 more columns]
