# Supplementary material for: Pervasive tandem duplications and convergent evolution shape coral genomes
Source: Genome Biol. 2023 Jun 1;24:123. doi: 10.1186/s13059-023-02960-7 (PMC10236652; doi:10.1186/s13059-023-02960-7)
Supplement: Supplementary file 15 — Additional file 15. ProvidingTIR containing genes domain composition. [file 13059_2023_2960_MOESM15_ESM.xlsx]

## Sheet: Additional file 15
# TIR containing genes domain composition
Species	Geneid	OGid	Domain composition
Acropora digitifera	ACDI_aug_v2a.09826.t1	OG0000106422	TIR
Acropora digitifera	ACDI_aug_v2a.03936.t1	OG0001837417	TIR,TIR
Acropora digitifera	ACDI_aug_v2a.11844.t1	OG0000106508	Immunoglobulin,Immunoglobulin,TIR,Immunoglobulin,TIR
Acropora digitifera	ACDI_aug_v2a.14729.t1	OG0001994644	LRR,LRR,Cysteine-rich_flanking_region,LRR,LRR,Cysteine-rich_flanking_region,TIR
Acropora digitifera	ACDI_aug_v2a.14375.t1	OG0001837296	TIR
Acropora digitifera	ACDI_aug_v2a.16869.t1	OG0008464303	TIR
Acropora digitifera	ACDI_aug_v2a.07172.t1	OG0000361428	Armadillo,TIR,Sterile_alpha_motif
Acropora digitifera	ACDI_aug_v2a.07723.t1	OG0000361639	Armadillo,TIR
Acropora digitifera	ACDI_aug_v2a.09827.t1	OG0000106520	TIR
Acropora digitifera	ACDI_aug_v2a.04319.t1	OG0000106161	TIR
Acropora digitifera	ACDI_aug_v2a.00120.t1	OG0000006592	Glycosyl_transferase,MyD88,TIR
Acropora digitifera	ACDI_aug_v2a.08379.t1	OG0002014328	Death,TIR
Acropora digitifera	ACDI_aug_v2a.10450.t1	OG0000106257	TIR
Acropora digitifera	ACDI_aug_v2a.00358.t1	OG0000106152	TIR
Acropora digitifera	ACDI_aug_v2a.10688.t1	OG0002186370	Immunoglobulin,Immunoglobulin,TIR
Acropora digitifera	ACDI_aug_v2a.02686.t1	OG0000106168	TIR
Acropora digitifera	ACDI_aug_v2a.11406.t1	OG0000106155	TIR
Acropora digitifera	ACDI_aug_v2a.14443.t1	OG0000361170	TIR
Acropora digitifera	ACDI_aug_v2a.14376.t1	OG0001837492	TIR
Acropora digitifera	ACDI_aug_v2a.16874.t1	OG0002186544	Immunoglobulin,Immunoglobulin,TIR
Acropora digitifera	ACDI_aug_v2a.08563.t1	OG0000106148	TIR
Acropora digitifera	ACDI_aug_v2a.18624.t1	OG0000106210	TIR
Acropora digitifera	ACDI_aug_v2a.19589.t1	OG00060041236	Peptidase,Glycosyl_transferase,TIR,TIR
Acropora digitifera	ACDI_aug_v2a.03615.t1	OG0029606182	TIR
Acropora digitifera	ACDI_aug_v2a.01135.t1	OG0002555230	MyD88,TIR
Acropora digitifera	ACDI_aug_v2a.10451.t1	OG0000106525	TIR
Acropora digitifera	ACDI_aug_v2a.23782.t1	OG0000361677	Armadillo,TIR
Acropora digitifera	ACDI_aug_v2a.22195.t1	OG0000361749	Zinc_finger,Armadillo,TIR
Acropora digitifera	ACDI_aug_v2a.19280.t1	OG0000001534	TIR,DUF1759
Acropora digitifera	ACDI_aug_v2a.12282.t1	OG00093791993	TIR,Sterile_alpha_motif,MFStransporter,Major_facilitator
Acropora digitifera	ACDI_aug_v2a.23366.t1	OG0000106695	Immunoglobulin,Immunoglobulin,Immunoglobulin,Immunoglobulin,Immunoglobulin,TIR
Acropora digitifera	ACDI_aug_v2a.23366.t2	OG0000106901	Immunoglobulin,Immunoglobulin,Immunoglobulin,Immunoglobulin,Immunoglobulin,Immunoglobulin,Immunoglobulin,TIR
Acropora digitifera	ACDI_aug_v2a.03616.t1	OG0029606148	TIR
Acropora digitifera	ACDI_aug_v2a.20813.t1	OG0001994985	LRR,LRR,LRR,LRR,LRR,Cysteine-rich_flanking_region,LRR,LRR,Cysteine-rich_flanking_region,TIR
Acropora digitifera	ACDI_aug_v2a.05635.t1	OG0000106227	TIR
Acropora digitifera	ACDI_aug_v2a.11251.t1	OG0000361521	Armadillo,TIR,Sterile_alpha_motif
Acropora digitifera	ACDI_aug_v2a.24591.t1	OG0000106402	TIR
Acropora digitifera	ACDI_aug_v2a.22465.t1	OG0000361465	Armadillo,TIR
Acropora digitifera	ACDI_aug_v2a.22465.t2	OG0000361421	Armadillo,TIR
Acropora digitifera	ACDI_aug_v2a.09825.t1	OG0000106286	TIR
Acropora digitifera	ACDI_aug_v2a.12467.t1	OG0013399270	TIR
Acropora digitifera	ACDI_aug_v2a.24300.t1	OG0001994373	LRR,Cysteine-rich_flanking_region,TIR
Acropora digitifera	ACDI_aug_v2a.15876.t1	OG0000106229	TIR
Acropora digitifera	ACDI_aug_v2a.14217.t1	OG0000106438	Immunoglobulin,Immunoglobulin,TIR
Acropora digitifera	ACDI_aug_v2a.15876.t2	OG0000106220	TIR
Acropora digitifera	ACDI_aug_v2a.15876.t3	OG0000106244	TIR
Acropora digitifera	ACDI_aug_v2a.14728.t1	OG0001994602	LRR,LRR,Cysteine-rich_flanking_region,LRR,LRR,Cysteine-rich_flanking_region,TIR
Acropora digitifera	ACDI_aug_v2a.13087.t1	OG0000106101	TIR
Acropora digitifera	ACDI_aug_v2a.20402.t1	OG0000106518	Immunoglobulin,TIR,Immunoglobulin,Immunoglobulin,TIR,Immunoglobulin,TIR
Acropora digitifera	ACDI_aug_v2a.07171.t1	OG0000006655	Glycosyl_transferase,TIR
Porites lobata	Plob_00019494	OG0000728288	Immunoglobulin,TIR
Porites lobata	Plob_00001900	OG0000106455	TIR
Porites lobata	Plob_00001901	OG0000106467	TIR
Porites lobata	Plob_00001903	OG0000106606	TIR
Porites lobata	Plob_00019797	OG0008464310	TIR
Porites lobata	Plob_00021201	OG0002555266	Death,MyD88,MyD88,TIR
Porites lobata	Plob_00019517	OG0000106552	Immunoglobulin,Immunoglobulin,TIR
Porites lobata	Plob_00043410	OG0015578468	TIR
Porites lobata	Plob_00013466	OG0000106645	Immunoglobulin,Immunoglobulin,TIR,Immunoglobulin,TIR
Porites lobata	Plob_00019518	OG0000106403	Immunoglobulin,TIR
Porites lobata	Plob_00035204	OG0000728886	Immunoglobulin,Immunoglobulin,Immunoglobulin,Immunoglobulin,TIR
Porites lobata	Plob_00018446	OG00003611234	Armadillo,TIR,Armadillo,TIR,Sterile_alpha_motif
Porites lobata	Plob_00043412	OG0000106163	TIR
Porites lobata	Plob_00018447	OG0000361710	TIR,Armadillo,TIR,Sterile_alpha_motif
Porites lobata	Plob_00013468	OG0000106407	Immunoglobulin,TIR,Immunoglobulin,TIR
Porites lobata	Plob_00018448	OG0000361705	Armadillo,TIR
Porites lobata	Plob_00013469	OG0000106642	Immunoglobulin,Immunoglobulin,Immunoglobulin,TIR
Porites lobata	Plob_00024496	OG0000361673	Armadillo,TIR,Sterile_alpha_motif
Porites lobata	Plob_00031187	OG0001837922	TIR,TIR,TIR
Porites lobata	Plob_00049933	OG0015828461	Immunoglobulin,TIR
Porites lobata	Plob_00004933	OG00019941134	LRR,LRR,LRR,LRR,LRR,LRR,LRR,LRR,LRR,LRR,Cysteine-rich_flanking_region,TIR
Porites lobata	Plob_00009336	OG0000361741	Armadillo,Armadillo,TIR,Sterile_alpha_motif
Porites lobata	Plob_00034736	OG0000106165	TIR
Porites lobata	Plob_00009338	OG0000361788	Armadillo,Armadillo,Armadillo,TIR,Sterile_alpha_motif
Porites lobata	Plob_00046570	OG00000661325	Protein_Kinase,SH3,P-loop_containing_nucleoside_triphosphate_hydrolase,Winged_helix_DNA-binding,TIR
Porites lobata	Plob_00013502	OG0000106534	Immunoglobulin,Immunoglobulin,TIR
Porites lobata	Plob_00047797	OG0000106384	TIR
Porites lobata	Plob_00028446	OG0002555352	MyD88,Death,TIR
Porites lobata	Plob_00047811	OG0000106138	TIR
Porites lobata	Plob_00028447	OG0002555397	MyD88,Death,TIR
Porites lobata	Plob_00012889	OG0000587391	Immunity-related_GTPases-like,P-loop_containing_nucleoside_triphosphate_hydrolase,IRG-type_guanine_nucleotide-binding(G),TIR
Porites lobata	Plob_00028448	OG0002555273	Death,MyD88,TIR
Porites lobata	Plob_00034909	OG0000728857	Immunoglobulin,Immunoglobulin,Immunoglobulin,Immunoglobulin,Immunoglobulin,Immunoglobulin,TIR
Porites lobata	Plob_00001892	OG0000106413	TIR
Porites lobata	Plob_00005070	OG0009379736	TIR,Sterile_alpha_motif,TIR
Porites lobata	Plob_00007381	OG0005980593	Immunoglobulin,Immunoglobulin,TIR
Porites lobata	Plob_00030752	OG0000106554	Immunoglobulin,Immunoglobulin,TIR
Porites lobata	Plob_00028611	OG0000106165	TIR
Porites lobata	Plob_00026170	OG00058231269	LRR,HMGbox,LRR,LRR,LRR,LRR,LRR,LRR,Roc,P-loop_containing_nucleoside_triphosphate_hydrolase,HMGbox,TIR
Porites lobata	Plob_00033575	OG0006004816	TIR,TIR
Porites lobata	Plob_00001897	OG0000106307	TIR
Porites lobata	Plob_00046203	OG00003611184	Armadillo,TIR,Armadillo,TIR,Sterile_alpha_motif
Porites lobata	Plob_00025555	OG0013632289	TIR
Porites lobata	Plob_00021215	OG0002555362	Death,MyD88,Death,TIR
Porites lobata	Plob_00018450	OG0000361678	Armadillo,Armadillo,TIR,Sterile_alpha_motif
Porites lobata	Plob_00018452	OG0000361679	Armadillo,Armadillo,TIR,Sterile_alpha_motif
Porites lobata	Plob_00018157	OG0000106558	Immunoglobulin,TIR,Immunoglobulin,TIR,Immunoglobulin,TIR
Porites lobata	Plob_00018158	OG0000106553	Immunoglobulin,TIR,Immunoglobulin,Immunoglobulin,Immunoglobulin,TIR,Immunoglobulin,TIR
Porites lobata	Plob_00037396	OG0000106642	Immunoglobulin,Immunoglobulin,Immunoglobulin,TIR,Immunoglobulin,Immunoglobulin,TIR
Porites lobata	Plob_00049926	OG0000106309	Immunoglobulin,TIR
Porites lobata	Plob_00009494	OG0007500852	G_protein-coupled_receptor_rhodopsin-like,G_protein-coupled_receptor_rhodopsin-like,G_protein-coupled_receptor_rhodopsin-like,Immunoglobulin,Immunoglobulin,Immunoglobulin,TIR
Porites lobata	Plob_00047787	OG0000106439	TIR
Porites lobata	Plob_00013661	OG0013399280	TIR
Porites lobata	Plob_00019419	OG0000106235	TIR
Porites lobata	Plob_00046569	OG00000661419	Protein_Kinase,SH3,Roc,P-loop_containing_nucleoside_triphosphate_hydrolase,Winged_helix_DNA-binding,TIR
Pocillopora cf. effusa	Pmea_00027664	OG0000106512	Immunoglobulin,Immunoglobulin,Immunoglobulin,TIR
Pocillopora cf. effusa	Pmea_00014478	OG0001994950	LRR,LRR,LRR,LRR,LRR,Cysteine-rich_flanking_region,LRR,LRR,Cysteine-rich_flanking_region,TIR
Pocillopora cf. effusa	Pmea_00021314	OG0000106496	Immunoglobulin,FibronectinIII,TIR
Pocillopora cf. effusa	Pmea_00012611	OG0000106539	Immunoglobulin,Immunoglobulin,TIR
Pocillopora cf. effusa	Pmea_00021315	OG0000106109	TIR
Pocillopora cf. effusa	Pmea_00019902	OG0000106604	Immunoglobulin,Immunoglobulin,TIR
Pocillopora cf. effusa	Pmea_00021316	OG0000106465	TIR
Pocillopora cf. effusa	Pmea_00005069	OG00058231151	LRR,HMGbox,LRR,LRR,LRR,Roc,P-loop_containing_nucleoside_triphosphate_hydrolase,HMGbox,TIR
Pocillopora cf. effusa	Pmea_00032924	OG0001837917	TIR,TIR,TIR
Pocillopora cf. effusa	Pmea_00009573	OG0000106335	Immunoglobulin,TIR
Pocillopora cf. effusa	Pmea_00011285	OG0000106501	Immunoglobulin,Immunoglobulin,TIR
Pocillopora cf. effusa	Pmea_00033028	OG00000661348	Protein_Kinase,P-loop_containing_nucleoside_triphosphate_hydrolase,Roc,TIR
Pocillopora cf. effusa	Pmea_00003677	OG0010872259	TIR
Pocillopora cf. effusa	Pmea_00012526	OG0000106602	Immunoglobulin,Immunoglobulin,TIR,Immunoglobulin,TIR,Immunoglobulin,TIR
Pocillopora cf. effusa	Pmea_00020005	OG0000106371	Immunoglobulin,TIR
Pocillopora cf. effusa	Pmea_00009899	OG0000106498	Immunoglobulin,Immunoglobulin,Immunoglobulin,TIR
Pocillopora cf. effusa	Pmea_00020024	OG0000011869	Immunoglobulin,Immunoglobulin,Immunoglobulin,Immunoglobulin,Immunoglobulin,Immunoglobulin,TIR
Pocillopora cf. effusa	Pmea_00033214	OG0002014230	Death,TIR
Pocillopora cf. effusa	Pmea_00019571	OG0001994980	LRR,LRR,LRR,LRR,LRR,LRR,LRR,Cysteine-rich_flanking_region,TIR
Pocillopora cf. effusa	Pmea_00019573	OG0001994987	LRR,LRR,LRR,LRR,LRR,LRR,LRR,Cysteine-rich_flanking_region,TIR
Pocillopora cf. effusa	Pmea_00025471	OG0000106273	TIR
Pocillopora cf. effusa	Pmea_00025459	OG0000106906	TIR,TIR
Pocillopora cf. effusa	Pmea_00025472	OG0000106857	TIR,TIR
Pocillopora cf. effusa	Pmea_00025473	OG0000106461	TIR
Pocillopora cf. effusa	Pmea_00004240	OG0000106602	Immunoglobulin,TIR,Immunoglobulin,TIR,Immunoglobulin,TIR
Pocillopora cf. effusa	Pmea_00021304	OG0000106329	TIR
Pocillopora cf. effusa	Pmea_00007215	OG0000361515	Armadillo,TIR,Sterile_alpha_motif
Pocillopora cf. effusa	Pmea_00021307	OG0000106182	TIR
Pocillopora cf. effusa	Pmea_00007231	OG00003611487	Armadillo,Armadillo,TIR,Sterile_alpha_motif,Armadillo,Armadillo,TIR,Sterile_alpha_motif
Pocillopora cf. effusa	Pmea_00027691	OG0000106671	Immunoglobulin,TIR,Immunoglobulin,MBG,TIR,Immunoglobulin,Immunoglobulin,TIR,Immunoglobulin,MBG,TIR
Pocillopora cf. effusa	Pmea_00007250	OG0000361182	TIR
Pocillopora cf. effusa	Pmea_00007253	OG0000361736	Armadillo,TIR,Sterile_alpha_motif
Pocillopora cf. effusa	Pmea_00003796	OG0009379743	TIR,Sterile_alpha_motif,TIR,TIR
Pocillopora cf. effusa	Pmea_00023658	OG0000361747	TIR,Armadillo,TIR,Sterile_alpha_motif
Pocillopora cf. effusa	Pmea_00011293	OG0000106540	Immunoglobulin,Immunoglobulin,TIR
Pocillopora cf. effusa	Pmea_00028228	OG0013399275	TIR
Pocillopora cf. effusa	Pmea_00015650	OG0005980617	Immunoglobulin,Immunoglobulin,Protein_Kinase,TIR
Pocillopora cf. effusa	Pmea_00009900	OG0000106282	Immunoglobulin,TIR
Pocillopora cf. effusa	Pmea_00027755	OG0002555970	Death,MyD88,TIR,Death,MyD88,Death,TIR,Death,MyD88,Death,TIR
Pocillopora cf. effusa	Pmea_00026812	OG0006004800	TIR,TIR
Pocillopora cf. effusa	Pmea_00026530	OG0007500889	G_protein-coupled_receptor_rhodopsin-like,G_protein-coupled_receptor_rhodopsin-like,G_protein-coupled_receptor_rhodopsin-like,Immunoglobulin,Immunoglobulin,Immunoglobulin,Immunoglobulin,TIR
Pocillopora cf. effusa	Pmea_00003853	OG0008464301	TIR
Pocillopora cf. effusa	Pmea_00025460	OG0000106467	TIR
Pocillopora cf. effusa	Pmea_00003877	OG0000361687	Armadillo,TIR,Sterile_alpha_motif
Pocillopora cf. effusa	Pmea_00021298	OG0000106444	TIR
Porites lutea	POLU_plut2.m8.26734.m1	OG0000106164	TIR
Porites lutea	POLU_plut2.m8.22822.m1	OG0002555160	MyD88,TIR
Porites lutea	POLU_plut2.m8.22401.m1	OG0002555272	Death,MyD88,TIR
Porites lutea	POLU_plut2.m8.3843.m1	OG0101765213	MyD88,TIR
Porites lutea	POLU_plut2.m8.16266.m1	OG0000106388	TIR
Porites lutea	POLU_plut2.m8.7809.m1	OG0000106115	TIR
Porites lutea	POLU_plut2.m8.3413.m1	OG00000661342	Protein_Kinase,SH3,P-loop_containing_nucleoside_triphosphate_hydrolase,Winged_helix_DNA-binding,TIR
Porites lutea	POLU_plut2.m8.10358.m1	OG0001994791	LRR,LRR,LRR,LRR,LRR,LRR,Cysteine-rich_flanking_region,LRR,TIR
Porites lutea	POLU_plut2.m8.24371.m1	OG0000106256	TIR
Porites lutea	POLU_plut2.m8.12229.m1	OG0009379735	TIR,Sterile_alpha_motif,TIR
Porites lutea	POLU_plut2.m8.18410.m1	OG0000106337	TIR
Porites lutea	POLU_plut2.m8.2722.m1	OG0008464298	TIR
Porites lutea	POLU_plut2.m8.675.m1	OG0000361728	Armadillo,Armadillo,Armadillo,TIR,Sterile_alpha_motif
Porites lutea	POLU_plut2.m8.23541.m1	OG0000106190	TIR
Porites lutea	POLU_plut2.m8.21984.m1	OG0000106188	TIR
Porites lutea	POLU_plut2.m8.3884.m1	OG0002555340	MyD88,Death,TIR
Porites lutea	POLU_plut2.m8.33029.m1	OG0000106238	TIR
Porites lutea	POLU_plut2.m8.17007.m1	OG0015578462	TIR
Porites lutea	POLU_plut2.m8.15777.m1	OG0000728422	Immunoglobulin,Immunoglobulin,TIR
Porites lutea	POLU_plut2.m8.19259.m1	OG0005980555	TIR,Protein_Kinase,TIR
Porites lutea	POLU_plut2.m8.3221.m1	OG00003611848	Armadillo,TIR,Armadillo,TIR,Sterile_alpha_motif,Armadillo,TIR,Sterile_alpha_motif,TIR
Porites lutea	POLU_plut2.m8.3844.m1	OG0002555244	Death,TIR,MyD88,TIR
Porites lutea	POLU_plut2.m8.3414.m1	OG0017591666	Protein_Kinase,SH3,P-loop_containing_nucleoside_triphosphate_hydrolase,TIR
Porites lutea	POLU_plut2.m8.19976.m1	OG0001994987	LRR,LRR,LRR,LRR,LRR,LRR,LRR,LRR,LRR,LRR,LRR,Cysteine-rich_flanking_region,TIR
Porites lutea	POLU_plut2.m8.3226.m1	OG0000361678	Armadillo,Armadillo,TIR,Sterile_alpha_motif
Porites lutea	POLU_plut2.m8.19255.m1	OG0005980623	Immunoglobulin,Immunoglobulin,Protein_Kinase,TIR
Porites lutea	POLU_plut2.m8.3885.m1	OG0000069920	Death,TIR
Porites lutea	POLU_plut2.m8.7806.m1	OG0000106583	Immunoglobulin,TIR,Immunoglobulin,TIR,Immunoglobulin,TIR
Porites lutea	POLU_plut2.m8.16151.m1	OG0000106176	TIR
Porites lutea	POLU_plut2.m8.3231.m1	OG0000361637	Armadillo,TIR,Sterile_alpha_motif
Porites lutea	POLU_plut2.m8.5846.m1	OG0001837921	TIR,TIR,TIR
Porites lutea	POLU_plut2.m8.19977.m1	OG0001994990	LRR,LRR,LRR,LRR,LRR,LRR,LRR,LRR,LRR,LRR,Cysteine-rich_flanking_region,TIR
Porites lutea	POLU_plut2.m8.26732.m1	OG0000106541	Immunoglobulin,SEA,Immunoglobulin,FibronectinIII,EGF,TIR
Porites lutea	POLU_plut2.m8.23543.m1	OG0000106217	TIR
Porites lutea	POLU_plut2.m8.18408.m1	OG0000106371	TIR
Porites lutea	POLU_jamg1.model.Sc0000035.25	OG0013399279	TIR
Porites lutea	POLU_plut2.m8.19955.m1	OG0000106637	Immunoglobulin,Immunoglobulin,Immunoglobulin,TIR,Immunoglobulin,Immunoglobulin,TIR
Porites lutea	POLU_plut2.m8.26939.m1	OG00058231235	LRR,HMGbox,LRR,LRR,LRR,LRR,LRR,LRR,P-loop_containing_nucleoside_triphosphate_hydrolase,HMGbox,TIR
Porites lutea	POLU_plut2.m8.16318.m1	OG0006004815	TIR,TIR
Porites lutea	POLU_plut2.m8.3232.m1	OG0000361632	Armadillo,Armadillo,TIR,Sterile_alpha_motif
Porites lutea	POLU_plut2.m8.11204.m1	OG0000106530	Immunoglobulin,Immunoglobulin,TIR,Immunoglobulin,TIR
Porites lutea	POLU_plut2.m8.25746.m1	OG0000106281	TIR
Porites lutea	POLU_plut2.m8.3882.m1	OG0002555272	Death,MyD88,TIR
Porites lutea	POLU_plut2.m8.12451.m1	OG00003611165	Armadillo,TIR,Armadillo,TIR,Sterile_alpha_motif
Porites lutea	POLU_plut2.m8.9217.m1	OG0000106167	TIR
Porites lutea	POLU_jamg1.model.Sc0000215.24	OG0000587390	Immunity-related_GTPases-like,P-loop_containing_nucleoside_triphosphate_hydrolase,IRG-type_guanine_nucleotide-binding(G),TIR
Porites lutea	POLU_plut2.m8.26442.m1	OG0000066210	TIR
Porites lutea	POLU_jamg1.model.Sc0000026.168	OG0000361578	Armadillo,TIR
Porites lutea	POLU_plut2.m8.3224.m1	OG0000361654	Armadillo,TIR,Sterile_alpha_motif
Porites lutea	POLU_plut2.m8.3233.m1	OG0000361620	Armadillo,TIR,Sterile_alpha_motif
Porites lutea	POLU_plut2.m8.24370.m1	OG0000106407	FibronectinIII,TIR
Porites lutea	POLU_plut2.m8.26353.m1	OG0000106283	Immunoglobulin,TIR
Porites lutea	POLU_plut2.m8.674.m1	OG0000361797	Armadillo,Armadillo,Armadillo,TIR,Sterile_alpha_motif
Pocillopora verrucosa	POVE_Pver_g9794.t1	OG0000106476	TIR
Pocillopora verrucosa	POVE_Pver_g15928.t1	OG0005980706	Immunoglobulin,Immunoglobulin,Growth_factor_receptor_cysteine-rich,Protein_Kinase,Protein_Kinase,TIR
Pocillopora verrucosa	POVE_Pver_g22813.t1	OG0000106514	Immunoglobulin,Immunoglobulin,TIR
Pocillopora verrucosa	POVE_Pver_g19925.t1	OG0000361505	Armadillo,Armadillo,TIR,Sterile_alpha_motif
Pocillopora verrucosa	POVE_Pver_g3290.t1	OG0000106598	Immunoglobulin,Immunoglobulin,Immunoglobulin,LDLR,LDLR,TIR
Pocillopora verrucosa	POVE_Pver_g16234.t1	OG0002555997	Death,TIR,Death,TIR,Death,TIR
Pocillopora verrucosa	POVE_Pver_g3017.t1	OG0007500657	Immunoglobulin,Immunoglobulin,Immunoglobulin,Immunoglobulin,TIR
Pocillopora verrucosa	POVE_Pver_g13224.t1	OG0000106568	TIR
Pocillopora verrucosa	POVE_Pver_g11049.t1	OG0000361798	Armadillo,Armadillo,TIR,Sterile_alpha_motif
Pocillopora verrucosa	POVE_Pver_g13686.t1	OG00019942319	Tc1-like_transposase_DDE,LRR,LRR,LRR,LRR,LRR,Cysteine-rich_flanking_region,LRR,LRR,Cysteine-rich_flanking_region,TIR
Pocillopora verrucosa	POVE_Pver_g1689.t1	OG00019941005	LRR,LRR,LRR,LRR,LRR,LRR,LRR,LRR,Cysteine-rich_flanking_region,LRR,LRR,Cysteine-rich_flanking_region,TIR
Pocillopora verrucosa	POVE_Pver_g19926.t1	OG0000361668	Armadillo,TIR,Sterile_alpha_motif
Pocillopora verrucosa	POVE_Pver_g3291.t1	OG0000011636	Immunoglobulin,Immunoglobulin,Immunoglobulin,LDLR,LDLR,TIR
Pocillopora verrucosa	POVE_Pver_g163.t1	OG0010872259	TIR
Pocillopora verrucosa	POVE_Pver_g17594.t1	OG00019941097	LRR,LRR,LRR,LRR,LRR,LRR,LRR,Cysteine-rich_flanking_region,TIR,ShKT,ShKT
Pocillopora verrucosa	POVE_Pver_g22846.t1	OG0000361736	Armadillo,TIR,Sterile_alpha_motif
Pocillopora verrucosa	POVE_Pver_g7862.t1	OG0013784587	Immunoglobulin,Immunoglobulin,Immunoglobulin,TIR
Pocillopora verrucosa	POVE_Pver_g9796.t1	OG0000106458	TIR
Pocillopora verrucosa	POVE_Pver_g249.t2	OG00093792330	TIR,Sterile_alpha_motif,TIR,TIR,Major_facilitator,MFStransporter
Pocillopora verrucosa	POVE_Pver_g13768.t1	OG0000106300	TIR,TIR
Pocillopora verrucosa	POVE_Pver_g12109.t1	OG0006004800	TIR,TIR
Pocillopora verrucosa	POVE_Pver_g23166.t1	OG0000021967	Reverse_transcriptase,TIR
Pocillopora verrucosa	POVE_Pver_g16729.t1	OG0000106350	TIR
Pocillopora verrucosa	POVE_Pver_g4754.t1	OG0000361695	Armadillo,Armadillo,TIR,Sterile_alpha_motif
Pocillopora verrucosa	POVE_Pver_g17595.t1	OG0001994365	LRR,Cysteine-rich_flanking_region,TIR
Pocillopora verrucosa	POVE_Pver_g7769.t1	OG0000106539	Immunoglobulin,Immunoglobulin,TIR
Pocillopora verrucosa	POVE_Pver_g9026.t1	OG00000661339	Protein_Kinase,P-loop_containing_nucleoside_triphosphate_hydrolase,Roc,TIR
Pocillopora verrucosa	POVE_Pver_g5562.t1	OG0000106583	Immunoglobulin,Immunoglobulin,Immunoglobulin,TIR
Pocillopora verrucosa	POVE_Pver_g13970.t1	OG0000106460	Immunoglobulin,Immunoglobulin,Immunoglobulin,TIR
Pocillopora verrucosa	POVE_Pver_g17313.t1	OG00058231262	LRR,LRR,LRR,LRR,LRR,Roc,P-loop_containing_nucleoside_triphosphate_hydrolase,TIR
Pocillopora verrucosa	POVE_Pver_g9797.t2	OG0000106391	TIR
Pocillopora verrucosa	POVE_Pver_g13222.t2	OG0000106266	TIR
Pocillopora verrucosa	POVE_Pver_g4979.t2	OG00018371626	TIR,TIR,TIR,Zinc_finger,Tetratricopeptide_repeat,Zinc_finger,Lon_substrate-binding_domain,PUA,Lon_substrate-binding_domain
Pocillopora verrucosa	POVE_Pver_g19771.t1	OG00000011502	Peptidase,Retrotransposon,Integrase_zinc-binding,Ribonuclease,Integrase,Ribonuclease,DUF5641,Immunoglobulin,TIR
Pocillopora verrucosa	POVE_Pver_g20784.t1	OG0000361191	TIR,Sterile_alpha_motif
Pocillopora verrucosa	POVE_Pver_g9793.t2	OG0000106461	TIR
Pocillopora verrucosa	POVE_Pver_g18888.t2	OG0000106509	Immunoglobulin,LDLR,LDLR,Immunoglobulin,TIR
Pocillopora verrucosa	POVE_Pver_g19131.t1	OG0008363790	Nucleotide-diphospho-sugartransferases,Glycosyl_transferase,Nucleotide-diphospho-sugartransferases,TIR
Pocillopora verrucosa	POVE_Pver_g14425.t1	OG00009921180	Integrase_zinc-binding,Ribonuclease,Integrase,Ribonuclease,Integrase,Ribonuclease,Immunoglobulin,Immunoglobulin,Immunoglobulin,TIR
Pocillopora verrucosa	POVE_Pver_g3643.t1	OG00003611202	Armadillo,TIR,Armadillo,TIR
Pocillopora verrucosa	POVE_Pver_g9798.t1	OG0000106600	TIR
Pocillopora verrucosa	POVE_Pver_g13223.t1	OG0000106505	Immunoglobulin,FibronectinIII,TIR
Pocillopora verrucosa	POVE_Pver_g300.t1	OG0008464324	TIR
Pocillopora verrucosa	POVE_Pver_g2939.t3	OG0012030741	Immunoglobulin,Immunoglobulin,Immunoglobulin,TIR,CDP-alcohol_phosphotransferase
Pocillopora verrucosa	POVE_Pver_g3115.t1	OG0000361767	Armadillo,Armadillo,TIR,Sterile_alpha_motif
Pocillopora verrucosa	POVE_Pver_g13770.t1	OG0000106431	TIR
Pocillopora verrucosa	POVE_Pver_g13609.t1	OG0000361325	Armadillo,TIR,Sterile_alpha_motif
