# Supplementary material for: Pervasive tandem duplications and convergent evolution shape coral genomes
Source: Genome Biol. 2023 Jun 1;24:123. doi: 10.1186/s13059-023-02960-7 (PMC10236652; doi:10.1186/s13059-023-02960-7)
Supplement: Supplementary file 16 — Additional file 16. Providing NACHT/NB-ARC containing genes domain composition. [file 13059_2023_2960_MOESM16_ESM.xlsx]

## Sheet: Additional file 16
# NACHT/NB-ARC containing genes domain composition
Species	Geneid	OGid	Domain composition
Acropora digitifera	ACDI_aug_v2a.21372.t1	OG0000006931	NACHT
Acropora digitifera	ACDI_aug_v2a.21423.t1	OG0000006742	Glycosyl_transferase,NACHT
Acropora digitifera	ACDI_aug_v2a.08530.t1	OG00000061423	Nucleoside_phosphorylase,NACHT,LRR
Acropora digitifera	ACDI_aug_v2a.12408.t1	OG00000061924	Glycosyl_transferase,NACHT,LRR
Acropora digitifera	ACDI_aug_v2a.23873.t1	OG0000039636	NACHT
Acropora digitifera	ACDI_aug_v2a.21993.t1	OG0000015505	NACHT
Acropora digitifera	ACDI_aug_v2a.11845.t1	OG00000151269	NACHT,LRR
Acropora digitifera	ACDI_aug_v2a.01139.t1	OG0000015520	NACHT
Acropora digitifera	ACDI_aug_v2a.00168.t1	OG0000006936	Glycosyl_transferase,NACHT
Acropora digitifera	ACDI_aug_v2a.12978.t1	OG00000061604	Glycosyl_transferase,NACHT,LRR
Acropora digitifera	ACDI_aug_v2a.20239.t1	OG0000039365	NACHT
Acropora digitifera	ACDI_aug_v2a.08618.t1	OG00000061886	Glycosyl_transferase,NACHT,LRR
Acropora digitifera	ACDI_aug_v2a.13127.t1	OG00000061121	NACHT
Acropora digitifera	ACDI_aug_v2a.11842.t1	OG0000193900	DZIP3-like_HEPN,NB-ARC,Tetratricopeptide_repeat
Acropora digitifera	ACDI_aug_v2a.11780.t1	OG00000061198	NACHT,LRR
Acropora digitifera	ACDI_aug_v2a.06460.t1	OG0000006912	Glycosyl_transferase,NACHT
Acropora digitifera	ACDI_aug_v2a.12252.t1	OG00000061116	Nucleoside_phosphorylase,NACHT
Acropora digitifera	ACDI_aug_v2a.12252.t2	OG00000061137	Nucleoside_phosphorylase,NACHT
Acropora digitifera	ACDI_aug_v2a.00312.t1	OG0000006963	Glycosyl_transferase,NACHT
Acropora digitifera	ACDI_aug_v2a.24206.t1	OG00000061363	NACHT,LRR
Acropora digitifera	ACDI_aug_v2a.00885.t1	OG00000391086	Connexin,NACHT,LRR
Acropora digitifera	ACDI_aug_v2a.09470.t1	OG00000061662	Glycosyl_transferase,NACHT
Acropora digitifera	ACDI_aug_v2a.15662.t1	OG0000006816	NACHT,LRR
Acropora digitifera	ACDI_aug_v2a.24379.t1	OG0000039431	NACHT
Acropora digitifera	ACDI_aug_v2a.16795.t1	OG00000391056	NACHT,LRR
Acropora digitifera	ACDI_aug_v2a.20083.t1	OG00000061119	NACHT,LRR
Acropora digitifera	ACDI_aug_v2a.16358.t1	OG00000061428	NACHT,LRR
Acropora digitifera	ACDI_aug_v2a.23493.t1	OG00000061344	NACHT,LRR
Acropora digitifera	ACDI_aug_v2a.18635.t1	OG0000048506	NACHT,NOD2
Acropora digitifera	ACDI_aug_v2a.22088.t1	OG0000015357	NACHT
Acropora digitifera	ACDI_aug_v2a.02226.t1	OG00000061369	Glycosyl_transferase,NACHT
Acropora digitifera	ACDI_aug_v2a.09558.t1	OG0000015397	NACHT
Acropora digitifera	ACDI_aug_v2a.23952.t1	OG0000039813	NACHT,LRR
Acropora digitifera	ACDI_aug_v2a.02388.t1	OG0000193953	DZIP3-like_HEPN,NB-ARC,Tetratricopeptide_repeat
Acropora digitifera	ACDI_aug_v2a.18048.t1	OG0000006886	NACHT
Acropora digitifera	ACDI_aug_v2a.15696.t1	OG00000061694	Nucleoside_phosphorylase,NACHT,LRR
Acropora digitifera	ACDI_aug_v2a.15696.t2	OG00000061556	Nucleoside_phosphorylase,NACHT,LRR
Acropora digitifera	ACDI_aug_v2a.16040.t1	OG0000039952	NACHT,LRR
Acropora digitifera	ACDI_aug_v2a.02535.t1	OG0000039872	NACHT
Acropora digitifera	ACDI_aug_v2a.06491.t1	OG0000006892	Glycosyl_transferase,NACHT
Acropora digitifera	ACDI_aug_v2a.14064.t1	OG00000061403	NACHT
Acropora digitifera	ACDI_aug_v2a.03903.t1	OG00000151166	NACHT,LRR
Acropora digitifera	ACDI_aug_v2a.04673.t1	OG00000061546	Glycosyl_transferase,NACHT,LRR
Acropora digitifera	ACDI_aug_v2a.16643.t1_aug_v2a.16643.t1_aug_v2a.16643.t1_aug_v2a.16643.t1_aug_v2a.16643.t1_aug_v2a.16644.t1_aug_v2a.16643.t1_aug_v2a.16644.t1_aug_v2a.16643.t1_aug_v2a.16643.t1_aug_v2a.16644.t1_aug_v2a.16643	OG00000061139	Glycosyl_transferase,NACHT,LRR
Acropora digitifera	ACDI_aug_v2a.11014.t1	OG0000015896	NACHT,LRR
Acropora digitifera	ACDI_aug_v2a.24583.t1	OG00000061561	Nucleoside_phosphorylase,NACHT,LRR
Acropora digitifera	ACDI_aug_v2a.24583.t2	OG00000061534	Nucleoside_phosphorylase,NACHT,LRR
Acropora digitifera	ACDI_aug_v2a.08059.t1	OG0000015394	NACHT
Acropora digitifera	ACDI_aug_v2a.18442.t1	OG00000391255	NACHT,LRR
Acropora digitifera	ACDI_aug_v2a.01377.t1	OG00000061648	Glycosyl_transferase,NACHT,LRR
Acropora digitifera	ACDI_aug_v2a.14931.t1	OG0003554545	NACHT
Acropora digitifera	ACDI_aug_v2a.22104.t1	OG00000061245	NACHT,LRR
Acropora digitifera	ACDI_aug_v2a.08093.t1	OG0000039497	NACHT
Acropora digitifera	ACDI_aug_v2a.07139.t1	OG00000391190	Connexin,NACHT,LRR
Acropora digitifera	ACDI_aug_v2a.11011.t1	OG0000015308	NACHT
Acropora digitifera	ACDI_aug_v2a.00119.t1	OG0000006552	Glycosyl_transferase,NACHT
Acropora digitifera	ACDI_aug_v2a.04310.t1	OG0000015622	NACHT,LRR
Acropora digitifera	ACDI_aug_v2a.24146.t1	OG0000039729	NACHT,LRR
Acropora digitifera	ACDI_aug_v2a.00615.t1	OG0000015429	NACHT,NOD2
Acropora digitifera	ACDI_aug_v2a.21394.t1	OG00000061459	Glycosyl_transferase,NACHT
Acropora digitifera	ACDI_aug_v2a.00204.t1	OG00000061557	NACHT,LRR
Acropora digitifera	ACDI_aug_v2a.12779.t1	OG0000039786	Connexin,NACHT
Acropora digitifera	ACDI_aug_v2a.08864.t1	OG0000039532	NACHT
Acropora digitifera	ACDI_aug_v2a.00065.t1	OG00000061302	Glycosyl_transferase,NACHT
Acropora digitifera	ACDI_aug_v2a.16643.t1_aug_v2a.16643.t1_aug_v2a.16643.t1_aug_v2a.16643.t1_aug_v2a.16644.t1_aug_v2a.16643.t1_aug_v2a.16644.t1_aug_v2a.16643.t1_aug_v2a.16643.t1_aug_v2a.16644.t1_aug_v2a.16643.t1_aug_v2a.16644	OG00000061139	Glycosyl_transferase,NACHT,LRR
Acropora digitifera	ACDI_aug_v2a.16621.t1	OG00000391118	Connexin,NACHT,LRR
Acropora digitifera	ACDI_aug_v2a.21357.t1	OG0000039514	NACHT
Acropora digitifera	ACDI_aug_v2a.05851.t1	OG0000015651	NACHT,LRR
Acropora digitifera	ACDI_aug_v2a.17380.t1	OG0000193940	DZIP3-like_HEPN,NB-ARC,Tetratricopeptide_repeat
Acropora digitifera	ACDI_aug_v2a.05814.t1	OG00000061653	Glycosyl_transferase,NACHT
Acropora digitifera	ACDI_aug_v2a.03310.t1	OG0000015627	NACHT,LRR
Acropora digitifera	ACDI_aug_v2a.08365.t1	OG0000039233	NACHT
Acropora digitifera	ACDI_aug_v2a.22575.t1	OG00000061660	Glycosyl_transferase,NACHT,LRR
Acropora digitifera	ACDI_aug_v2a.12861.t1	OG0000015995	DZIP3-like_HEPN,NACHT,LRR
Acropora digitifera	ACDI_aug_v2a.03160.t1	OG00000151011	DZIP3-like_HEPN,NACHT,LRR
Acropora digitifera	ACDI_aug_v2a.05315.t1	OG00000061683	Glycosyl_transferase,NACHT
Acropora digitifera	ACDI_aug_v2a.17567.t1	OG0000193951	DZIP3-like_HEPN,NB-ARC,Tetratricopeptide_repeat
Acropora digitifera	ACDI_aug_v2a.03472.t1	OG00000061099	Glycosyl_transferase,NACHT,LRR
Acropora digitifera	ACDI_aug_v2a.23855.t1	OG00000061704	Glycosyl_transferase,NACHT,LRR
Acropora digitifera	ACDI_aug_v2a.17218.t1	OG00000061167	NACHT,LRR
Acropora digitifera	ACDI_aug_v2a.20842.t1	OG00000061290	Glycosyl_transferase,NACHT,LRR
Acropora digitifera	ACDI_aug_v2a.09608.t1	OG00000151200	NACHT,LRR
Acropora digitifera	ACDI_aug_v2a.04440.t1	OG00000061055	Glycosyl_transferase,NACHT
Acropora digitifera	ACDI_aug_v2a.04440.t2	OG00000061055	Glycosyl_transferase,NACHT
Acropora digitifera	ACDI_aug_v2a.04440.t3	OG00000061058	Glycosyl_transferase,NACHT
Acropora digitifera	ACDI_aug_v2a.24639.t1	OG00000061678	Glycosyl_transferase,NACHT,LRR
Acropora digitifera	ACDI_aug_v2a.23356.t1	OG00000971490	DZIP3-like_HEPN,NACHT,WD40
Acropora digitifera	ACDI_aug_v2a.22135.t1	OG0000015280	NACHT
Acropora digitifera	ACDI_aug_v2a.23390.t1	OG0000039786	NACHT,LRR
Acropora digitifera	ACDI_aug_v2a.16244.t1	OG00000061127	Glycosyl_transferase,NACHT,LRR
Acropora digitifera	ACDI_aug_v2a.16643.t1_aug_v2a.16643.t1_aug_v2a.16643.t1_aug_v2a.16644.t1_aug_v2a.16643.t1_aug_v2a.16644.t1	OG00000061139	Glycosyl_transferase,NACHT,LRR
Acropora digitifera	ACDI_aug_v2a.07813.t1	OG0000015657	NACHT,LRR
Acropora digitifera	ACDI_aug_v2a.02784.t1	OG0000006993	Glycosyl_transferase,NACHT,LRR
Acropora digitifera	ACDI_aug_v2a.17785.t1	OG00000061715	Glycosyl_transferase,NACHT
Acropora digitifera	ACDI_aug_v2a.08631.t1	OG00000061725	Glycosyl_transferase,NACHT
Acropora digitifera	ACDI_aug_v2a.22719.t1	OG0000039924	NACHT,LRR
Acropora digitifera	ACDI_aug_v2a.03653.t1	OG00000151067	NACHT,LRR
Acropora digitifera	ACDI_aug_v2a.03208.t1	OG0000015925	DZIP3-like_HEPN,NACHT
Acropora digitifera	ACDI_aug_v2a.19529.t1	OG00121941083	NACHT,NOD2,LRR
Acropora digitifera	ACDI_aug_v2a.23974.t1	OG00000061193	NACHT,LRR
Acropora digitifera	ACDI_aug_v2a.23974.t2	OG00000061194	NACHT,LRR
Acropora digitifera	ACDI_aug_v2a.11076.t1	OG0000006730	Nucleoside_phosphorylase,NACHT
Acropora digitifera	ACDI_aug_v2a.22665.t1	OG00002731113	NB-ARC,Tetratricopeptide_repeat,ZU5
Acropora digitifera	ACDI_aug_v2a.15519.t1	OG0000015417	NACHT
Acropora digitifera	ACDI_aug_v2a.23937.t1	OG00000971441	DZIP3-like_HEPN,NACHT,WD40
Acropora digitifera	ACDI_aug_v2a.02957.t1	OG00000061189	Glycosyl_transferase,NACHT,LRR
Acropora digitifera	ACDI_aug_v2a.12767.t1	OG00000971114	DZIP3-like_HEPN,NACHT,WD40
Acropora digitifera	ACDI_aug_v2a.22254.t1	OG00000061086	Nucleoside_phosphorylase,NACHT
Acropora digitifera	ACDI_aug_v2a.09577.t1	OG00003341606	NB-ARC,Tetratricopeptide_repeat,beta-helix,Zinc_finger
Acropora digitifera	ACDI_aug_v2a.16062.t1	OG00000061286	NACHT,LRR
Acropora digitifera	ACDI_aug_v2a.23387.t1	OG0000015416	NACHT,LRR
Acropora digitifera	ACDI_aug_v2a.00365.t1	OG00000151297	NACHT,LRR
Acropora digitifera	ACDI_aug_v2a.08268.t1	OG0000039551	Connexin,NACHT
Acropora digitifera	ACDI_aug_v2a.24443.t1	OG0000015429	NACHT
Acropora digitifera	ACDI_aug_v2a.13636.t1	OG0000015501	NACHT
Acropora digitifera	ACDI_aug_v2a.08004.t1	OG00000391076	NACHT,LRR
Acropora digitifera	ACDI_aug_v2a.19696.t1	OG00001931215	NB-ARC,Tetratricopeptide_repeat
Acropora digitifera	ACDI_aug_v2a.19696.t2	OG00001931223	NB-ARC,Tetratricopeptide_repeat
Acropora digitifera	ACDI_aug_v2a.19696.t3	OG00001931216	NB-ARC,Tetratricopeptide_repeat
Acropora digitifera	ACDI_aug_v2a.16643.t1_aug_v2a.16644.t1	OG00000061139	Glycosyl_transferase,NACHT,LRR
Acropora digitifera	ACDI_aug_v2a.05876.t1	OG0000006835	NACHT,LRR
Acropora digitifera	ACDI_aug_v2a.00637.t1	OG0000006828	Glycosyl_transferase,NACHT
Acropora digitifera	ACDI_aug_v2a.17467.t1	OG00000061294	NACHT,LRR
Acropora digitifera	ACDI_aug_v2a.16680.t1	OG0000039603	NACHT,LRR
Acropora digitifera	ACDI_aug_v2a.14766.t1	OG00000971343	DZIP3-like_HEPN,NACHT,WD40
Acropora digitifera	ACDI_aug_v2a.00671.t1	OG00001931117	DZIP3-like_HEPN,NB-ARC,Tetratricopeptide_repeat
Acropora digitifera	ACDI_aug_v2a.16331.t1	OG0009906556	DUF4062,NACHT
Acropora digitifera	ACDI_aug_v2a.16643.t1	OG0000015664	NACHT,LRR
Acropora digitifera	ACDI_aug_v2a.20096.t1	OG0000015541	NACHT,LRR
Acropora digitifera	ACDI_aug_v2a.09880.t1	OG00000971415	DZIP3-like_HEPN,NACHT,WD40
Acropora digitifera	ACDI_aug_v2a.22024.t1	OG00000061635	NACHT
Acropora digitifera	ACDI_aug_v2a.17053.t1	OG00000061014	NACHT
Acropora digitifera	ACDI_aug_v2a.24250.t1	OG0000006543	NACHT
Acropora digitifera	ACDI_aug_v2a.00484.t1	OG00000661531	NACHT,DEATH
Acropora digitifera	ACDI_aug_v2a.13080.t1	OG00000062032	Zinc_finger,Reverse_transcriptase,NACHT,LRR
Acropora digitifera	ACDI_aug_v2a.05870.t1	OG0000015473	NACHT
Acropora digitifera	ACDI_aug_v2a.01140.t1	OG0000015553	NACHT
Acropora digitifera	ACDI_aug_v2a.05921.t1	OG00000061113	NACHT,LRR
Acropora digitifera	ACDI_aug_v2a.11662.t1	OG00000061179	NACHT
Acropora digitifera	ACDI_aug_v2a.02735.t1	OG0000015524	NACHT,LRR
Acropora digitifera	ACDI_aug_v2a.03607.t1	OG00000061082	NACHT,LRR
Acropora digitifera	ACDI_aug_v2a.16419.t1	OG00000061191	Nucleoside_phosphorylase,NACHT,LRR
Acropora digitifera	ACDI_aug_v2a.00481.t1	OG00000062201	NACHT,DEATH,Roc,DEATH
Acropora digitifera	ACDI_aug_v2a.00359.t1	OG0000006961	NACHT,LRR
Acropora digitifera	ACDI_aug_v2a.00481.t2	OG00000062226	NACHT,DEATH,Roc,DEATH
Acropora digitifera	ACDI_aug_v2a.08809.t1	OG00000391111	Connexin,NACHT,LRR
Acropora digitifera	ACDI_aug_v2a.21424.t1	OG00000061086	Glycosyl_transferase,NACHT,LRR
Acropora digitifera	ACDI_aug_v2a.11163.t1	OG00000061075	NACHT
Acropora digitifera	ACDI_aug_v2a.13979.t1	OG00000971348	DZIP3-like_HEPN,NACHT
Acropora digitifera	ACDI_aug_v2a.01004.t1	OG0000015965	NACHT,LRR
Acropora digitifera	ACDI_aug_v2a.04329.t1	OG00000151265	NACHT,LRR
Acropora digitifera	ACDI_aug_v2a.19429.t1	OG0000006837	NACHT
Acropora digitifera	ACDI_aug_v2a.12531.t1	OG00002731528	NB-ARC,Tetratricopeptide_repeat,ZU5
Acropora digitifera	ACDI_aug_v2a.18146.t1	OG0000015296	NACHT
Acropora digitifera	ACDI_aug_v2a.17733.t1	OG00000061239	NACHT,LRR
Acropora digitifera	ACDI_aug_v2a.24746.t1	OG00000061119	NACHT,LRR
Acropora digitifera	ACDI_aug_v2a.11846.t1	OG0000015398	NACHT
Acropora digitifera	ACDI_aug_v2a.20824.t1	OG0000039789	NACHT,LRR
Acropora digitifera	ACDI_aug_v2a.23375.t1	OG0000006921	NACHT,LRR
Acropora digitifera	ACDI_aug_v2a.00291.t1	OG00000391094	Connexin,NACHT,LRR
Acropora digitifera	ACDI_aug_v2a.00169.t1	OG00000061161	NACHT,LRR
Acropora digitifera	ACDI_aug_v2a.12979.t1	OG00000061713	Glycosyl_transferase,NACHT,LRR
Acropora digitifera	ACDI_aug_v2a.23026.t1	OG0000015657	NACHT,LRR
Acropora digitifera	ACDI_aug_v2a.20178.t1	OG0000273353	NB-ARC
Acropora digitifera	ACDI_aug_v2a.23026.t2	OG0000015887	DZIP3-like_HEPN,NACHT,LRR
Acropora digitifera	ACDI_aug_v2a.08619.t1	OG00000061512	Glycosyl_transferase,NACHT,LRR
Acropora digitifera	ACDI_aug_v2a.08619.t2	OG00000061525	Glycosyl_transferase,NACHT,LRR
Acropora digitifera	ACDI_aug_v2a.11347.t1	OG00000151258	DZIP3-like_HEPN,NACHT,LRR
Acropora digitifera	ACDI_aug_v2a.03102.t1	OG00000061287	Nucleoside_phosphorylase,NACHT,LRR
Acropora digitifera	ACDI_aug_v2a.11347.t2	OG00000151410	DZIP3-like_HEPN,NACHT,LRR
Acropora digitifera	ACDI_aug_v2a.23372.t1	OG00000061487	NACHT,LRR,Chromo-like
Acropora digitifera	ACDI_aug_v2a.23746.t1	OG0000039457	NACHT,Zinc_finger
Acropora digitifera	ACDI_aug_v2a.08304.t1	OG0000006545	NACHT
Acropora digitifera	ACDI_aug_v2a.06461.t1	OG00000061531	Glycosyl_transferase,NACHT
Acropora digitifera	ACDI_aug_v2a.13536.t1	OG00000151196	NACHT,LRR
Acropora digitifera	ACDI_aug_v2a.04547.t1	OG00000061742	Glycosyl_transferase,NACHT,LRR
Acropora digitifera	ACDI_aug_v2a.00478.t1	OG0000015560	NACHT,LRR
Acropora digitifera	ACDI_aug_v2a.15813.t1	OG0000039707	Connexin,NACHT
Acropora digitifera	ACDI_aug_v2a.08877.t1	OG00007691236	Glycosyl_transferase,NACHT,Tetratricopeptide_repeat
Acropora digitifera	ACDI_aug_v2a.21109.t1	OG0000039899	Connexin,NACHT,LRR
Acropora digitifera	ACDI_aug_v2a.01299.t1	OG00000971376	DZIP3-like_HEPN,NACHT,WD40
Acropora digitifera	ACDI_aug_v2a.08216.t1	OG00000061797	Glycosyl_transferase,NACHT,LRR
Acropora digitifera	ACDI_aug_v2a.00313.t1	OG0000006980	NACHT,LRR
Acropora digitifera	ACDI_aug_v2a.24340.t1	OG00007831428	DUF4062,NACHT,WD40
Acropora digitifera	ACDI_aug_v2a.08216.t2	OG00000061754	Glycosyl_transferase,NACHT,LRR
Acropora digitifera	ACDI_aug_v2a.00313.t2	OG00000061084	NACHT,LRR
Acropora digitifera	ACDI_aug_v2a.18415.t1	OG00000393177	Connexin,NACHT,LRR,NACHT,LRR,Reverse_transcriptase,Connexin,NACHT,LRR
Acropora digitifera	ACDI_aug_v2a.14130.t1	OG00077011100	NACHT,WD40
Acropora digitifera	ACDI_aug_v2a.08528.t1	OG0000039872	NACHT,LRR
Acropora digitifera	ACDI_aug_v2a.19236.t1	OG00000971502	DZIP3-like_HEPN,NACHT
Acropora digitifera	ACDI_aug_v2a.13933.t1	OG0000015468	NACHT
Acropora digitifera	ACDI_aug_v2a.24303.t1	OG00000061399	Glycosyl_transferase,NACHT
Acropora digitifera	ACDI_aug_v2a.16796.t1	OG0000039865	Connexin,NACHT,LRR
Acropora digitifera	ACDI_aug_v2a.13383.t1	OG0000006761	NACHT
Acropora digitifera	ACDI_aug_v2a.13383.t2	OG0000006749	NACHT
Acropora digitifera	ACDI_aug_v2a.12213.t1	OG00000061371	NACHT
Acropora digitifera	ACDI_aug_v2a.08463.t1	OG0000015502	NACHT
Acropora digitifera	ACDI_aug_v2a.14167.t1	OG0000015672	DZIP3-like_HEPN,NACHT
Acropora digitifera	ACDI_aug_v2a.01718.t1	OG0000015779	NACHT,LRR
Acropora digitifera	ACDI_aug_v2a.06730.t1	OG00000061389	Nucleoside_phosphorylase,NACHT,LRR
Acropora digitifera	ACDI_aug_v2a.06730.t2	OG00000061385	Nucleoside_phosphorylase,NACHT,LRR
Acropora digitifera	ACDI_aug_v2a.03544.t1	OG0000006428	NACHT
Acropora digitifera	ACDI_aug_v2a.23369.t1	OG00000061380	NACHT,LRR
Acropora digitifera	ACDI_aug_v2a.00347.t1	OG00000061196	NACHT,LRR
Acropora digitifera	ACDI_aug_v2a.03794.t1	OG00000971281	DZIP3-like_HEPN,NACHT,WD40
Acropora digitifera	ACDI_aug_v2a.06642.t1	OG00001931369	NB-ARC,Tetratricopeptide_repeat,Glycosyl_transferase,DZIP3-like_HEPN
Acropora digitifera	ACDI_aug_v2a.15447.t1	OG00000061260	NACHT,LRR
Acropora digitifera	ACDI_aug_v2a.04677.t1	OG00000391093	NACHT,LRR
Acropora digitifera	ACDI_aug_v2a.11925.t1	OG00000061363	Glycosyl_transferase,NACHT,LRR
Acropora digitifera	ACDI_aug_v2a.07775.t1	OG00000061247	Glycosyl_transferase,NACHT
Acropora digitifera	ACDI_aug_v2a.21673.t1	OG00000151119	NACHT,LRR
Acropora digitifera	ACDI_aug_v2a.21820.t1	OG0000015753	Glycosyl_transferase,NACHT,LRR
Acropora digitifera	ACDI_aug_v2a.21262.t1	OG0000039574	NACHT
Acropora digitifera	ACDI_aug_v2a.12596.t1	OG00000061150	Glycosyl_transferase,NACHT,LRR
Acropora digitifera	ACDI_aug_v2a.02621.t1	OG00000061044	NACHT,LRR
Acropora digitifera	ACDI_aug_v2a.12431.t1	OG0000370792	DEATH,NB-ARC,Tetratricopeptide_repeat
Acropora digitifera	ACDI_aug_v2a.24011.t1	OG00000061395	Nucleoside_phosphorylase,NACHT,LRR
Acropora digitifera	ACDI_aug_v2a.08270.t1	OG00000971254	NACHT,WD40
Acropora digitifera	ACDI_aug_v2a.18443.t1	OG00000061109	NACHT,LRR
Acropora digitifera	ACDI_aug_v2a.05447.t1	OG0000015792	NACHT,LRR
Acropora digitifera	ACDI_aug_v2a.13065.t1	OG00004521290	NACHT,LRR
Acropora digitifera	ACDI_aug_v2a.00616.t1	OG00000151056	NACHT,LRR
Acropora digitifera	ACDI_aug_v2a.24459.t1	OG00000061554	Nucleoside_phosphorylase,NACHT,LRR
Acropora digitifera	ACDI_aug_v2a.19488.t1	OG00000061224	NACHT,LRR
Acropora digitifera	ACDI_aug_v2a.24459.t2	OG00000061527	Nucleoside_phosphorylase,NACHT,LRR
Acropora digitifera	ACDI_aug_v2a.00205.t1	OG0000015885	NACHT,LRR
Acropora digitifera	ACDI_aug_v2a.00205.t2	OG0000015906	NACHT,LRR
Acropora digitifera	ACDI_aug_v2a.04135.t1	OG0000015875	NACHT,LRR
Acropora digitifera	ACDI_aug_v2a.17381.t1	OG0000193940	DZIP3-like_HEPN,NB-ARC,Tetratricopeptide_repeat
Acropora digitifera	ACDI_aug_v2a.00429.t1	OG0000039966	NACHT,LRR
Acropora digitifera	ACDI_aug_v2a.22264.t1	OG00006561493	NACHT,WD40
Acropora digitifera	ACDI_aug_v2a.19397.t1	OG00000061095	NACHT,LRR
Acropora digitifera	ACDI_aug_v2a.13598.t1	OG0000015396	NACHT,LRR
Acropora digitifera	ACDI_aug_v2a.08913.t1	OG00115451618	DZIP3-like_HEPN,NACHT,WD40
Acropora digitifera	ACDI_aug_v2a.21851.t1	OG0000039558	Connexin,NACHT
Acropora digitifera	ACDI_aug_v2a.11145.t1	OG00000061042	NACHT,LRR
Acropora digitifera	ACDI_aug_v2a.07769.t1	OG00003341383	NB-ARC,Tetratricopeptide_repeat,beta-helix
Acropora digitifera	ACDI_aug_v2a.20384.t1	OG00000061658	Glycosyl_transferase,NACHT,LRR
Acropora digitifera	ACDI_aug_v2a.20931.t1	OG00000061236	Nucleoside_phosphorylase,NACHT,LRR
Acropora digitifera	ACDI_aug_v2a.13334.t1	OG0000006818	Glycosyl_transferase,NACHT
Acropora digitifera	ACDI_aug_v2a.00599.t1	OG00003341570	NB-ARC,Tetratricopeptide_repeat,beta-helix,Zinc_finger
Acropora digitifera	ACDI_aug_v2a.01159.t1	OG0000015789	NACHT
Acropora digitifera	ACDI_aug_v2a.18224.t1	OG00000061295	Glycosyl_transferase,NACHT,LRR
Acropora digitifera	ACDI_aug_v2a.07766.t1	OG00003341601	NB-ARC,Tetratricopeptide_repeat,beta-helix,Zinc_finger
Acropora digitifera	ACDI_aug_v2a.11454.t1	OG00000061530	Nucleoside_phosphorylase,NACHT,LRR
Acropora digitifera	ACDI_aug_v2a.15784.t1	OG0000015546	NACHT
Acropora digitifera	ACDI_aug_v2a.21165.t1	OG0000006791	NACHT
Acropora digitifera	ACDI_aug_v2a.18533.t1	OG00000151036	NACHT,LRR
Acropora digitifera	ACDI_aug_v2a.00420.t1	OG0000015542	NACHT,LRR
Acropora digitifera	ACDI_aug_v2a.21477.t1	OG0000015336	NACHT
Acropora digitifera	ACDI_aug_v2a.07814.t1	OG00000151143	Nucleoside_phosphorylase,NACHT,LRR
Acropora digitifera	ACDI_aug_v2a.05849.t1	OG00000391087	Connexin,NACHT,LRR
Acropora digitifera	ACDI_aug_v2a.08584.t1	OG0000015950	NACHT,LRR
Acropora digitifera	ACDI_aug_v2a.13493.t1	OG0000015688	NACHT,NOD2,LRR
Acropora digitifera	ACDI_aug_v2a.14827.t1	OG00000061016	Glycosyl_transferase,NACHT
Acropora digitifera	ACDI_aug_v2a.02113.t1	OG00000971235	DZIP3-like_HEPN,NACHT
Acropora digitifera	ACDI_aug_v2a.17213.t1	OG0000015703	DEATH,NACHT,LRR
Acropora digitifera	ACDI_aug_v2a.19978.t1	OG0000006829	Nucleoside_phosphorylase,NACHT,LRR
Acropora digitifera	ACDI_aug_v2a.16304.t1	OG00000061470	NACHT,LRR
Acropora digitifera	ACDI_aug_v2a.22808.t1	OG00000061088	Glycosyl_transferase,NACHT,LRR
Acropora digitifera	ACDI_aug_v2a.07576.t1	OG0000039878	Connexin,NACHT
Acropora digitifera	ACDI_aug_v2a.24138.t1	OG0000039818	Connexin,NACHT
Acropora digitifera	ACDI_aug_v2a.16643.t1_aug_v2a.16643.t1_aug_v2a.16644.t1	OG00000061139	Glycosyl_transferase,NACHT,LRR
Acropora digitifera	ACDI_aug_v2a.02649.t1	OG0000015784	Glycosyl_transferase,NACHT
Acropora digitifera	ACDI_aug_v2a.23167.t1	OG0000039356	NACHT
Acropora digitifera	ACDI_aug_v2a.18805.t1	OG0000039442	Connexin,NACHT
Acropora digitifera	ACDI_aug_v2a.23479.t1	OG00000061636	Glycosyl_transferase,NACHT,LRR
Acropora digitifera	ACDI_aug_v2a.16562.t1	OG0000039990	Connexin,NACHT,LRR
Acropora digitifera	ACDI_aug_v2a.13104.t1	OG0000193942	DZIP3-like_HEPN,NB-ARC,Tetratricopeptide_repeat
Acropora digitifera	ACDI_aug_v2a.09677.t1	OG0000015817	DZIP3-like_HEPN,NACHT
Acropora digitifera	ACDI_aug_v2a.22292.t1	OG0000097816	NACHT,WD40
Acropora digitifera	ACDI_aug_v2a.22343.t1	OG0003554521	NACHT,Tetratricopeptide_repeat
Acropora digitifera	ACDI_aug_v2a.03155.t1	OG00000971288	DZIP3-like_HEPN,NACHT
Acropora digitifera	ACDI_aug_v2a.10352.t1	OG0000039534	NACHT,LRR
Acropora digitifera	ACDI_aug_v2a.04027.t1	OG00000151069	NACHT,LRR
Acropora digitifera	ACDI_aug_v2a.24070.t1	OG00000061118	NACHT,LRR
Acropora digitifera	ACDI_aug_v2a.18068.t1	OG00007831481	NACHT,WD40
Acropora digitifera	ACDI_aug_v2a.21196.t1	OG00000061106	NACHT,LRR
Acropora digitifera	ACDI_aug_v2a.18615.t1	OG0000039809	NACHT
Acropora digitifera	ACDI_aug_v2a.15429.t1	OG00000971452	DZIP3-like_HEPN,NACHT,WD40
Acropora digitifera	ACDI_aug_v2a.00825.t1	OG0000015362	NACHT
Acropora digitifera	ACDI_aug_v2a.00414.t1	OG00000061469	Glycosyl_transferase,NACHT,LRR
Acropora digitifera	ACDI_aug_v2a.21706.t1	OG00000391035	Connexin,NACHT,LRR
Acropora digitifera	ACDI_aug_v2a.22476.t1	OG0000006764	NACHT
Acropora digitifera	ACDI_aug_v2a.08578.t1	OG0000039759	NACHT,LRR
Acropora digitifera	ACDI_aug_v2a.24257.t1	OG00000061530	Nucleoside_phosphorylase,NACHT,LRR
Acropora digitifera	ACDI_aug_v2a.20746.t1	OG00000061255	Nucleoside_phosphorylase,NACHT,LRR
Acropora digitifera	ACDI_aug_v2a.11757.t1	OG0000193946	DZIP3-like_HEPN,NACHT,Tetratricopeptide_repeat
Acropora digitifera	ACDI_aug_v2a.19782.t1	OG00000061647	Glycosyl_transferase,NACHT,LRR
Acropora digitifera	ACDI_aug_v2a.05877.t1	OG00000061414	Nucleoside_phosphorylase,NACHT,LRR
Acropora digitifera	ACDI_aug_v2a.09172.t1	OG0000039648	NACHT
Acropora digitifera	ACDI_aug_v2a.00760.t1	OG00000061572	Glycosyl_transferase,NACHT,LRR
Acropora digitifera	ACDI_aug_v2a.22377.t1	OG0000193777	DZIP3-like_HEPN,NB-ARC,Tetratricopeptide_repeat
Acropora digitifera	ACDI_aug_v2a.03424.t1	OG0000039565	NACHT
Acropora digitifera	ACDI_aug_v2a.00488.t1	OG0000015470	NACHT
Acropora digitifera	ACDI_aug_v2a.10298.t1	OG0000039911	Connexin,NACHT,LRR
Acropora digitifera	ACDI_aug_v2a.13980.t1	OG00000971472	DZIP3-like_HEPN,NACHT,WD40
Acropora digitifera	ACDI_aug_v2a.03770.t1	OG00000061322	Nucleoside_phosphorylase,NACHT
Acropora digitifera	ACDI_aug_v2a.18425.t1	OG0000015394	NACHT
Acropora digitifera	ACDI_aug_v2a.24401.t1	OG0000015498	NACHT
Acropora digitifera	ACDI_aug_v2a.21876.t1	OG00000061081	NACHT,LRR
Acropora digitifera	ACDI_aug_v2a.08660.t1	OG00000061208	NACHT
Acropora digitifera	ACDI_aug_v2a.08660.t2	OG00000061205	NACHT
Acropora digitifera	ACDI_aug_v2a.00397.t1	OG00000151200	NACHT,LRR
Acropora digitifera	ACDI_aug_v2a.14727.t1	OG00000391149	Connexin,NACHT,LRR
Acropora digitifera	ACDI_aug_v2a.18499.t1	OG0000015502	NACHT
Acropora digitifera	ACDI_aug_v2a.00170.t1	OG00000061137	Glycosyl_transferase,NACHT,LRR
Acropora digitifera	ACDI_aug_v2a.10431.t1	OG0000015710	NACHT,LRR
Acropora digitifera	ACDI_aug_v2a.19155.t1	OG00000061124	NACHT,LRR
Acropora digitifera	ACDI_aug_v2a.21374.t1	OG0002269399	NACHT
Acropora digitifera	ACDI_aug_v2a.11215.t1	OG00000061496	Glycosyl_transferase,NACHT,LRR
Acropora digitifera	ACDI_aug_v2a.11215.t2	OG00000061538	Glycosyl_transferase,NACHT,LRR
Acropora digitifera	ACDI_aug_v2a.03109.t1	OG0000006942	NACHT
Acropora digitifera	ACDI_aug_v2a.10193.t1	OG00000661436	NACHT,Roc,DEATH
Acropora digitifera	ACDI_aug_v2a.10193.t2	OG00000661460	NACHT,Roc,DEATH
Acropora digitifera	ACDI_aug_v2a.10193.t3	OG00000661439	NACHT,Roc,DEATH
Acropora digitifera	ACDI_aug_v2a.05709.t1	OG00000062267	Glycosyl_transferase,DUF1759,Reverse_transcriptase,Retrotransposon,,Ribonuclease_H,NACHT
Acropora digitifera	ACDI_aug_v2a.23379.t1	OG00000971475	DZIP3-like_HEPN,NACHT,WD40
Acropora digitifera	ACDI_aug_v2a.05647.t1	OG00000061284	NACHT
Acropora digitifera	ACDI_aug_v2a.23152.t1	OG00006381563	Reverse_transcriptase,Integrase,Ribonuclease_H,NACHT,LRR
Acropora digitifera	ACDI_aug_v2a.16825.t1	OG0000039832	NACHT,LRR
Acropora digitifera	ACDI_aug_v2a.22243.t1	OG00000391014	NACHT,LRR
Acropora digitifera	ACDI_aug_v2a.22929.t1	OG0000006884	Glycosyl_transferase,NACHT
Acropora digitifera	ACDI_aug_v2a.12719.t1	OG0000006786	Nucleoside_phosphorylase,NACHT
Acropora digitifera	ACDI_aug_v2a.08430.t1	OG00000971414	DZIP3-like_HEPN,NACHT,WD40,Nitrous_oxide_reductase,WD40
Acropora digitifera	ACDI_aug_v2a.06839.t1	OG00000151221	Nucleoside_phosphorylase,NACHT,LRR
Acropora digitifera	ACDI_aug_v2a.03452.t1	OG00000061085	NACHT,LRR
Acropora digitifera	ACDI_aug_v2a.02543.t1	OG0000015670	NACHT
Acropora digitifera	ACDI_aug_v2a.24282.t1	OG0000039545	NACHT
Acropora digitifera	ACDI_aug_v2a.00751.t1	OG0000015813	DEATH,NACHT,LRR
Acropora digitifera	ACDI_aug_v2a.20822.t1	OG0000006963	Glycosyl_transferase,NACHT
Acropora digitifera	ACDI_aug_v2a.08305.t1	OG00000061434	NACHT,LRR
Acropora digitifera	ACDI_aug_v2a.20238.t1	OG00000061142	Glycosyl_transferase,NACHT,LRR
Acropora digitifera	ACDI_aug_v2a.06462.t1	OG00000061139	Glycosyl_transferase,NACHT,LRR
Acropora digitifera	ACDI_aug_v2a.07022.t1	OG0000015623	NACHT,LRR
Acropora digitifera	ACDI_aug_v2a.04548.t1	OG00000062516	Reverse_transcriptase,Ribonuclease_H,Glycosyl_transferase,NACHT,LRR
Acropora digitifera	ACDI_aug_v2a.12305.t1	OG0000273559	NB-ARC
Acropora digitifera	ACDI_aug_v2a.18416.t1	OG0000039834	Connexin,NACHT
Acropora digitifera	ACDI_aug_v2a.19421.t1	OG00000061856	Glycosyl_transferase,NACHT
Acropora digitifera	ACDI_aug_v2a.05700.t1	OG00000151033	LRR,NACHT
Acropora digitifera	ACDI_aug_v2a.02390.t1	OG0000193773	DZIP3-like_HEPN,NB-ARC
Acropora digitifera	ACDI_aug_v2a.07609.t1	OG0000015517	NACHT
Acropora digitifera	ACDI_aug_v2a.18050.t1	OG00000061072	NACHT,LRR
Acropora digitifera	ACDI_aug_v2a.16797.t1	OG0000039625	NACHT
Acropora digitifera	ACDI_aug_v2a.00311.t1	OG00002731709	NB-ARC,Tetratricopeptide_repeat,ZU5,DEATH
Acropora digitifera	ACDI_aug_v2a.24154.t1	OG0000006818	Glycosyl_transferase,NACHT
Acropora digitifera	ACDI_aug_v2a.03574.t1	OG0000015784	DZIP3-like_HEPN,NACHT,LRR
Acropora digitifera	ACDI_aug_v2a.24154.t2	OG0000006794	Glycosyl_transferase,NACHT
Acropora digitifera	ACDI_aug_v2a.22424.t1	OG0000088947	NACHT,LRR
Acropora digitifera	ACDI_aug_v2a.03574.t2	OG0000015860	DZIP3-like_HEPN,NACHT,LRR
Acropora digitifera	ACDI_aug_v2a.12214.t1	OG00000061632	Glycosyl_transferase,NACHT
Acropora digitifera	ACDI_aug_v2a.14318.t1	OG0000039963	Connexin,NACHT,LRR
Acropora digitifera	ACDI_aug_v2a.23957.t1	OG0000015483	NACHT
Acropora digitifera	ACDI_aug_v2a.07059.t1	OG00000061138	NACHT
Acropora digitifera	ACDI_aug_v2a.06334.t1	OG0000006928	NACHT,LRR
Acropora digitifera	ACDI_aug_v2a.12611.t1	OG0000015899	NACHT,LRR
Acropora digitifera	ACDI_aug_v2a.04678.t1	OG00000391075	Connexin,NACHT,LRR
Acropora digitifera	ACDI_aug_v2a.04355.t1	OG0000015555	DEATH,NACHT
Acropora digitifera	ACDI_aug_v2a.06955.t1	OG00000061042	NACHT,LRR
Acropora digitifera	ACDI_aug_v2a.23951.t1	OG00000391096	NACHT,LRR
Acropora digitifera	ACDI_aug_v2a.06867.t1	OG0000006959	NACHT,NOD2
Acropora digitifera	ACDI_aug_v2a.01750.t1	OG0000452846	NACHT,LRR
Acropora digitifera	ACDI_aug_v2a.03792.t1	OG00000971280	DZIP3-like_HEPN,NACHT,WD40
Acropora digitifera	ACDI_aug_v2a.15695.t1	OG00000061288	Nucleoside_phosphorylase,NACHT,LRR
Acropora digitifera	ACDI_aug_v2a.15695.t2	OG00000061295	Nucleoside_phosphorylase,NACHT,LRR
Acropora digitifera	ACDI_aug_v2a.13069.t1	OG0000039601	NACHT,LRR
Acropora digitifera	ACDI_aug_v2a.05485.t1	OG00000061009	Glycosyl_transferase,NACHT
Acropora digitifera	ACDI_aug_v2a.21260.t1	OG00000391035	Connexin,NACHT,LRR
Acropora digitifera	ACDI_aug_v2a.19327.t1	OG0000006810	NACHT
Acropora digitifera	ACDI_aug_v2a.23676.t1	OG0000015424	NACHT
Acropora digitifera	ACDI_aug_v2a.05048.t1	OG00000061185	Glycosyl_transferase,NACHT,LRR
Acropora digitifera	ACDI_aug_v2a.08730.t1	OG00000391033	Connexin,NACHT,LRR
Acropora digitifera	ACDI_aug_v2a.10827.t1	OG0000015287	NACHT
Acropora digitifera	ACDI_aug_v2a.14060.t1	OG00000061615	Nucleoside_phosphorylase,NACHT,LRR
Acropora digitifera	ACDI_aug_v2a.06728.t1	OG00000151266	NACHT,LRR
Acropora digitifera	ACDI_aug_v2a.17759.t1	OG00000391130	NACHT,LRR,Connexin,NACHT
Acropora digitifera	ACDI_aug_v2a.03715.t1	OG0000015449	NACHT
Acropora digitifera	ACDI_aug_v2a.02693.t1	OG0000015639	NACHT,LRR
Acropora digitifera	ACDI_aug_v2a.14658.t1	OG0000015667	NACHT
Acropora digitifera	ACDI_aug_v2a.24145.t1	OG00000391024	Connexin,NACHT,LRR
Acropora digitifera	ACDI_aug_v2a.06413.t1	OG00005291912	DUF4559,NACHT,Ankyrin
Acropora digitifera	ACDI_aug_v2a.02344.t1	OG0000097613	DZIP3-like_HEPN,NACHT
Acropora digitifera	ACDI_aug_v2a.21081.t1	OG00000061177	Glycosyl_transferase,NACHT,LRR
Acropora digitifera	ACDI_aug_v2a.18265.t1	OG00000061557	Glycosyl_transferase,NACHT,LRR
Acropora digitifera	ACDI_aug_v2a.21506.t1	OG00000061499	Nucleoside_phosphorylase,NACHT,LRR
Acropora digitifera	ACDI_aug_v2a.04037.t1	OG0000039967	NACHT,LRR
Acropora digitifera	ACDI_aug_v2a.22265.t1	OG00006561440	NACHT,WD40
Acropora digitifera	ACDI_aug_v2a.03312.t1	OG0000006934	Glycosyl_transferase,NACHT,LRR
Acropora digitifera	ACDI_aug_v2a.24369.t1	OG0000006257	NACHT
Acropora digitifera	ACDI_aug_v2a.16785.t1	OG0000039668	Connexin,NACHT
Acropora digitifera	ACDI_aug_v2a.16620.t1	OG0000039899	Connexin,NACHT,LRR
Acropora digitifera	ACDI_aug_v2a.23633.t1	OG0000015769	NACHT,LRR
Acropora digitifera	ACDI_aug_v2a.06487.t1	OG00000151092	Glycosyl_transferase,NACHT,LRR
Acropora digitifera	ACDI_aug_v2a.11492.t1	OG00000061692	NACHT,DEATH
Acropora digitifera	ACDI_aug_v2a.11492.t2	OG00000061697	NACHT,DEATH
Acropora digitifera	ACDI_aug_v2a.04130.t1	OG0002938771	CARD,DEATH,CARD,NB-ARC,APAF-1,WD40
Acropora digitifera	ACDI_aug_v2a.15689.t1	OG00000391047	Connexin,NACHT,LRR
Acropora digitifera	ACDI_aug_v2a.12999.t1	OG0000015690	NACHT,LRR
Acropora digitifera	ACDI_aug_v2a.12772.t1	OG0000769729	NACHT,Tetratricopeptide_repeat
Acropora digitifera	ACDI_aug_v2a.13332.t1	OG00000061769	DEATH,Roc,NACHT,LRR
Acropora digitifera	ACDI_aug_v2a.20719.t1	OG00000971405	DZIP3-like_HEPN,NACHT,WD40
Acropora digitifera	ACDI_aug_v2a.16308.t1	OG00014602009	DUF4559,NACHT,Ankyrin
Acropora digitifera	ACDI_aug_v2a.02925.t1	OG00000062179	DUF1759,Glycosyl_transferase,NACHT
Acropora digitifera	ACDI_aug_v2a.09607.t1	OG00000061636	NACHT,DEATH
Acropora digitifera	ACDI_aug_v2a.09607.t2	OG00000061660	NACHT,DEATH
Acropora digitifera	ACDI_aug_v2a.20753.t1	OG0000015357	NACHT
Acropora digitifera	ACDI_aug_v2a.05439.t1	OG00000061152	Nucleoside_phosphorylase,NACHT
Acropora digitifera	ACDI_aug_v2a.21886.t1	OG00000061021	NACHT
Acropora digitifera	ACDI_aug_v2a.06356.t1	OG0000015500	NACHT
Acropora digitifera	ACDI_aug_v2a.11761.t1	OG00000061637	Glycosyl_transferase,NACHT,LRR
Acropora digitifera	ACDI_aug_v2a.21126.t1	OG00000061178	NACHT
Acropora digitifera	ACDI_aug_v2a.17699.t1	OG00007691147	Glycosyl_transferase,NACHT,Tetratricopeptide_repeat
Acropora digitifera	ACDI_aug_v2a.22843.t1	OG00000391085	NACHT,LRR
Acropora digitifera	ACDI_aug_v2a.21883.t1	OG0000015496	NACHT
Acropora digitifera	ACDI_aug_v2a.04527.t1	OG00000391080	Connexin,NACHT,LRR
Acropora digitifera	ACDI_aug_v2a.18840.t1	OG0000006942	NACHT,LRR
Acropora digitifera	ACDI_aug_v2a.24136.t1	OG0000039805	NACHT,LRR
Acropora digitifera	ACDI_aug_v2a.24448.t1	OG00000971607	DZIP3-like_HEPN,NB-ARC,NACHT,WD40
Acropora digitifera	ACDI_aug_v2a.09579.t1	OG00003341309	NB-ARC,Tetratricopeptide_repeat,beta-helix
Acropora digitifera	ACDI_aug_v2a.06628.t1	OG00000061494	Glycosyl_transferase,NACHT
Acropora digitifera	ACDI_aug_v2a.13051.t1	OG0000015601	NACHT,LRR
Acropora digitifera	ACDI_aug_v2a.10316.t1	OG0000769730	NB-ARC,Tetratricopeptide_repeat
Acropora digitifera	ACDI_aug_v2a.07945.t1	OG00000061303	Glycosyl_transferase,NACHT,LRR
Acropora digitifera	ACDI_aug_v2a.14184.t1	OG00000061446	Glycosyl_transferase,NACHT,LRR,Zinc_finger,Endonuclease/exonuclease/phosphatase
Acropora digitifera	ACDI_aug_v2a.10166.t1	OG00000151586	DZIP3-like_HEPN,NACHT,DEATH
Acropora digitifera	ACDI_aug_v2a.18800.t1	OG00000061227	NACHT,LRR
Acropora digitifera	ACDI_aug_v2a.00103.t1	OG0000006816	NACHT,LRR
Acropora digitifera	ACDI_aug_v2a.08267.t1	OG00000061277	Glycosyl_transferase,NACHT
Acropora digitifera	ACDI_aug_v2a.14606.t1	OG0000006934	NACHT
Acropora digitifera	ACDI_aug_v2a.05878.t1	OG00000061196	NACHT,LRR
Acropora digitifera	ACDI_aug_v2a.05878.t2	OG00000061197	NACHT,LRR
Acropora digitifera	ACDI_aug_v2a.01270.t1	OG0000006999	NACHT,LRR
Acropora digitifera	ACDI_aug_v2a.14144.t1	OG0000015566	NACHT,LRR
Acropora digitifera	ACDI_aug_v2a.01270.t2	OG00000061000	NACHT,LRR
Acropora digitifera	ACDI_aug_v2a.12910.t1	OG00000061185	Nucleoside_phosphorylase,NACHT,LRR
Acropora digitifera	ACDI_aug_v2a.03425.t1	OG00000391047	Connexin,NACHT,LRR
Acropora digitifera	ACDI_aug_v2a.00412.t1	OG00000061069	NACHT,LRR
Acropora digitifera	ACDI_aug_v2a.13485.t1	OG0000039435	NACHT
Acropora digitifera	ACDI_aug_v2a.10299.t1	OG0000039885	Connexin,NACHT,LRR
Acropora digitifera	ACDI_aug_v2a.02950.t1	OG00000061294	NACHT
Acropora digitifera	ACDI_aug_v2a.13981.t1	OG00000971376	NACHT,WD40
Acropora digitifera	ACDI_aug_v2a.04331.t1	OG0000039599	NACHT
Acropora digitifera	ACDI_aug_v2a.00636.t1	OG0000015726	NACHT,LRR
Acropora digitifera	ACDI_aug_v2a.05710.t1	OG00000061506	Glycosyl_transferase,NACHT
Acropora digitifera	ACDI_aug_v2a.00636.t2	OG0000015838	NACHT,LRR
Acropora digitifera	ACDI_aug_v2a.23159.t1	OG00000061155	Glycosyl_transferase,NACHT,LRR
Acropora digitifera	ACDI_aug_v2a.20869.t1	OG0000039703	NACHT,LRR
Acropora digitifera	ACDI_aug_v2a.22434.t1	OG0000015531	NACHT
Acropora digitifera	ACDI_aug_v2a.02910.t1	OG0000015781	NACHT,LRR
Acropora digitifera	ACDI_aug_v2a.23802.t1	OG00000061505	Glycosyl_transferase,NACHT
Acropora digitifera	ACDI_aug_v2a.18831.t1	OG0004208573	DUF4062,NACHT,Tetratricopeptide_repeat
Acropora digitifera	ACDI_aug_v2a.08386.t1	OG0000039966	Connexin,NACHT,LRR
Acropora digitifera	ACDI_aug_v2a.00483.t1	OG00000661463	NACHT,DEATH,Roc,DEATH
Acropora digitifera	ACDI_aug_v2a.02822.t1	OG0000039930	Connexin,NACHT,LRR
Acropora digitifera	ACDI_aug_v2a.19964.t1	OG00000971478	DZIP3-like_HEPN,NACHT,WD40
Acropora digitifera	ACDI_aug_v2a.15546.t1	OG0000015906	NACHT,LRR
Acropora digitifera	ACDI_aug_v2a.01267.t1	OG0000006880	NACHT,LRR
Porites lobata	Plob_00027206	OG00003341586	NB-ARC,Tetratricopeptide_repeat,beta-helix,Zinc_finger
Porites lobata	Plob_00023148	OG0000385981	DNA_polymerase,NACHT,LRR
Porites lobata	Plob_00023149	OG00003851135	Nucleoside_phosphorylase,NACHT,LRR
Porites lobata	Plob_00020144	OG0000015508	DZIP3-like_HEPN,NACHT
Porites lobata	Plob_00003169	OG00003851131	Nucleoside_phosphorylase,NACHT,LRR
Porites lobata	Plob_00010971	OG00000061371	NACHT,LRR
Porites lobata	Plob_00020147	OG0000015961	NACHT,LRR
Porites lobata	Plob_00045776	OG00000391187	NACHT,LRR
Porites lobata	Plob_00010974	OG00000061304	NACHT,LRR
Porites lobata	Plob_00010975	OG00000061772	Glycosyl_transferase,NACHT,LRR
Porites lobata	Plob_00010935	OG00008011439	Nucleoside_phosphorylase,NACHT,LRR
Porites lobata	Plob_00029402	OG00000391249	NACHT,LRR
Porites lobata	Plob_00029404	OG00000391301	Connexin,NACHT,LRR
Porites lobata	Plob_00025796	OG00000061760	Glycosyl_transferase,NACHT,LRR
Porites lobata	Plob_00025797	OG00000061677	Glycosyl_transferase,NACHT,LRR
Porites lobata	Plob_00025798	OG00000061745	Glycosyl_transferase,NACHT,LRR
Porites lobata	Plob_00029407	OG00000391267	Connexin,NACHT,LRR
Porites lobata	Plob_00029408	OG00000391286	NACHT,LRR
Porites lobata	Plob_00022343	OG0000193997	DZIP3-like_HEPN,NB-ARC,Tetratricopeptide_repeat
Porites lobata	Plob_00016860	OG00000151221	Nucleoside_phosphorylase,NACHT,LRR
Porites lobata	Plob_00012351	OG00099061121	DUF4062,NACHT,WD40
Porites lobata	Plob_00037160	OG0000385919	NACHT,LRR
Porites lobata	Plob_00016863	OG00000151135	Nucleoside_phosphorylase,NACHT,LRR
Porites lobata	Plob_00022309	OG0000193994	DZIP3-like_HEPN,NB-ARC,Tetratricopeptide_repeat
Porites lobata	Plob_00016865	OG00000151197	Nucleoside_phosphorylase,NACHT,LRR
Porites lobata	Plob_00037163	OG0000385918	NACHT,LRR
Porites lobata	Plob_00027951	OG00014602013	DUF4559,NACHT,Ankyrin
Porites lobata	Plob_00023810	OG0000097624	DZIP3-like_HEPN,NACHT
Porites lobata	Plob_00023817	OG00000971773	DZIP3-like_HEPN,NACHT,WD40
Porites lobata	Plob_00013084	OG00000151141	DZIP3-like_HEPN,NACHT,LRR
Porites lobata	Plob_00017963	OG0006968855	DUF4062,NACHT
Porites lobata	Plob_00013043	OG00000151217	DZIP3-like_HEPN,NACHT,LRR
Porites lobata	Plob_00023818	OG00000971162	NACHT,WD40
Porites lobata	Plob_00013046	OG00000151228	DZIP3-like_HEPN,NACHT,LRR
Porites lobata	Plob_00034167	OG00003851068	Nucleoside_phosphorylase,NACHT,LRR
Porites lobata	Plob_00007197	OG00000971464	DZIP3-like_HEPN,NACHT,WD40
Porites lobata	Plob_00007198	OG00000971776	DZIP3-like_HEPN,NACHT,WD40
Porites lobata	Plob_00049720	OG00000061184	DZIP3-like_HEPN,NACHT
Porites lobata	Plob_00041525	OG00002271300	NACHT,Tetratricopeptide_repeat
Porites lobata	Plob_00049767	OG0000656987	Peptidase,Glycosyl_transferase,Peptidase,NACHT
Porites lobata	Plob_00041526	OG00002272056	NACHT,Tetratricopeptide_repeat
Porites lobata	Plob_00010865	OG0000452511	NACHT
Porites lobata	Plob_00029782	OG00000151065	DZIP3-like_HEPN,NACHT,LRR
Porites lobata	Plob_00021177	OG00005292140	DUF4559,NACHT,Ankyrin
Porites lobata	Plob_00016750	OG00000151156	DZIP3-like_HEPN,NACHT,LRR
Porites lobata	Plob_00033360	OG00000971548	DZIP3-like_HEPN,NACHT,WD40
Porites lobata	Plob_00037838	OG0000385772	NACHT,LRR
Porites lobata	Plob_00003761	OG00000252304	NB-ARC,Tetratricopeptide_repeat
Porites lobata	Plob_00038114	OG00000971393	DZIP3-like_HEPN,NACHT
Porites lobata	Plob_00020330	OG0000025714	NB-ARC
Porites lobata	Plob_00028121	OG00000971155	DZIP3-like_HEPN,NACHT,Glycosyl_transferase
Porites lobata	Plob_00038117	OG00000972604	WD40,DZIP3-like_HEPN,NACHT,WD40
Porites lobata	Plob_00003765	OG00000251370	NB-ARC,Tetratricopeptide_repeat
Porites lobata	Plob_00028123	OG00000971483	DZIP3-like_HEPN,NACHT
Porites lobata	Plob_00045184	OG00002271536	NACHT,Tetratricopeptide_repeat
Porites lobata	Plob_00003319	OG00003851140	Nucleoside_phosphorylase,NACHT,LRR
Porites lobata	Plob_00010382	OG00000251120	NB-ARC,Tetratricopeptide_repeat
Porites lobata	Plob_00014811	OG0000015931	NACHT,ZU5
Porites lobata	Plob_00010754	OG0000370765	DEATH,NB-ARC,Tetratricopeptide_repeat
Porites lobata	Plob_00041417	OG00002271469	NACHT,Tetratricopeptide_repeat
Porites lobata	Plob_00010758	OG0000370775	CARD,DEATH,CARD,NB-ARC,Tetratricopeptide_repeat
Porites lobata	Plob_00025982	OG00000251083	NB-ARC,Tetratricopeptide_repeat
Porites lobata	Plob_00000725	OG0000769695	NB-ARC,Tetratricopeptide_repeat
Porites lobata	Plob_00025908	OG00006561842	NACHT,WD40
Porites lobata	Plob_00042966	OG00002272324	NACHT,Tetratricopeptide_repeat
Porites lobata	Plob_00015135	OG00000391487	Peptidase,NACHT,LRR
Porites lobata	Plob_00042109	OG00002271648	NACHT,Tetratricopeptide_repeat
Porites lobata	Plob_00015138	OG0000039968	Nucleoside_phosphorylase,NACHT,LRR
Porites lobata	Plob_00022126	OG0000039963	Connexin,NACHT,LRR
Porites lobata	Plob_00047755	OG00000971419	DZIP3-like_HEPN,NACHT,WD40
Porites lobata	Plob_00012506	OG00000151104	DZIP3-like_HEPN,NACHT,LRR
Porites lobata	Plob_00027360	OG00000391034	NACHT,LRR
Porites lobata	Plob_00023262	OG0000334759	NB-ARC,Tetratricopeptide_repeat
Porites lobata	Plob_00027363	OG00000391052	Connexin,NACHT,LRR
Porites lobata	Plob_00027365	OG00000391205	Nucleoside_phosphorylase,NACHT,LRR
Porites lobata	Plob_00023268	OG00003341589	NB-ARC,Tetratricopeptide_repeat,beta-helix,Zinc_finger
Porites lobata	Plob_00023269	OG00003341806	Glycosyl_transferase,NB-ARC,Tetratricopeptide_repeat,beta-helix
Porites lobata	Plob_00044757	OG00000391608	Peptidase,NACHT,LRR
Porites lobata	Plob_00003202	OG00003851299	Nucleoside_phosphorylase,NACHT,LRR
Porites lobata	Plob_00003206	OG00003851685	Nucleoside_phosphorylase,NACHT,LRR
Porites lobata	Plob_00035080	OG00003341570	NB-ARC,Tetratricopeptide_repeat,beta-helix,Zinc_finger
Porites lobata	Plob_00035082	OG00003341345	NB-ARC,Tetratricopeptide_repeat,beta-helix,Zinc_finger
Porites lobata	Plob_00035083	OG0000334668	NB-ARC
Porites lobata	Plob_00029193	OG00000971180	NACHT,WD40
Porites lobata	Plob_00035008	OG00037782112	GAF-like,3'5'-cyclic_nucleotide_phosphodiesterase,NACHT,LRR
Porites lobata	Plob_00029194	OG00000971105	DZIP3-like_HEPN,NACHT,WD40
Porites lobata	Plob_00008897	OG0000015636	DZIP3-like_HEPN,NACHT
Porites lobata	Plob_00029195	OG00000972295	DZIP3-like_HEPN,NACHT,WD40,DZIP3-like_HEPN,NACHT
Porites lobata	Plob_00029196	OG00000971665	DZIP3-like_HEPN,NACHT,WD40
Porites lobata	Plob_00042033	OG0000015789	DEATH,NACHT,LRR
Porites lobata	Plob_00015881	OG00004521322	NACHT,LRR
Porites lobata	Plob_00011372	OG00000061576	Peptidase,NACHT,LRR
Porites lobata	Plob_00011375	OG00000151142	NACHT,LRR
Porites lobata	Plob_00036184	OG00000971468	DZIP3-like_HEPN,NACHT,WD40
Porites lobata	Plob_00036553	OG00000061776	Glycosyl_transferase,NACHT,LRR
Porites lobata	Plob_00036557	OG00000061089	Glycosyl_transferase,NACHT
Porites lobata	Plob_00012800	OG00003851613	Nucleoside_phosphorylase,NACHT,LRR
Porites lobata	Plob_00037690	OG00004521491	NACHT,LRR
Porites lobata	Plob_00012801	OG00003851387	Nucleoside_phosphorylase,NACHT,LRR
Porites lobata	Plob_00012804	OG00003851095	Nucleoside_phosphorylase,NACHT
Porites lobata	Plob_00012807	OG00003851237	NACHT,LRR
Porites lobata	Plob_00006545	OG00080581588	NB-ARC,Tetratricopeptide_repeat,beta-helix,Zinc_finger
Porites lobata	Plob_00006547	OG00003341605	NB-ARC,Tetratricopeptide_repeat,beta-helix,Zinc_finger
Porites lobata	Plob_00030961	OG00000391130	Connexin,NACHT,LRR
Porites lobata	Plob_00030594	OG00000251573	NB-ARC,Tetratricopeptide_repeat
Porites lobata	Plob_00003171	OG00003851220	Nucleoside_phosphorylase,NACHT,LRR
Porites lobata	Plob_00013577	OG00000971341	NB-ARC,NACHT,WD40,Endoribonuclease
Porites lobata	Plob_00030965	OG00000391147	Connexin,NACHT,LRR
Porites lobata	Plob_00030966	OG00000391132	Connexin,NACHT,LRR
Porites lobata	Plob_00020150	OG00000151299	DZIP3-like_HEPN,NACHT,LRR
Porites lobata	Plob_00030967	OG0000039787	Connexin,NACHT
Porites lobata	Plob_00034617	OG00021791983	NACHT,Tetratricopeptide_repeat
Porites lobata	Plob_00034618	OG00021791933	NACHT,Tetratricopeptide_repeat
Porites lobata	Plob_00049431	OG0000015513	NACHT,LRR
Porites lobata	Plob_00010980	OG00000061858	NACHT,LRR
Porites lobata	Plob_00010981	OG00000061712	NACHT,LRR
Porites lobata	Plob_00010982	OG00000062513	Glycosyl_transferase,NACHT,LRR
Porites lobata	Plob_00010984	OG00000061726	NACHT,LRR
Porites lobata	Plob_00010946	OG00000061727	NACHT,LRR
Porites lobata	Plob_00010988	OG00000061696	Glycosyl_transferase,NACHT,LRR
Porites lobata	Plob_00010949	OG00008011016	NACHT,LRR
Porites lobata	Plob_00035347	OG0000025525	Peptidase,NB-ARC
Porites lobata	Plob_00029410	OG00000391217	NACHT,LRR
Porites lobata	Plob_00025769	OG00000061839	Nucleoside_phosphorylase,NACHT,LRR
Porites lobata	Plob_00046805	OG00006561344	NACHT
Porites lobata	Plob_00036406	OG00003851257	NACHT,LRR
Porites lobata	Plob_00016870	OG00000151285	Nucleoside_phosphorylase,NACHT,LRR
Porites lobata	Plob_00016876	OG0000015821	NACHT,LRR
Porites lobata	Plob_00033401	OG0001582564	NACHT
Porites lobata	Plob_00016877	OG00000151018	Nucleoside_phosphorylase,NACHT,LRR
Porites lobata	Plob_00033402	OG00000151326	DUF4559,NACHT,LRR
Porites lobata	Plob_00006471	OG00022691130	DUF4062,NACHT,Tetratricopeptide_repeat
Porites lobata	Plob_00033404	OG00000151111	NACHT,LRR
Porites lobata	Plob_00023820	OG00000971550	DZIP3-like_HEPN,NACHT,WD40
Porites lobata	Plob_00023821	OG00000971429	DZIP3-like_HEPN,NACHT,WD40
Porites lobata	Plob_00027183	OG00003341601	NB-ARC,Tetratricopeptide_repeat,beta-helix,Zinc_finger
Porites lobata	Plob_00033408	OG00000151356	DUF4559,NACHT,LRR
Porites lobata	Plob_00034171	OG00003851264	Nucleoside_phosphorylase,NACHT,LRR
Porites lobata	Plob_00034177	OG00003851520	Nucleoside_phosphorylase,NACHT,LRR
Porites lobata	Plob_00041531	OG00002271710	NACHT,Tetratricopeptide_repeat
Porites lobata	Plob_00018291	OG00002271476	NACHT,Tetratricopeptide_repeat
Porites lobata	Plob_00041533	OG00002271961	Nucleoside_phosphorylase,NACHT,Tetratricopeptide_repeat
Porites lobata	Plob_00041534	OG00002271936	NACHT,Tetratricopeptide_repeat
Porites lobata	Plob_00021180	OG00005292115	DUF4559,NACHT,Ankyrin
Porites lobata	Plob_00008266	OG00107261841	DUF4062,NACHT,WD40
Porites lobata	Plob_00029752	OG00003851150	Nucleoside_phosphorylase,NACHT,LRR
Porites lobata	Plob_00029759	OG00003851177	Nucleoside_phosphorylase,NACHT,LRR
Porites lobata	Plob_00032601	OG00000151177	DZIP3-like_HEPN,NACHT,LRR
Porites lobata	Plob_00011977	OG00000151180	NACHT,LRR
Porites lobata	Plob_00032603	OG00000151209	Nucleoside_phosphorylase,NACHT,LRR
Porites lobata	Plob_00032606	OG00000151670	NACHT,LRR
Porites lobata	Plob_00037840	OG00003851274	Glycosyl_transferase,NACHT,LRR
Porites lobata	Plob_00037841	OG00003851303	Glycosyl_transferase,NACHT,LRR
Porites lobata	Plob_00003771	OG00000251429	NB-ARC,Tetratricopeptide_repeat
Porites lobata	Plob_00028131	OG0000097747	DZIP3-like_HEPN,NACHT
Porites lobata	Plob_00038128	OG00000971356	ubiquitin,DZIP3-like_HEPN,NACHT,WD40
Porites lobata	Plob_00003776	OG00000251370	NB-ARC,Tetratricopeptide_repeat
Porites lobata	Plob_00028136	OG00000971518	DZIP3-like_HEPN,NACHT,WD40
Porites lobata	Plob_00028137	OG00000971536	DZIP3-like_HEPN,NACHT,WD40
Porites lobata	Plob_00028138	OG0000097580	DZIP3-like_HEPN,NACHT
Porites lobata	Plob_00028139	OG00000972177	WD40,DZIP3-like_HEPN,NACHT,WD40
Porites lobata	Plob_00010354	OG00000251260	NB-ARC,Tetratricopeptide_repeat
Porites lobata	Plob_00014823	OG00000151035	DZIP3-like_HEPN,NACHT,LRR
Porites lobata	Plob_00018964	OG00144711202	NACHT,LRR
Porites lobata	Plob_00018145	OG00001931503	DZIP3-like_HEPN,NB-ARC,Tetratricopeptide_repeat,DZIP3-like_HEPN,Tetratricopeptide_repeat
Porites lobata	Plob_00014828	OG0000015860	NACHT,LRR
Porites lobata	Plob_00021812	OG00029382301	CARD,DEATH,CARD,DEATH,CARD,NB-ARC,APAF-1,WD40
Porites lobata	Plob_00004019	OG0000801823	Nucleoside_phosphorylase,NACHT
Porites lobata	Plob_00025916	OG00006561628	NACHT,WD40
Porites lobata	Plob_00025917	OG00006561698	NACHT,WD40
Porites lobata	Plob_00011003	OG00121941123	NACHT,NOD2,LRR
Porites lobata	Plob_00042978	OG00021791774	NACHT,Tetratricopeptide_repeat
Porites lobata	Plob_00019245	OG0000370822	DEATH,NB-ARC,Tetratricopeptide_repeat
Porites lobata	Plob_00012510	OG00000151055	DZIP3-like_HEPN,NACHT
Porites lobata	Plob_00012518	OG00000151342	DZIP3-like_HEPN,NACHT,LRR
Porites lobata	Plob_00003214	OG00003851184	Nucleoside_phosphorylase,NACHT,LRR
Porites lobata	Plob_00045820	OG00002271164	NACHT,Tetratricopeptide_repeat
Porites lobata	Plob_00020276	OG00002731775	NB-ARC,Tetratricopeptide_repeat,ZU5,DEATH
Porites lobata	Plob_00020277	OG00002731909	NACHT,Tetratricopeptide_repeat,ZU5,Glycosyl_transferase
Porites lobata	Plob_00020278	OG00002731814	NB-ARC,Tetratricopeptide_repeat,ZU5,DEATH
Porites lobata	Plob_00035090	OG00003341541	NB-ARC,Tetratricopeptide_repeat,beta-helix,Zinc_finger
Porites lobata	Plob_00035091	OG0000334981	NB-ARC,Tetratricopeptide_repeat
Porites lobata	Plob_00035095	OG00003341544	NB-ARC,Tetratricopeptide_repeat,beta-helix,Zinc_finger
Porites lobata	Plob_00000210	OG00115451336	DZIP3-like_HEPN,NACHT,WD40
Porites lobata	Plob_00035096	OG00003341555	NB-ARC,Tetratricopeptide_repeat,beta-helix,Zinc_finger
Porites lobata	Plob_00000218	OG00115451217	NACHT,WD40
Porites lobata	Plob_00046144	OG0000025993	NB-ARC,Tetratricopeptide_repeat
Porites lobata	Plob_00042864	OG00002272005	NB-ARC,Tetratricopeptide_repeat
Porites lobata	Plob_00036562	OG0000006727	Glycosyl_transferase,NACHT
Porites lobata	Plob_00042869	OG00002272272	Nucleoside_phosphorylase,NB-ARC,Tetratricopeptide_repeat
Porites lobata	Plob_00015898	OG00004523045	NACHT,LRR,NACHT,LRR
Porites lobata	Plob_00043597	OG00000061522	Glycosyl_transferase,NACHT,LRR
Porites lobata	Plob_00012402	OG0000385893	NACHT,LRR
Porites lobata	Plob_00012403	OG00003851198	Nucleoside_phosphorylase,NACHT,LRR
Porites lobata	Plob_00033111	OG0000385793	NACHT,LRR
Porites lobata	Plob_00043599	OG00000061193	NACHT,LRR
Porites lobata	Plob_00012404	OG00003851137	Nucleoside_phosphorylase,NACHT,LRR
Porites lobata	Plob_00006550	OG00080581606	NB-ARC,Tetratricopeptide_repeat,beta-helix,Zinc_finger
Porites lobata	Plob_00006961	OG00077011528	DUF4062,NACHT,WD40
Porites lobata	Plob_00006962	OG00077011215	NACHT,WD40
Porites lobata	Plob_00006553	OG00080581602	NB-ARC,Tetratricopeptide_repeat,beta-helix,Zinc_finger
Porites lobata	Plob_00023160	OG00003851171	Nucleoside_phosphorylase,NACHT,LRR
Porites lobata	Plob_00012409	OG00003851139	Nucleoside_phosphorylase,NACHT,LRR
Porites lobata	Plob_00006556	OG00080581604	NB-ARC,Tetratricopeptide_repeat,beta-helix,Zinc_finger
Porites lobata	Plob_00023166	OG00003851407	NACHT,LRR,Intraflagellar_transport_complex_B
Porites lobata	Plob_00023167	OG00003851085	Nucleoside_phosphorylase,NACHT,LRR
Porites lobata	Plob_00040103	OG00002271815	Nucleoside_phosphorylase,NB-ARC,Tetratricopeptide_repeat
Porites lobata	Plob_00003180	OG00003851107	Nucleoside_phosphorylase,NACHT,LRR
Porites lobata	Plob_00013545	OG00000971537	DZIP3-like_HEPN,NB-ARC,NACHT,WD40,Endoribonuclease
Porites lobata	Plob_00048719	OG0000015843	NACHT,LRR
Porites lobata	Plob_00020161	OG00000151096	DZIP3-like_HEPN,NACHT,LRR
Porites lobata	Plob_00003185	OG0000385925	NACHT,LRR
Porites lobata	Plob_00003187	OG00003851651	Nucleoside_phosphorylase,NACHT,LRR
Porites lobata	Plob_00020164	OG00000151158	DZIP3-like_HEPN,NACHT,LRR
Porites lobata	Plob_00024226	OG00000151428	DZIP3-like_HEPN,NACHT,LRR
Porites lobata	Plob_00007209	OG00000971355	DZIP3-like_HEPN,NACHT,WD40
Porites lobata	Plob_00010992	OG00008011316	Nucleoside_phosphorylase,NACHT,LRR
Porites lobata	Plob_00024227	OG00000151523	DZIP3-like_HEPN,NACHT,LRR
Porites lobata	Plob_00010993	OG0000801629	Nucleoside_phosphorylase,NACHT
Porites lobata	Plob_00010952	OG00000061288	NACHT,LRR
Porites lobata	Plob_00010994	OG00008011363	Nucleoside_phosphorylase,NACHT,LRR
Porites lobata	Plob_00010996	OG00008011310	Nucleoside_phosphorylase,NACHT,LRR
Porites lobata	Plob_00010955	OG00000061861	Glycosyl_transferase,NACHT,LRR
Porites lobata	Plob_00010998	OG00008011642	Nucleoside_phosphorylase,NACHT,LRR
Porites lobata	Plob_00010999	OG00008011310	Nucleoside_phosphorylase,NACHT,LRR
Porites lobata	Plob_00010958	OG0000006817	Glycosyl_transferase,NACHT
Porites lobata	Plob_00019802	OG00008011232	Nucleoside_phosphorylase,NACHT,LRR
Porites lobata	Plob_00001690	OG0000370781	DEATH,NB-ARC,Tetratricopeptide_repeat
Porites lobata	Plob_00042309	OG00000251261	NB-ARC,Tetratricopeptide_repeat
Porites lobata	Plob_00047540	OG00000391862	Connexin,NACHT,LRR,NACHT,LRR
Porites lobata	Plob_00022324	OG0000193968	DZIP3-like_HEPN,NB-ARC,Tetratricopeptide_repeat
Porites lobata	Plob_00022328	OG0000193733	NB-ARC,Tetratricopeptide_repeat
Porites lobata	Plob_00033410	OG00000151438	NACHT,LRR
Porites lobata	Plob_00023830	OG00000971505	DZIP3-like_HEPN,NACHT,WD40
Porites lobata	Plob_00027154	OG0000039835	Nucleoside_phosphorylase,NACHT,LRR
Porites lobata	Plob_00023833	OG00000971392	DZIP3-like_HEPN,NACHT,WD40
Porites lobata	Plob_00027156	OG00000391039	Nucleoside_phosphorylase,NACHT,LRR
Porites lobata	Plob_00023835	OG00000971556	DZIP3-like_HEPN,NACHT,WD40
Porites lobata	Plob_00013061	OG00000151206	Nucleoside_phosphorylase,NACHT,LRR
Porites lobata	Plob_00044502	OG00000251041	NB-ARC,Tetratricopeptide_repeat
Porites lobata	Plob_00023836	OG00000971490	DZIP3-like_HEPN,NACHT,WD40
Porites lobata	Plob_00023837	OG00000971558	DZIP3-like_HEPN,NACHT,WD40
Porites lobata	Plob_00013022	OG0000006839	Peptidase,NACHT
Porites lobata	Plob_00023838	OG00000971554	DZIP3-like_HEPN,NACHT,WD40
Porites lobata	Plob_00040406	OG00000971540	DZIP3-like_HEPN,NACHT,WD40
Porites lobata	Plob_00040407	OG00000971043	DZIP3-like_HEPN,NACHT,WD40
Porites lobata	Plob_00020051	OG00008011618	Connexin,Nucleoside_phosphorylase,NACHT,LRR
Porites lobata	Plob_00020055	OG00008011280	Nucleoside_phosphorylase,NACHT,LRR
Porites lobata	Plob_00041504	OG00002272506	NACHT,Tetratricopeptide_repeat
Porites lobata	Plob_00041508	OG00002272602	Nucleoside_phosphorylase,NACHT,Tetratricopeptide_repeat
Porites lobata	Plob_00000071	OG0000334759	NB-ARC
Porites lobata	Plob_00000483	OG00004521160	NACHT,LRR
Porites lobata	Plob_00029761	OG00003851143	Nucleoside_phosphorylase,NACHT,LRR
Porites lobata	Plob_00029763	OG0000385850	NACHT,LRR
Porites lobata	Plob_00029395	OG0000039683	NACHT
Porites lobata	Plob_00029765	OG0000015310	DZIP3-like_HEPN,NACHT
Porites lobata	Plob_00046333	OG0000227983	NB-ARC,Tetratricopeptide_repeat
Porites lobata	Plob_00029768	OG00000151107	DZIP3-like_HEPN,NACHT,LRR
Porites lobata	Plob_00029399	OG00000391238	NACHT,LRR
Porites lobata	Plob_00032610	OG00000151198	DZIP3-like_HEPN,NACHT,LRR
Porites lobata	Plob_00022257	OG00000251702	NB-ARC,Tetratricopeptide_repeat
Porites lobata	Plob_00006740	OG00008011290	Nucleoside_phosphorylase,NACHT,LRR
Porites lobata	Plob_00027419	OG0000039910	Nucleoside_phosphorylase,NACHT
Porites lobata	Plob_00038131	OG00000971458	DZIP3-like_HEPN,NACHT,WD40
Porites lobata	Plob_00044479	OG00006561739	NACHT
Porites lobata	Plob_00038133	OG00000971389	DZIP3-like_HEPN,NACHT,WD40
Porites lobata	Plob_00028140	OG00000971543	DZIP3-like_HEPN,NACHT,WD40
Porites lobata	Plob_00038177	OG00002271663	Nucleoside_phosphorylase,NACHT,Tetratricopeptide_repeat
Porites lobata	Plob_00028141	OG00000971028	DZIP3-like_HEPN,NACHT,WD40
Porites lobata	Plob_00030759	OG00000971543	DZIP3-like_HEPN,NACHT,WD40
Porites lobata	Plob_00041842	OG00000971524	DZIP3-like_HEPN,NACHT,WD40
Porites lobata	Plob_00041843	OG00000971581	DZIP3-like_HEPN,NACHT,WD40
Porites lobata	Plob_00018930	OG00003851233	Nucleoside_phosphorylase,NACHT,LRR
Porites lobata	Plob_00010362	OG00000251118	NB-ARC,Tetratricopeptide_repeat
Porites lobata	Plob_00018568	OG00000151229	DZIP3-like_HEPN,NACHT,LRR
Porites lobata	Plob_00025960	OG00000251128	NB-ARC,Tetratricopeptide_repeat
Porites lobata	Plob_00025963	OG00000251143	NB-ARC,Tetratricopeptide_repeat
Porites lobata	Plob_00046220	OG00003851141	Nucleoside_phosphorylase,NACHT,LRR
Porites lobata	Plob_00042575	OG0000273961	NB-ARC,Tetratricopeptide_repeat
Porites lobata	Plob_00011464	OG0000025827	NB-ARC,Tetratricopeptide_repeat
Porites lobata	Plob_00011465	OG00000251123	NB-ARC,Tetratricopeptide_repeat
Porites lobata	Plob_00042947	OG00007833487	DUF4062,NACHT,WD40,DUF4062,NACHT,WD40
Porites lobata	Plob_00015118	OG00000391148	Nucleoside_phosphorylase,NACHT,LRR
Porites lobata	Plob_00001066	OG0000039424	Connexin,NACHT
Porites lobata	Plob_00005535	OG0000193829	DZIP3-like_HEPN,NB-ARC,Tetratricopeptide_repeat
Porites lobata	Plob_00005536	OG00001931318	NB-ARC,NACHT,Tetratricopeptide_repeat,DZIP3-like_HEPN,NB-ARC
Porites lobata	Plob_00027340	OG0000039998	NACHT,LRR
Porites lobata	Plob_00027342	OG00000391059	NACHT,LRR
Porites lobata	Plob_00040670	OG00000972507	DZIP3-like_HEPN,NACHT,WD40,DZIP3-like_HEPN,NACHT,WD40
Porites lobata	Plob_00027344	OG00000391052	Connexin,NACHT,LRR
Porites lobata	Plob_00040671	OG00000971561	DZIP3-like_HEPN,NACHT,WD40
Porites lobata	Plob_00027346	OG0000039726	NACHT
Porites lobata	Plob_00035064	OG00003341573	NB-ARC,Tetratricopeptide_repeat,beta-helix,Zinc_finger
Porites lobata	Plob_00021347	OG00000151227	Nucleoside_phosphorylase,NACHT,LRR
Porites lobata	Plob_00021349	OG00000151085	Nucleoside_phosphorylase,NACHT,LRR
Porites lobata	Plob_00032022	OG0000015785	NACHT,LRR
Porites lobata	Plob_00011358	OG00000061714	Peptidase,NACHT,LRR
Porites lobata	Plob_00022447	OG0000015553	NACHT,LRR
Porites lobata	Plob_00012411	OG00003851117	Nucleoside_phosphorylase,NACHT,LRR
Porites lobata	Plob_00012413	OG00003851276	Nucleoside_phosphorylase,NACHT,LRR
Porites lobata	Plob_00012046	OG00000151315	DUF4559,NACHT,LRR
Porites lobata	Plob_00012415	OG0000385925	NACHT,LRR
Porites lobata	Plob_00012047	OG0000015900	NACHT,LRR
Porites lobata	Plob_00012048	OG00000151323	DUF4559,NACHT,LRR
Porites lobata	Plob_00023996	OG00000971457	DZIP3-like_HEPN,NACHT,WD40
Porites lobata	Plob_00023998	OG0000097603	DZIP3-like_HEPN,NACHT
Porites lobata	Plob_00044665	OG00000391131	Nucleoside_phosphorylase,NACHT,LRR
Porites lobata	Plob_00013596	OG00000971390	DZIP3-like_HEPN,NB-ARC,NACHT,WD40
Porites lobata	Plob_00044669	OG00000391052	Nucleoside_phosphorylase,NACHT,LRR
Porites lobata	Plob_00003192	OG00003851680	Nucleoside_phosphorylase,NACHT,LRR
Porites lobata	Plob_00003196	OG00003851121	Nucleoside_phosphorylase,NACHT,LRR
Porites lobata	Plob_00020131	OG00006561930	Peptidase,Glycosyl_transferase,NACHT,WD40
Porites lobata	Plob_00020175	OG00000151241	DZIP3-like_HEPN,NACHT,LRR
Porites lobata	Plob_00010960	OG00000061843	Glycosyl_transferase,NACHT,LRR
Porites lobata	Plob_00010963	OG00000061515	Glycosyl_transferase,NACHT,LRR
Porites lobata	Plob_00010964	OG00008011131	Nucleoside_phosphorylase,NACHT,LRR
Porites lobata	Plob_00010967	OG00000061725	Glycosyl_transferase,NACHT,LRR
Porites lobata	Plob_00035324	OG00000391105	NACHT,LRR
Porites lobata	Plob_00010969	OG00000061904	NACHT,LRR
Porites lobata	Plob_00025785	OG00000061309	NACHT,LRR
Porites lobata	Plob_00042311	OG00000251195	NB-ARC,Tetratricopeptide_repeat
Porites lobata	Plob_00021604	OG00000151164	NACHT,LRR
Porites lobata	Plob_00011281	OG0005494853	DUF4062,NACHT
Porites lobata	Plob_00011240	OG00000151627	Glycosyl_transferase,DZIP3-like_HEPN,NACHT,LRR
Porites lobata	Plob_00046047	OG00008011531	Nucleoside_phosphorylase,NACHT,LRR
Porites lobata	Plob_00019487	OG0000039792	NACHT,LRR
Porites lobata	Plob_00022333	OG0000193549	NB-ARC,Tetratricopeptide_repeat
Porites lobata	Plob_00016850	OG00000151464	Nucleoside_phosphorylase,NACHT,LRR,Nucleoside_phosphorylase
Porites lobata	Plob_00016851	OG0000015989	Nucleoside_phosphorylase,NACHT,LRR
Porites lobata	Plob_00033830	OG00000972635	DZIP3-like_HEPN,WD40,DZIP3-like_HEPN,NACHT,WD40
Porites lobata	Plob_00012798	OG00003851143	Nucleoside_phosphorylase,NACHT,LRR
Porites lobata	Plob_00033833	OG00000971599	DZIP3-like_HEPN,NACHT,WD40
Porites lobata	Plob_00016858	OG00000151087	Nucleoside_phosphorylase,NACHT,LRR
Porites lobata	Plob_00016859	OG00000151098	Nucleoside_phosphorylase,NACHT,LRR
Porites lobata	Plob_00033837	OG00000971473	DZIP3-like_HEPN,NACHT,WD40
Porites lobata	Plob_00027163	OG00000391034	NACHT,LRR
Porites lobata	Plob_00023805	OG00000971669	DZIP3-like_HEPN,NACHT,WD40
Porites lobata	Plob_00013892	OG00003702770	NB-ARC,Tetratricopeptide_repeat,Roc,Nucleoside_phosphorylase,Roc
Porites lobata	Plob_00013076	OG00000151237	DZIP3-like_HEPN,NACHT,LRR
Porites lobata	Plob_00013079	OG00000151151	DZIP3-like_HEPN,NACHT,LRR
Porites lobata	Plob_00038624	OG00026751165	NB-ARC,Protein_kinase
Porites lobata	Plob_00041510	OG00002272186	Nucleoside_phosphorylase,NACHT,Tetratricopeptide_repeat
Porites lobata	Plob_00049754	OG00006561780	Glycosyl_transferase,NACHT,WD40
Porites lobata	Plob_00049756	OG00006561461	NACHT,WD40
Porites lobata	Plob_00008240	OG00002271490	NACHT,Tetratricopeptide_repeat
Porites lobata	Plob_00045209	OG00004521404	NACHT
Porites lobata	Plob_00029771	OG0000015911	DZIP3-like_HEPN,NACHT,LRR
Porites lobata	Plob_00029778	OG00000151111	DZIP3-like_HEPN,NACHT,LRR
Porites lobata	Plob_00029779	OG00000151089	DZIP3-like_HEPN,NACHT,LRR
Porites lobata	Plob_00033351	OG00000971142	DZIP3-like_HEPN,NACHT,Glycosyl_transferase
Porites lobata	Plob_00037866	OG00004521005	NACHT
Porites lobata	Plob_00016749	OG00000151172	DZIP3-like_HEPN,NACHT,LRR
Porites lobata	Plob_00027420	OG00000391087	Nucleoside_phosphorylase,NACHT,LRR
Porites lobata	Plob_00027421	OG00000391033	Nucleoside_phosphorylase,NACHT,LRR
Porites lobata	Plob_00048910	OG0000015649	NACHT,LRR
Porites lobata	Plob_00027425	OG00000391123	Nucleoside_phosphorylase,NACHT,LRR
Porites lobata	Plob_00038181	OG00002272039	Nucleoside_phosphorylase,NACHT,Tetratricopeptide_repeat
Porites lobata	Plob_00030767	OG00000971162	NACHT,WD40
Porites lobata	Plob_00045950	OG00005291981	DUF4559,NACHT,Ankyrin
Porites lobata	Plob_00045173	OG00002272853	NACHT,Tetratricopeptide_repeat
Porites lobata	Plob_00049233	OG00000251659	NB-ARC,Tetratricopeptide_repeat
Porites lobata	Plob_00041818	OG00011301611	DUF4559,NACHT,Tetratricopeptide_repeat
Porites lobata	Plob_00008911	OG00000151950	DZIP3-like_HEPN,Peptidase,DZIP3-like_HEPN,NACHT,LRR
Porites lobata	Plob_00014809	OG00000151174	NACHT,ZU5,DEATH
Porites lobata	Plob_00025971	OG00000251803	NB-ARC,Tetratricopeptide_repeat
Porites lobata	Plob_00025973	OG00000251363	NB-ARC,Tetratricopeptide_repeat
Porites lobata	Plob_00015121	OG00000391040	Nucleoside_phosphorylase,NACHT,LRR
Porites lobata	Plob_00015900	OG00004521100	NACHT,LRR
Porites lobata	Plob_00042956	OG00007831779	DUF4062,NACHT,WD40
Porites lobata	Plob_00015902	OG0000452587	NACHT,LRR
Porites lobata	Plob_00042509	OG00042081244	DUF4062,NACHT,Tetratricopeptide_repeat
Porites lobata	Plob_00015127	OG00000391387	Peptidase,Nucleoside_phosphorylase,NACHT,LRR
Porites lobata	Plob_00015906	OG00004522013	NACHT,LRR
Porites lobata	Plob_00027351	OG00000391032	Connexin,NACHT,LRR
Porites lobata	Plob_00027353	OG0000039603	NACHT
Porites lobata	Plob_00023253	OG00003341573	NB-ARC,Tetratricopeptide_repeat,beta-helix,Zinc_finger
Porites lobata	Plob_00027317	OG00003341614	NB-ARC,Tetratricopeptide_repeat,beta-helix,Zinc_finger
Porites lobata	Plob_00027359	OG00000391136	Nucleoside_phosphorylase,NACHT,LRR
Porites lobata	Plob_00023259	OG00003341587	NB-ARC,Tetratricopeptide_repeat,beta-helix,Zinc_finger
Porites lobata	Plob_00030610	OG00000151524	Nucleoside_phosphorylase,Peptidase,NACHT,LRR
Porites lobata	Plob_00030613	OG00000151262	Nucleoside_phosphorylase,NACHT,LRR
Porites lobata	Plob_00020290	OG0000025737	NB-ARC
Porites lobata	Plob_00030614	OG0000015730	NACHT,LRR
Porites lobata	Plob_00030615	OG00000151208	Nucleoside_phosphorylase,NACHT,LRR
Porites lobata	Plob_00020254	OG00002731552	NB-ARC,Tetratricopeptide_repeat,Glycosyl_transferase
Porites lobata	Plob_00030619	OG00000151874	Glycosyl_transferase,Nucleoside_phosphorylase,NACHT,LRR
Porites lobata	Plob_00035481	OG00000391042	NACHT,LRR
Porites lobata	Plob_00008062	OG00092321675	DUF4062,NACHT,WD40
Porites lobata	Plob_00035078	OG00003341600	NB-ARC,Tetratricopeptide_repeat,beta-helix,Zinc_finger
Porites lobata	Plob_00021353	OG00000151233	Nucleoside_phosphorylase,NACHT,LRR
Porites lobata	Plob_00021355	OG00000151182	Nucleoside_phosphorylase,NACHT,LRR
Porites lobata	Plob_00019191	OG0000227675	NACHT,Tetratricopeptide_repeat
Porites lobata	Plob_00011361	OG00000061234	NACHT,LRR
Porites lobata	Plob_00011362	OG00000151679	DZIP3-like_HEPN,Peptidase,NACHT,LRR
Porites lobata	Plob_00011368	OG00000061607	Glycosyl_transferase,Peptidase,NACHT,LRR
Porites lobata	Plob_00005022	OG00005292035	DUF4559,NACHT,Ankyrin
Porites lobata	Plob_00012460	OG00000151249	DZIP3-like_HEPN,NACHT,LRR
Porites lobata	Plob_00023140	OG00003851274	NACHT,LRR
Porites lobata	Plob_00023145	OG00003851172	Nucleoside_phosphorylase,NACHT,LRR
Pocillopora cf. effusa	Pmea_00018232	OG0000015915	DZIP3-like_HEPN,NACHT,LRR
Pocillopora cf. effusa	Pmea_00018219	OG00000151149	DZIP3-like_HEPN,DEATH,NACHT,LRR
Pocillopora cf. effusa	Pmea_00008149	OG00000151121	NACHT,LRR
Pocillopora cf. effusa	Pmea_00017891	OG00000391005	NACHT,NOD2,LRR
Pocillopora cf. effusa	Pmea_00019604	OG00000971467	DZIP3-like_HEPN,NACHT,WD40
Pocillopora cf. effusa	Pmea_00015864	OG0000039546	Connexin,NACHT
Pocillopora cf. effusa	Pmea_00007093	OG00000151019	DZIP3-like_HEPN,NACHT,LRR
Pocillopora cf. effusa	Pmea_00000649	OG00000151085	DEATH,NACHT,LRR
Pocillopora cf. effusa	Pmea_00019606	OG00000972851	NACHT,WD40,DZIP3-like_HEPN,NACHT,WD40
Pocillopora cf. effusa	Pmea_00007094	OG0000015935	DZIP3-like_HEPN,NACHT,LRR
Pocillopora cf. effusa	Pmea_00019607	OG00000971009	DZIP3-like_HEPN,DEATH,NACHT
Pocillopora cf. effusa	Pmea_00007672	OG00008011320	Nucleoside_phosphorylase,NACHT,LRR
Pocillopora cf. effusa	Pmea_00024136	OG00000151234	DZIP3-like_HEPN,NACHT,LRR
Pocillopora cf. effusa	Pmea_00018253	OG00000151201	DZIP3-like_HEPN,NACHT,NOD2,LRR
Pocillopora cf. effusa	Pmea_00017896	OG00000151227	DZIP3-like_HEPN,NACHT,NOD2,LRR
Pocillopora cf. effusa	Pmea_00029282	OG00000061331	NACHT,LRR
Pocillopora cf. effusa	Pmea_00029131	OG0000015785	DEATH,NACHT,LRR
Pocillopora cf. effusa	Pmea_00022275	OG00014601989	DUF4559,NACHT,Ankyrin
Pocillopora cf. effusa	Pmea_00018256	OG00000151018	DZIP3-like_HEPN,NACHT,NOD2,LRR
Pocillopora cf. effusa	Pmea_00004292	OG0000193941	DZIP3-like_HEPN,NACHT,Tetratricopeptide_repeat
Pocillopora cf. effusa	Pmea_00013573	OG0000015868	Immunoglobulin,Fibronectin,DZIP3-like_HEPN,NACHT
Pocillopora cf. effusa	Pmea_00004293	OG0000193952	DZIP3-like_HEPN,NB-ARC,Tetratricopeptide_repeat
Pocillopora cf. effusa	Pmea_00004706	OG0000370701	NB-ARC,Tetratricopeptide_repeat
Pocillopora cf. effusa	Pmea_00027539	OG00107261831	DUF4062,NACHT,WD40
Pocillopora cf. effusa	Pmea_00022855	OG0000039621	NACHT,LRR
Pocillopora cf. effusa	Pmea_00024885	OG00000391906	NACHT,LRR,Connexin,NACHT,LRR
Pocillopora cf. effusa	Pmea_00007528	OG00008011217	Nucleoside_phosphorylase,NACHT,LRR
Pocillopora cf. effusa	Pmea_00024887	OG00000391016	NACHT,LRR
Pocillopora cf. effusa	Pmea_00032085	OG00000391273	NACHT,LRR
Pocillopora cf. effusa	Pmea_00024174	OG00000151218	DZIP3-like_HEPN,NACHT,LRR
Pocillopora cf. effusa	Pmea_00022709	OG00000151368	DZIP3-like_HEPN,NACHT,LRR
Pocillopora cf. effusa	Pmea_00029002	OG00000391255	Connexin,NACHT,LRR
Pocillopora cf. effusa	Pmea_00024752	OG0000103908	Nucleoside_phosphorylase,NACHT
Pocillopora cf. effusa	Pmea_00022723	OG00000151567	DZIP3-like_HEPN,Nucleoside_phosphorylase,NACHT,LRR
Pocillopora cf. effusa	Pmea_00007114	OG0000039881	NACHT,LRR
Pocillopora cf. effusa	Pmea_00022725	OG00000151401	Nucleoside_phosphorylase,NACHT,LRR
Pocillopora cf. effusa	Pmea_00000107	OG0000385939	NACHT,LRR
Pocillopora cf. effusa	Pmea_00012221	OG00000391279	Connexin,NACHT,LRR
Pocillopora cf. effusa	Pmea_00030205	OG00000151187	DZIP3-like_HEPN,NACHT,LRR
Pocillopora cf. effusa	Pmea_00022727	OG0000039458	NACHT
Pocillopora cf. effusa	Pmea_00018296	OG00000151091	DZIP3-like_HEPN,NACHT,LRR
Pocillopora cf. effusa	Pmea_00024900	OG0000039619	Connexin,NACHT
Pocillopora cf. effusa	Pmea_00024757	OG0000015484	DZIP3-like_HEPN,NACHT
Pocillopora cf. effusa	Pmea_00022728	OG0000015999	NACHT,LRR
Pocillopora cf. effusa	Pmea_00012224	OG00000391145	Connexin,NACHT,LRR
Pocillopora cf. effusa	Pmea_00024620	OG0000039618	NACHT,LRR
Pocillopora cf. effusa	Pmea_00018594	OG0000769675	NB-ARC,Tetratricopeptide_repeat
Pocillopora cf. effusa	Pmea_00012225	OG0000039971	Connexin,NACHT,LRR
Pocillopora cf. effusa	Pmea_00024773	OG00000151307	DZIP3-like_HEPN,NACHT,LRR
Pocillopora cf. effusa	Pmea_00024904	OG0000039913	Connexin,NACHT,LRR
Pocillopora cf. effusa	Pmea_00024774	OG0000015895	DZIP3-like_HEPN,NACHT,LRR
Pocillopora cf. effusa	Pmea_00018596	OG0000769696	NB-ARC,Tetratricopeptide_repeat
Pocillopora cf. effusa	Pmea_00015494	OG00003341608	NB-ARC,Tetratricopeptide_repeat,beta-helix,Zinc_finger
Pocillopora cf. effusa	Pmea_00016286	OG00000391068	Connexin,NACHT,LRR
Pocillopora cf. effusa	Pmea_00015495	OG00003341587	NB-ARC,Tetratricopeptide_repeat,beta-helix,Zinc_finger
Pocillopora cf. effusa	Pmea_00014270	OG00000971424	DZIP3-like_HEPN,NACHT,WD40
Pocillopora cf. effusa	Pmea_00013019	OG0000039823	Nucleoside_phosphorylase,NACHT
Pocillopora cf. effusa	Pmea_00003820	OG0000039905	NACHT,LRR
Pocillopora cf. effusa	Pmea_00024776	OG0000015102	NACHT
Pocillopora cf. effusa	Pmea_00001215	OG00008011225	Nucleoside_phosphorylase,NACHT,LRR
Pocillopora cf. effusa	Pmea_00024907	OG00000391091	Connexin,NACHT,LRR
Pocillopora cf. effusa	Pmea_00022748	OG0000103839	DZIP3-like_HEPN,Nucleoside_phosphorylase,NACHT
Pocillopora cf. effusa	Pmea_00000859	OG00008011338	Nucleoside_phosphorylase,NACHT,LRR
Pocillopora cf. effusa	Pmea_00015498	OG00003341580	NB-ARC,Tetratricopeptide_repeat,beta-helix,Zinc_finger
Pocillopora cf. effusa	Pmea_00014273	OG00000971667	DZIP3-like_HEPN,NACHT,WD40
Pocillopora cf. effusa	Pmea_00013469	OG0000193671	NB-ARC,Tetratricopeptide_repeat
Pocillopora cf. effusa	Pmea_00006210	OG0000015872	DZIP3-like_HEPN,NACHT,LRR
Pocillopora cf. effusa	Pmea_00014275	OG00000971475	DZIP3-like_HEPN,NACHT,WD40
Pocillopora cf. effusa	Pmea_00024642	OG0000039585	NACHT
Pocillopora cf. effusa	Pmea_00006212	OG0000015558	DZIP3-like_HEPN,NACHT
Pocillopora cf. effusa	Pmea_00024925	OG0000039925	Connexin,NACHT,LRR
Pocillopora cf. effusa	Pmea_00014277	OG00000971371	DZIP3-like_HEPN,NACHT,WD40
Pocillopora cf. effusa	Pmea_00014279	OG00000971463	DZIP3-like_HEPN,NACHT,WD40
Pocillopora cf. effusa	Pmea_00000445	OG00008011253	Nucleoside_phosphorylase,NACHT,LRR
Pocillopora cf. effusa	Pmea_00024083	OG00000151099	DZIP3-like_HEPN,NACHT,LRR
Pocillopora cf. effusa	Pmea_00003562	OG00001931857	DZIP3-like_HEPN,NB-ARC,Tetratricopeptide_repeat,DZIP3-like_HEPN,Tetratricopeptide_repeat
Pocillopora cf. effusa	Pmea_00030110	OG00000151129	DZIP3-like_HEPN,NACHT,LRR
Pocillopora cf. effusa	Pmea_00022489	OG00004521662	NACHT,LRR
Pocillopora cf. effusa	Pmea_00006218	OG00000151446	DZIP3-like_HEPN,NACHT,LRR
Pocillopora cf. effusa	Pmea_00000743	OG00006561331	NACHT,WD40
Pocillopora cf. effusa	Pmea_00015946	OG00000391077	Connexin,NACHT,LRR
Pocillopora cf. effusa	Pmea_00012280	OG00000391104	Connexin,NACHT,LRR
Pocillopora cf. effusa	Pmea_00006219	OG00000151052	DZIP3-like_HEPN,NACHT,LRR
Pocillopora cf. effusa	Pmea_00030112	OG00000151265	DZIP3-like_HEPN,NACHT,LRR
Pocillopora cf. effusa	Pmea_00030113	OG00000151195	DZIP3-like_HEPN,NACHT,LRR
Pocillopora cf. effusa	Pmea_00003566	OG0000193955	DZIP3-like_HEPN,NACHT,Tetratricopeptide_repeat
Pocillopora cf. effusa	Pmea_00027038	OG00000151176	DZIP3-like_HEPN,NACHT,LRR
Pocillopora cf. effusa	Pmea_00003580	OG0000193812	DZIP3-like_HEPN,NACHT,Tetratricopeptide_repeat
Pocillopora cf. effusa	Pmea_00002047	OG00000061675	Glycosyl_transferase,NACHT,LRR
Pocillopora cf. effusa	Pmea_00002060	OG00000061693	Glycosyl_transferase,NACHT,LRR
Pocillopora cf. effusa	Pmea_00033230	OG0000334738	DUF4559,NB-ARC
Pocillopora cf. effusa	Pmea_00029081	OG00006561326	NACHT,WD40
Pocillopora cf. effusa	Pmea_00012284	OG0000039604	Connexin,NACHT
Pocillopora cf. effusa	Pmea_00003581	OG00001931594	DZIP3-like_HEPN,NB-ARC,Tetratricopeptide_repeat,DZIP3-like_HEPN,NB-ARC
Pocillopora cf. effusa	Pmea_00001257	OG00008011458	Nucleoside_phosphorylase,NACHT,LRR
Pocillopora cf. effusa	Pmea_00024810	OG00000151038	DZIP3-like_HEPN,NACHT,LRR
Pocillopora cf. effusa	Pmea_00001258	OG00008011199	Nucleoside_phosphorylase,NACHT,LRR
Pocillopora cf. effusa	Pmea_00004374	OG0000015703	DZIP3-like_HEPN,NACHT
Pocillopora cf. effusa	Pmea_00021862	OG0000370782	DEATH,NB-ARC,Tetratricopeptide_repeat
Pocillopora cf. effusa	Pmea_00012287	OG00000391141	Connexin,NACHT,LRR
Pocillopora cf. effusa	Pmea_00004375	OG00000151074	DZIP3-like_HEPN,NACHT,LRR
Pocillopora cf. effusa	Pmea_00002064	OG00000061803	Glycosyl_transferase,NACHT,LRR
Pocillopora cf. effusa	Pmea_00032161	OG00125571407	DZIP3-like_HEPN,NACHT,WD40
Pocillopora cf. effusa	Pmea_00021863	OG0000370679	NB-ARC,Tetratricopeptide_repeat
Pocillopora cf. effusa	Pmea_00004376	OG0000015538	DZIP3-like_HEPN,NACHT
Pocillopora cf. effusa	Pmea_00024814	OG00000151298	DZIP3-like_HEPN,NACHT,LRR
Pocillopora cf. effusa	Pmea_00021865	OG0000370772	DEATH,NB-ARC,Tetratricopeptide_repeat
Pocillopora cf. effusa	Pmea_00007905	OG00003341582	NB-ARC,Tetratricopeptide_repeat,beta-helix,Zinc_finger
Pocillopora cf. effusa	Pmea_00022800	OG0000039215	NACHT
Pocillopora cf. effusa	Pmea_00021866	OG0000370641	NB-ARC,Tetratricopeptide_repeat
Pocillopora cf. effusa	Pmea_00019594	OG00000971582	DZIP3-like_HEPN,NACHT,WD40
Pocillopora cf. effusa	Pmea_00014016	OG00002271408	NB-ARC,Tetratricopeptide_repeat
Pocillopora cf. effusa	Pmea_00004379	OG0000039649	NACHT
Pocillopora cf. effusa	Pmea_00000768	OG00006561635	NACHT,WD40
Pocillopora cf. effusa	Pmea_00032165	OG00125571382	DZIP3-like_HEPN,NACHT,WD40
Pocillopora cf. effusa	Pmea_00021867	OG0000370488	NB-ARC,Tetratricopeptide_repeat
Pocillopora cf. effusa	Pmea_00021868	OG0000370712	NB-ARC,Tetratricopeptide_repeat
Pocillopora cf. effusa	Pmea_00019596	OG00000971445	DZIP3-like_HEPN,NACHT,WD40
Pocillopora cf. effusa	Pmea_00014747	OG0000025962	NB-ARC,Tetratricopeptide_repeat
Pocillopora cf. effusa	Pmea_00000054	OG00003851085	Nucleoside_phosphorylase,NACHT,LRR
Pocillopora cf. effusa	Pmea_00024689	OG0000039379	NACHT
Pocillopora cf. effusa	Pmea_00021882	OG0000370772	DEATH,NB-ARC,Tetratricopeptide_repeat
Pocillopora cf. effusa	Pmea_00019597	OG00000971523	DZIP3-like_HEPN,NACHT,WD40
Pocillopora cf. effusa	Pmea_00032463	OG00121941103	NACHT,LRR
Pocillopora cf. effusa	Pmea_00013676	OG0007341963	DEATH,NB-ARC,Tetratricopeptide_repeat
Pocillopora cf. effusa	Pmea_00004526	OG00000151025	NACHT,LRR
Pocillopora cf. effusa	Pmea_00000056	OG0000385856	NACHT,LRR
Pocillopora cf. effusa	Pmea_00023032	OG00000151426	DZIP3-like_HEPN,Nucleoside_phosphorylase,NACHT,LRR
Pocillopora cf. effusa	Pmea_00021884	OG0000370782	DEATH,NB-ARC,Tetratricopeptide_repeat
Pocillopora cf. effusa	Pmea_00018222	OG00000151156	DZIP3-like_HEPN,NACHT,LRR
Pocillopora cf. effusa	Pmea_00012300	OG00007832659	WD40,DUF4062,NACHT,WD40
Pocillopora cf. effusa	Pmea_00000070	OG0000385883	NACHT,LRR
Pocillopora cf. effusa	Pmea_00008152	OG00000061272	NACHT,LRR
Pocillopora cf. effusa	Pmea_00002960	OG00002272083	NACHT,Tetratricopeptide_repeat
Pocillopora cf. effusa	Pmea_00006407	OG00000061621	Glycosyl_transferase,NACHT,LRR
Pocillopora cf. effusa	Pmea_00032034	OG0000039650	NACHT
Pocillopora cf. effusa	Pmea_00018240	OG00000151214	DZIP3-like_HEPN,NACHT,NOD2,LRR
Pocillopora cf. effusa	Pmea_00012305	OG00108151948	Mab-21,NACHT,Tetratricopeptide_repeat
Pocillopora cf. effusa	Pmea_00029103	OG00003851071	DZIP3-like_HEPN,NACHT,LRR
Pocillopora cf. effusa	Pmea_00000076	OG00003851147	Nucleoside_phosphorylase,NACHT,LRR
Pocillopora cf. effusa	Pmea_00032484	OG00099061639	DUF4062,NACHT,WD40
Pocillopora cf. effusa	Pmea_00016083	OG00064391693	DUF4062,NACHT,APAF-1,WD40
Pocillopora cf. effusa	Pmea_00000090	OG0000385691	NACHT
Pocillopora cf. effusa	Pmea_00021458	OG00000151320	NACHT,LRR
Pocillopora cf. effusa	Pmea_00000078	OG0000385801	NACHT,LRR
Pocillopora cf. effusa	Pmea_00033290	OG00000151104	NACHT,LRR
Pocillopora cf. effusa	Pmea_00028762	OG0000039648	NACHT
Pocillopora cf. effusa	Pmea_00021459	OG00000151315	NACHT,LRR
Pocillopora cf. effusa	Pmea_00019612	OG00000971567	DZIP3-like_HEPN,NACHT,WD40
Pocillopora cf. effusa	Pmea_00007665	OG00008011240	DEATH,NACHT,LRR,Armadillo
Pocillopora cf. effusa	Pmea_00019614	OG00000971488	DZIP3-like_HEPN,NACHT,WD40
Pocillopora cf. effusa	Pmea_00030191	OG00000151556	DZIP3-like_HEPN,Nucleoside_phosphorylase,DZIP3-like_HEPN,NACHT,LRR
Pocillopora cf. effusa	Pmea_00018247	OG00000391026	NACHT,NOD2,LRR
Pocillopora cf. effusa	Pmea_00013845	OG0000193974	DZIP3-like_HEPN,NB-ARC,Tetratricopeptide_repeat
Pocillopora cf. effusa	Pmea_00032916	OG00000391054	NACHT,LRR
Pocillopora cf. effusa	Pmea_00025383	OG00002272414	NACHT,Tetratricopeptide_repeat
Pocillopora cf. effusa	Pmea_00032918	OG00000391074	NACHT,LRR
Pocillopora cf. effusa	Pmea_00024160	OG0000015228	NACHT
Pocillopora cf. effusa	Pmea_00022283	OG00005291100	NACHT,Ankyrin
Pocillopora cf. effusa	Pmea_00000229	OG00022691138	DUF4062,NACHT,Tetratricopeptide_repeat
Pocillopora cf. effusa	Pmea_00024878	OG00000391000	Connexin,NACHT,LRR
Pocillopora cf. effusa	Pmea_00022710	OG00000151073	DZIP3-like_HEPN,NACHT,LRR
Pocillopora cf. effusa	Pmea_00024893	OG00000391022	Connexin,NACHT,LRR
Pocillopora cf. effusa	Pmea_00024896	OG00000391010	Connexin,NACHT,LRR
Pocillopora cf. effusa	Pmea_00022715	OG0000015922	DZIP3-like_HEPN,NACHT,LRR
Pocillopora cf. effusa	Pmea_00030210	OG0000015961	DZIP3-like_HEPN,NACHT,LRR
Pocillopora cf. effusa	Pmea_00024019	OG0000015186	NACHT
Pocillopora cf. effusa	Pmea_00022719	OG00000151684	DZIP3-like_HEPN,Nucleoside_phosphorylase,NACHT,LRR
Pocillopora cf. effusa	Pmea_00028937	OG00000391141	Connexin,NACHT,LRR
Pocillopora cf. effusa	Pmea_00000115	OG0000385498	NACHT,LRR
Pocillopora cf. effusa	Pmea_00012216	OG00000391137	Connexin,NACHT,LRR
Pocillopora cf. effusa	Pmea_00015614	OG00000391646	La-type_HTH,Lupus_Laprotein,RNA-binding_domain,Nucleotide-binding,RNA,LARP7,RNArecognition_motif,RNA,Lupus_Laprotein,Nucleotide-binding,La_protein,RNA-binding,NACHT,LRR
Pocillopora cf. effusa	Pmea_00028953	OG00000391275	Connexin,NACHT,LRR
Pocillopora cf. effusa	Pmea_00000118	OG0000385755	NACHT,LRR
Pocillopora cf. effusa	Pmea_00030215	OG0000015936	DZIP3-like_HEPN,NACHT,LRR
Pocillopora cf. effusa	Pmea_00024766	OG0000015910	NACHT,LRR
Pocillopora cf. effusa	Pmea_00022750	OG00000391145	DZIP3-like_HEPN,NACHT,LRR
Pocillopora cf. effusa	Pmea_00013470	OG0000193547	DZIP3-like_HEPN,NB-ARC
Pocillopora cf. effusa	Pmea_00024781	OG0000015491	DZIP3-like_HEPN,NACHT
Pocillopora cf. effusa	Pmea_00002727	OG0007916913	NB-ARC,Tetratricopeptide_repeat
Pocillopora cf. effusa	Pmea_00030218	OG00000151151	LRR,DZIP3-like_HEPN,NACHT
Pocillopora cf. effusa	Pmea_00021962	OG00004521015	NACHT
Pocillopora cf. effusa	Pmea_00035069	OG00000151091	DZIP3-like_HEPN,NACHT,LRR
Pocillopora cf. effusa	Pmea_00000714	OG00000391298	NACHT,LRR
Pocillopora cf. effusa	Pmea_00024785	OG0000015457	DZIP3-like_HEPN,NACHT
Pocillopora cf. effusa	Pmea_00014280	OG00000971463	DZIP3-like_HEPN,NACHT,WD40
Pocillopora cf. effusa	Pmea_00024786	OG0000015632	LRR,NACHT
Pocillopora cf. effusa	Pmea_00021237	OG00092321674	DUF4062,NACHT,WD40
Pocillopora cf. effusa	Pmea_00003254	OG0000039971	NACHT,LRR
Pocillopora cf. effusa	Pmea_00024917	OG0000039766	NACHT,LRR
Pocillopora cf. effusa	Pmea_00024787	OG00000151135	DZIP3-like_HEPN,NACHT,LRR
Pocillopora cf. effusa	Pmea_00018600	OG0000769688	NB-ARC,Tetratricopeptide_repeat
Pocillopora cf. effusa	Pmea_00014269	OG00000971607	DZIP3-like_HEPN,NACHT,WD40
Pocillopora cf. effusa	Pmea_00003819	OG0000039989	Connexin,NACHT,LRR
Pocillopora cf. effusa	Pmea_00015933	OG0000039707	Connexin,NACHT,LRR
Pocillopora cf. effusa	Pmea_00029616	OG00000391056	Connexin,NACHT,LRR
Pocillopora cf. effusa	Pmea_00021253	OG00042081222	DUF4062,NACHT,Tetratricopeptide_repeat
Pocillopora cf. effusa	Pmea_00014284	OG00000971460	DZIP3-like_HEPN,NACHT,WD40
Pocillopora cf. effusa	Pmea_00007597	OG00004521048	DEATH,NACHT,LRR
Pocillopora cf. effusa	Pmea_00004920	OG00000151217	DZIP3-like_HEPN,NACHT,LRR
Pocillopora cf. effusa	Pmea_00030100	OG0000015633	DZIP3-like_HEPN,NACHT
Pocillopora cf. effusa	Pmea_00014285	OG00000971490	DZIP3-like_HEPN,NACHT,WD40
Pocillopora cf. effusa	Pmea_00003258	OG0000039597	Connexin,NACHT
Pocillopora cf. effusa	Pmea_00030101	OG0000015892	DZIP3-like_HEPN,NACHT,LRR
Pocillopora cf. effusa	Pmea_00007599	OG00008011050	NACHT,LRR
Pocillopora cf. effusa	Pmea_00026669	OG00035541319	NACHT,Tetratricopeptide_repeat
Pocillopora cf. effusa	Pmea_00024090	OG0000039778	Connexin,NACHT
Pocillopora cf. effusa	Pmea_00015504	OG00003341588	NB-ARC,Tetratricopeptide_repeat,beta-helix,Zinc_finger
Pocillopora cf. effusa	Pmea_00007897	OG00003341176	NB-ARC,beta-helix,Zinc_finger
Pocillopora cf. effusa	Pmea_00002050	OG00000061678	Glycosyl_transferase,NACHT,LRR
Pocillopora cf. effusa	Pmea_00034445	OG0000015714	DZIP3-like_HEPN,NACHT
Pocillopora cf. effusa	Pmea_00027029	OG00000061322	Glycosyl_transferase,NACHT,LRR
Pocillopora cf. effusa	Pmea_00024209	OG00000151238	DZIP3-like_HEPN,NACHT,LRR
Pocillopora cf. effusa	Pmea_00008832	OG00115451331	DZIP3-like_HEPN,NACHT,WD40
Pocillopora cf. effusa	Pmea_00033221	OG0000334803	NB-ARC
Pocillopora cf. effusa	Pmea_00028997	OG00000391232	Connexin,NACHT,LRR
Pocillopora cf. effusa	Pmea_00007899	OG00003341583	NB-ARC,Tetratricopeptide_repeat,beta-helix,Zinc_finger
Pocillopora cf. effusa	Pmea_00025896	OG00144711258	NACHT,LRR
Pocillopora cf. effusa	Pmea_00021838	OG0000370181	NB-ARC
Pocillopora cf. effusa	Pmea_00011780	OG00000151218	DZIP3-like_HEPN,NACHT,LRR
Pocillopora cf. effusa	Pmea_00007761	OG00008011216	Nucleoside_phosphorylase,NACHT,LRR
Pocillopora cf. effusa	Pmea_00011781	OG0000015638	NACHT,LRR
Pocillopora cf. effusa	Pmea_00011782	OG0000015668	NACHT,LRR
Pocillopora cf. effusa	Pmea_00019582	OG00000971447	DZIP3-like_HEPN,NACHT,WD40
Pocillopora cf. effusa	Pmea_00017120	OG0000039845	Connexin,NACHT,LRR
Pocillopora cf. effusa	Pmea_00012293	OG00000391111	Connexin,NACHT,LRR
Pocillopora cf. effusa	Pmea_00033240	OG00003341585	NB-ARC,Tetratricopeptide_repeat,beta-helix,Zinc_finger
Pocillopora cf. effusa	Pmea_00028864	OG00000391003	Connexin,NACHT,LRR
Pocillopora cf. effusa	Pmea_00024806	OG00000151235	DZIP3-like_HEPN,NACHT,LRR
Pocillopora cf. effusa	Pmea_00024820	OG0000039461	NACHT
Pocillopora cf. effusa	Pmea_00033229	OG0000334582	NB-ARC
Pocillopora cf. effusa	Pmea_00019586	OG00000971462	DZIP3-like_HEPN,NACHT,WD40
Pocillopora cf. effusa	Pmea_00024822	OG0002422534	NACHT
Pocillopora cf. effusa	Pmea_00021859	OG0000370718	NB-ARC,Tetratricopeptide_repeat
Pocillopora cf. effusa	Pmea_00032158	OG00125571390	DZIP3-like_HEPN,NACHT,WD40
Pocillopora cf. effusa	Pmea_00021708	OG00005292027	DUF4559,NACHT,Ankyrin
Pocillopora cf. effusa	Pmea_00018211	OG00000391064	Connexin,NACHT,LRR
Pocillopora cf. effusa	Pmea_00012299	OG00007831844	DUF4062,NACHT,WD40,Nitrous_oxide_reductase,WD40
Pocillopora cf. effusa	Pmea_00004387	OG0000015859	NACHT,LRR
Pocillopora cf. effusa	Pmea_00027211	OG00000151270	DZIP3-like_HEPN,NACHT,LRR
Pocillopora cf. effusa	Pmea_00022948	OG00000391011	NACHT,LRR
Pocillopora cf. effusa	Pmea_00008142	OG0000015917	NACHT,LRR
Pocillopora cf. effusa	Pmea_00006547	OG00000061639	Glycosyl_transferase,NACHT,LRR
Pocillopora cf. effusa	Pmea_00005192	OG00004521331	NACHT
Pocillopora cf. effusa	Pmea_00000777	OG0000015969	Glycosyl_transferase,NACHT,LRR
Pocillopora cf. effusa	Pmea_00029242	OG00000061605	NACHT,LRR
Pocillopora cf. effusa	Pmea_00029243	OG0000015497	Glycosyl_transferase,NACHT
Pocillopora cf. effusa	Pmea_00028300	OG0000039707	Connexin,NACHT,LRR
Pocillopora cf. effusa	Pmea_00008145	OG00000151066	NACHT,LRR
Pocillopora cf. effusa	Pmea_00031681	OG0000039902	Connexin,NACHT,LRR
Pocillopora cf. effusa	Pmea_00027649	OG0000015942	DZIP3-like_HEPN,NACHT,NOD2,LRR
Pocillopora cf. effusa	Pmea_00024113	OG00000151178	DZIP3-like_HEPN,NACHT,LRR
Pocillopora cf. effusa	Pmea_00006412	OG00000061042	NACHT,LRR
Pocillopora cf. effusa	Pmea_00001715	OG00029381341	CARD,DEATH,CARD,DEATH,CARD,NB-ARC,APAF-1,WD40
Pocillopora cf. effusa	Pmea_00000065	OG00003851039	NACHT,LRR
Pocillopora cf. effusa	Pmea_00030149	OG00000151033	DZIP3-like_HEPN,NACHT,LRR
Pocillopora cf. effusa	Pmea_00022814	OG00000151294	NACHT,LRR
Pocillopora cf. effusa	Pmea_00022237	OG00129081820	NACHT,Tetratricopeptide_repeat
Porites lutea	POLU_jamg1.model.xfSc0000023.10	OG0000193945	DZIP3-like_HEPN,NB-ARC,NACHT,Tetratricopeptide_repeat
Porites lutea	POLU_plut2.m8.19123.m1	OG0007701783	DUF4062,NACHT
Porites lutea	POLU_jamg1.model.Sc0000590.11	OG00004521271	NACHT,LRR
Porites lutea	POLU_plut2.m8.7907.m1	OG0000103515	Nucleoside_phosphorylase,NACHT
Porites lutea	POLU_plut2.m8.24926.m1	OG0000015913	NACHT,LRR
Porites lutea	POLU_jamg1.model.xfSc0000023.13	OG0000193950	DZIP3-like_HEPN,NACHT,Tetratricopeptide_repeat
Porites lutea	POLU_jamg1.model.Sc0000146.56	OG00004521448	Nucleoside_phosphorylase,NACHT,LRR
Porites lutea	POLU_plut2.m8.7620.m1	OG00003341203	Glycosyl_transferase,NB-ARC,Tetratricopeptide_repeat
Porites lutea	POLU_plut2.m8.33288.m1	OG00000151041	NACHT,LRR
Porites lutea	POLU_plut2.m8.23240.m1	OG0000385763	Nucleoside_phosphorylase,NACHT
Porites lutea	POLU_plut2.m8.11667.m1	OG0000452911	NACHT
Porites lutea	POLU_plut2.m8.4149.m1	OG0000227916	NB-ARC,Tetratricopeptide_repeat
Porites lutea	POLU_plut2.m8.15973.m1	OG0000227260	NACHT
Porites lutea	POLU_plut2.m8.31193.m1	OG00001031023	Nucleoside_phosphorylase,NACHT
Porites lutea	POLU_plut2.m8.22652.m1	OG00008011286	Nucleoside_phosphorylase,NACHT,LRR
Porites lutea	POLU_plut2.m8.14377.m1	OG00000061029	Glycosyl_transferase,NACHT
Porites lutea	POLU_plut2.m8.80.m1	OG00000391261	Connexin,NACHT,LRR
Porites lutea	POLU_plut2.m8.20033.m1	OG0000015939	NACHT,LRR
Porites lutea	POLU_plut2.m8.17759.m1	OG0000025827	NB-ARC,Tetratricopeptide_repeat
Porites lutea	POLU_jamg1.model.Sc0000843.1	OG00000061150	NACHT,LRR
Porites lutea	POLU_plut2.m8.25922.m1	OG0000006938	Glycosyl_transferase,NACHT
Porites lutea	POLU_plut2.m8.24644.m1	OG00000061742	Glycosyl_transferase,NACHT,LRR
Porites lutea	POLU_plut2.m8.17284.m1	OG00000391214	NACHT,LRR
Porites lutea	POLU_plut2.m8.14068.m1	OG00000151193	Nucleoside_phosphorylase,NACHT,LRR
Porites lutea	POLU_plut2.m8.30166.m1	OG00000151392	DUF4559,NACHT,LRR
Porites lutea	POLU_plut2.m8.5817.m1	OG00092321013	DUF4062,NACHT,WD40
Porites lutea	POLU_plut2.m8.30977.m1	OG00000061270	DZIP3-like_HEPN,NACHT,LRR
Porites lutea	POLU_plut2.m8.11497.m1	OG0000227608	NB-ARC
Porites lutea	POLU_plut2.m8.25219.m1	OG0000025823	NB-ARC,Tetratricopeptide_repeat
Porites lutea	POLU_plut2.m8.16929.m1	OG0000025761	NB-ARC
Porites lutea	POLU_jamg1.model.xfSc0003787.1	OG0000039452	NACHT
Porites lutea	POLU_plut2.m8.4131.m1	OG00002271362	Nucleoside_phosphorylase,NACHT,Tetratricopeptide_repeat
Porites lutea	POLU_plut2.m8.9196.m1	OG00000151126	DZIP3-like_HEPN,NACHT,LRR
Porites lutea	POLU_plut2.m8.7894.m1	OG00008011547	Nucleoside_phosphorylase,NACHT,LRR
Porites lutea	POLU_plut2.m8.25434.m1	OG00000061199	NACHT,LRR
Porites lutea	POLU_plut2.m8.2453.m1	OG0000039962	Connexin,NACHT,LRR
Porites lutea	POLU_plut2.m8.14171.m1	OG00000391223	NACHT,LRR
Porites lutea	POLU_plut2.m8.17302.m1	OG00000971451	DZIP3-like_HEPN,NACHT,WD40
Porites lutea	POLU_plut2.m8.16629.m1	OG00107261840	DUF4062,NACHT,WD40
Porites lutea	POLU_plut2.m8.4118.m1	OG0000385725	Nucleoside_phosphorylase,NACHT
Porites lutea	POLU_plut2.m8.27417.m1	OG0000385578	Nucleoside_phosphorylase,NACHT
Porites lutea	POLU_plut2.m8.1668.m1	OG00000151251	DZIP3-like_HEPN,NACHT,LRR
Porites lutea	POLU_plut2.m8.21464.m1	OG0000656775	NACHT
Porites lutea	POLU_plut2.m8.10237.m1	OG0000193943	DZIP3-like_HEPN,NB-ARC,Tetratricopeptide_repeat
Porites lutea	POLU_jamg1.model.Sc0000232.4	OG0000227998	NB-ARC,Tetratricopeptide_repeat
Porites lutea	POLU_plut2.m8.32933.m1	OG00008011135	Nucleoside_phosphorylase,NACHT
Porites lutea	POLU_plut2.m8.9523.m1	OG00004521176	NACHT,LRR
Porites lutea	POLU_plut2.m8.24349.m1	OG00000151004	DZIP3-like_HEPN,NACHT,LRR
Porites lutea	POLU_plut2.m8.11587.m1	OG00000251122	NB-ARC,Tetratricopeptide_repeat
Porites lutea	POLU_plut2.m8.7899.m1	OG00008011467	Nucleoside_phosphorylase,NACHT,LRR
Porites lutea	POLU_plut2.m8.32633.m1	OG0000015884	NACHT,LRR
Porites lutea	POLU_plut2.m8.32369.m1	OG0000370852	NB-ARC,Tetratricopeptide_repeat
Porites lutea	POLU_plut2.m8.14373.m1	OG0000006333	Glycosyl_transferase,NACHT
Porites lutea	POLU_plut2.m8.12502.m1	OG00021791615	NACHT,Tetratricopeptide_repeat
Porites lutea	POLU_plut2.m8.7800.m1	OG0000193943	DZIP3-like_HEPN,NACHT,Tetratricopeptide_repeat
Porites lutea	POLU_plut2.m8.26121.m1	OG00000061744	NACHT,LRR
Porites lutea	POLU_plut2.m8.24640.m1	OG0000006849	Glycosyl_transferase,NACHT
Porites lutea	POLU_plut2.m8.5320.m1	OG00002272693	NACHT,Tetratricopeptide_repeat
Porites lutea	POLU_plut2.m8.32629.m1	OG00000151159	Nucleoside_phosphorylase,NACHT,LRR
Porites lutea	POLU_plut2.m8.24869.m1	OG00000971429	DZIP3-like_HEPN,NACHT,WD40
Porites lutea	POLU_plut2.m8.23241.m1	OG00003851219	Nucleoside_phosphorylase,NACHT,LRR
Porites lutea	POLU_plut2.m8.5132.m1	OG0000193955	DZIP3-like_HEPN,NB-ARC,Tetratricopeptide_repeat
Porites lutea	POLU_plut2.m8.25215.m1	OG00000251116	NB-ARC,Tetratricopeptide_repeat
Porites lutea	POLU_plut2.m8.14633.m1	OG00000971470	DZIP3-like_HEPN,NACHT,WD40
Porites lutea	POLU_plut2.m8.11668.m1	OG00004521631	NACHT,LRR
Porites lutea	POLU_plut2.m8.9183.m1	OG0000015867	NACHT,LRR
Porites lutea	POLU_plut2.m8.26820.m1	OG0000015980	NACHT,LRR
Porites lutea	POLU_plut2.m8.20670.m1	OG00000391263	NACHT,LRR
Porites lutea	POLU_plut2.m8.5271.m1	OG00021791503	NACHT,Tetratricopeptide_repeat
Porites lutea	POLU_plut2.m8.30664.m1	OG00000061791	NACHT,LRR
Porites lutea	POLU_plut2.m8.14378.m1	OG00000061074	Glycosyl_transferase,NACHT,LRR
Porites lutea	POLU_plut2.m8.14127.m1	OG00002271077	NACHT
Porites lutea	POLU_plut2.m8.689.m1	OG00003851140	Nucleoside_phosphorylase,NACHT,LRR
Porites lutea	POLU_plut2.m8.23909.m1	OG00022691130	DUF4062,NACHT,Tetratricopeptide_repeat
Porites lutea	POLU_plut2.m8.5840.m1	OG00000151091	Nucleoside_phosphorylase,NACHT,LRR
Porites lutea	POLU_plut2.m8.25408.m1	OG0000039525	NACHT
Porites lutea	POLU_plut2.m8.23237.m1	OG00003851116	DNA_polymerase,Zinc_finger,NACHT,LRR
Porites lutea	POLU_plut2.m8.17285.m1	OG0000039925	Connexin,NACHT,LRR
Porites lutea	POLU_plut2.m8.11502.m1	OG00000251451	NB-ARC,Tetratricopeptide_repeat
Porites lutea	POLU_plut2.m8.30167.m1	OG00000151339	DUF4559,NACHT,LRR
Porites lutea	POLU_plut2.m8.27413.m1	OG0000385331	NACHT
Porites lutea	POLU_plut2.m8.15159.m1	OG00000151482	DZIP3-like_HEPN,NACHT,LRR
Porites lutea	POLU_jamg1.model.Sc0000378.1	OG00003341383	NB-ARC,Tetratricopeptide_repeat,beta-helix
Porites lutea	POLU_plut2.m8.9179.m1	OG00000151140	DZIP3-like_HEPN,NACHT,LRR
Porites lutea	POLU_plut2.m8.6733.m1	OG0000193979	DZIP3-like_HEPN,NB-ARC,Tetratricopeptide_repeat
Porites lutea	POLU_plut2.m8.29911.m1	OG0000006955	NACHT
Porites lutea	POLU_plut2.m8.14078.m1	OG00000151122	Nucleoside_phosphorylase,NACHT,LRR
Porites lutea	POLU_jamg1.model.Sc0000365.23	OG0000370716	NB-ARC,Tetratricopeptide_repeat
Porites lutea	POLU_plut2.m8.33307.m1	OG00008011225	Nucleoside_phosphorylase,NACHT,LRR
Porites lutea	POLU_plut2.m8.16388.m1	OG0000015955	NACHT,LRR
Porites lutea	POLU_jamg1.model.Sc0000049.1	OG0000227769	NACHT
Porites lutea	POLU_plut2.m8.4132.m1	OG00002271485	Nucleoside_phosphorylase,NACHT,Tetratricopeptide_repeat
Porites lutea	POLU_plut2.m8.33504.m1	OG00000971495	DZIP3-like_HEPN,NACHT,WD40
Porites lutea	POLU_plut2.m8.21514.m1	OG00014602013	DUF4559,NACHT,Ankyrin
Porites lutea	POLU_plut2.m8.15177.m1	OG00000151526	NACHT,LRR,NACHT,LRR
Porites lutea	POLU_jamg1.model.xfSc0000418.2	OG00011301665	DUF4559,NACHT,Tetratricopeptide_repeat
Porites lutea	POLU_plut2.m8.27494.m1	OG00003851573	Nucleoside_phosphorylase,NACHT,LRR
Porites lutea	POLU_plut2.m8.25919.m1	OG0000385972	Nucleoside_phosphorylase,NACHT
Porites lutea	POLU_plut2.m8.20500.m1	OG00003341553	NB-ARC,Tetratricopeptide_repeat,beta-helix,Zinc_finger
Porites lutea	POLU_plut2.m8.20496.m1	OG00003341234	NB-ARC,Tetratricopeptide_repeat,beta-helix
Porites lutea	POLU_plut2.m8.19044.m1	OG00000971545	DZIP3-like_HEPN,NACHT,WD40
Porites lutea	POLU_plut2.m8.14172.m1	OG00000391356	Connexin,NACHT,LRR
Porites lutea	POLU_jamg1.model.Sc0000378.7	OG00003341594	NB-ARC,Tetratricopeptide_repeat,beta-helix,Zinc_finger
Porites lutea	POLU_plut2.m8.6729.m1	OG00001931198	DZIP3-like_HEPN,NB-ARC,Tetratricopeptide_repeat
Porites lutea	POLU_plut2.m8.17303.m1	OG00000971546	DZIP3-like_HEPN,NACHT,WD40
Porites lutea	POLU_plut2.m8.12167.m1	OG0000025366	NB-ARC
Porites lutea	POLU_plut2.m8.4150.m1	OG00002271171	NACHT,Tetratricopeptide_repeat
Porites lutea	POLU_plut2.m8.32858.m1	OG00000151088	NACHT,LRR,Stimulator_of_interferon_genes_protein
Porites lutea	POLU_plut2.m8.24363.m1	OG00004521593	NACHT,LRR
Porites lutea	POLU_plut2.m8.15580.m1	OG00115451334	DZIP3-like_HEPN,NACHT,WD40
Porites lutea	POLU_plut2.m8.25574.m1	OG00007861501	Nucleoside_phosphorylase,NACHT,Roc
Porites lutea	POLU_plut2.m8.17299.m1	OG0000097611	DZIP3-like_HEPN,NACHT
Porites lutea	POLU_plut2.m8.8501.m1	OG00007831740	DUF4062,NACHT,WD40
Porites lutea	POLU_plut2.m8.26413.m1	OG0000025953	Immunoglobulin,NB-ARC
Porites lutea	POLU_plut2.m8.6747.m1	OG0000193970	DZIP3-like_HEPN,NB-ARC,Tetratricopeptide_repeat
Porites lutea	POLU_plut2.m8.32934.m1	OG00008011130	NACHT,LRR
Porites lutea	POLU_plut2.m8.27503.m1	OG0000385662	Nucleoside_phosphorylase,NACHT
Porites lutea	POLU_plut2.m8.24054.m1	OG00000151158	DZIP3-like_HEPN,NACHT,LRR
Porites lutea	POLU_plut2.m8.4137.m1	OG00002272807	Nucleoside_phosphorylase,NACHT,Tetratricopeptide_repeat
Porites lutea	POLU_plut2.m8.24865.m1	OG00000971451	DZIP3-like_HEPN,NACHT,WD40
Porites lutea	POLU_plut2.m8.27499.m1	OG0000385508	Nucleoside_phosphorylase,NACHT
Porites lutea	POLU_plut2.m8.2163.m1	OG00144711206	NACHT,LRR
Porites lutea	POLU_plut2.m8.24874.m1	OG00000971444	DZIP3-like_HEPN,NACHT,WD40
Porites lutea	POLU_plut2.m8.1830.m1	OG0000385667	Nucleoside_phosphorylase,NACHT
Porites lutea	POLU_plut2.m8.31553.m1	OG0000385510	Nucleoside_phosphorylase,NACHT
Porites lutea	POLU_plut2.m8.14607.m1	OG00000391092	Connexin,NACHT,LRR
Porites lutea	POLU_plut2.m8.14374.m1	OG0000006797	NACHT,LRR
Porites lutea	POLU_plut2.m8.11673.m1	OG00004521756	NACHT,LRR
Porites lutea	POLU_jamg1.model.Sc0000590.2	OG00004521254	NACHT,LRR
Porites lutea	POLU_plut2.m8.23345.m1	OG00000971455	DZIP3-like_HEPN,NACHT,WD40
Porites lutea	POLU_plut2.m8.17756.m1	OG00000251485	NB-ARC,Tetratricopeptide_repeat
Porites lutea	POLU_jamg1.model.Sc0000546.1	OG0000334795	NB-ARC
Porites lutea	POLU_plut2.m8.21985.m1	OG00080581575	NB-ARC,Tetratricopeptide_repeat,beta-helix
Porites lutea	POLU_plut2.m8.31495.m1	OG00021791067	NACHT,Tetratricopeptide_repeat
Porites lutea	POLU_plut2.m8.24641.m1	OG00000061278	Glycosyl_transferase,NACHT
Porites lutea	POLU_plut2.m8.26812.m1	OG00000151546	Peptidase,NACHT,LRR
Porites lutea	POLU_plut2.m8.24126.m1	OG0000015588	NACHT,LRR
Porites lutea	POLU_plut2.m8.10579.m1	OG0000370702	NB-ARC,Tetratricopeptide_repeat
Porites lutea	POLU_plut2.m8.24332.m1	OG0000097802	NACHT
Porites lutea	POLU_plut2.m8.11669.m1	OG00004521600	NACHT,LRR
Porites lutea	POLU_plut2.m8.9184.m1	OG00000151032	DZIP3-like_HEPN,NACHT,LRR
Porites lutea	POLU_plut2.m8.26821.m1	OG00000151520	NACHT,LRR
Porites lutea	POLU_plut2.m8.26118.m1	OG00002271488	NB-ARC,Tetratricopeptide_repeat
Porites lutea	POLU_plut2.m8.24341.m1	OG0000097904	DZIP3-like_HEPN,NACHT
Porites lutea	POLU_plut2.m8.14379.m1	OG0000006212	NACHT
Porites lutea	POLU_jamg1.model.Sc0000099.57	OG0000015984	NACHT,ZU5
Porites lutea	POLU_plut2.m8.9193.m1	OG0000015825	NACHT,LRR
Porites lutea	POLU_plut2.m8.26830.m1	OG00000061439	Peptidase,NACHT,LRR
Porites lutea	POLU_plut2.m8.17277.m1	OG0000039992	NACHT
Porites lutea	POLU_plut2.m8.26808.m1	OG00000061536	Peptidase,NACHT,LRR
Porites lutea	POLU_plut2.m8.6734.m1	OG0000193936	DZIP3-like_HEPN,NB-ARC,Tetratricopeptide_repeat
Porites lutea	POLU_plut2.m8.5268.m1	OG00021792519	NACHT,Tetratricopeptide_repeat
Porites lutea	POLU_plut2.m8.26790.m1	OG00069681730	DUF4062,NACHT,WD40
Porites lutea	POLU_plut2.m8.15070.m1	OG00000391095	Nucleoside_phosphorylase,NACHT,LRR
Porites lutea	POLU_jamg1.model.Sc0000039.40	OG0000452878	NACHT,LRR
Porites lutea	POLU_plut2.m8.7900.m1	OG00008011151	Nucleoside_phosphorylase,NACHT,LRR
Porites lutea	POLU_plut2.m8.16008.m1	OG00006561189	Nucleoside_phosphorylase,NACHT
Porites lutea	POLU_jamg1.model.Sc0000032.33	OG00002271186	NACHT,Tetratricopeptide_repeat
Porites lutea	POLU_plut2.m8.26033.m1	OG0000015724	NACHT,LRR
Porites lutea	POLU_plut2.m8.24346.m1	OG0000015557	NACHT,LRR
Porites lutea	POLU_plut2.m8.5837.m1	OG00000151033	Nucleoside_phosphorylase,NACHT,LRR
Porites lutea	POLU_plut2.m8.30616.m1	OG0000385748	Nucleoside_phosphorylase,NACHT
Porites lutea	POLU_plut2.m8.11660.m1	OG0000452881	NACHT,LRR
Porites lutea	POLU_plut2.m8.25633.m1	OG00007861096	NACHT,Roc
Porites lutea	POLU_plut2.m8.14173.m1	OG00000391285	NACHT,LRR
Porites lutea	POLU_plut2.m8.22000.m1	OG00080581079	NB-ARC,Tetratricopeptide_repeat
Porites lutea	POLU_plut2.m8.14182.m1	OG0000039445	NACHT
Porites lutea	POLU_plut2.m8.8502.m1	OG00007831501	DUF4062,NACHT,WD40
Porites lutea	POLU_plut2.m8.16483.m1	OG0000385898	Nucleoside_phosphorylase,NACHT,LRR
Porites lutea	POLU_plut2.m8.6627.m1	OG00099061614	NACHT,WD40
Porites lutea	POLU_plut2.m8.24055.m1	OG00000391009	NACHT
Porites lutea	POLU_plut2.m8.30809.m1	OG00000151520	Nucleoside_phosphorylase,NACHT,LRR
Porites lutea	POLU_plut2.m8.18663.m1	OG00006561030	NACHT
Porites lutea	POLU_plut2.m8.14070.m1	OG00000151161	Nucleoside_phosphorylase,NACHT,LRR
Porites lutea	POLU_plut2.m8.24418.m1	OG0000039999	Nucleoside_phosphorylase,NACHT,LRR
Porites lutea	POLU_plut2.m8.1634.m1	OG00000151244	DZIP3-like_HEPN,NACHT,LRR
Porites lutea	POLU_plut2.m8.33550.m1	OG0000025950	NB-ARC,Tetratricopeptide_repeat
Porites lutea	POLU_plut2.m8.14178.m1	OG0000039770	NACHT,LRR
Porites lutea	POLU_plut2.m8.20833.m1	OG00005291683	NACHT,Ankyrin
Porites lutea	POLU_plut2.m8.33174.m1	OG00000971400	DZIP3-like_HEPN,NB-ARC,NACHT,WD40
Porites lutea	POLU_plut2.m8.2733.m1	OG00008011337	Nucleoside_phosphorylase,NACHT,LRR
Porites lutea	POLU_plut2.m8.18560.m1	OG0000370818	DEATH,NB-ARC,Tetratricopeptide_repeat
Porites lutea	POLU_plut2.m8.26123.m1	OG0000006888	Glycosyl_transferase,NACHT
Porites lutea	POLU_plut2.m8.21986.m1	OG00080581222	NB-ARC,Tetratricopeptide_repeat,beta-helix
Porites lutea	POLU_plut2.m8.7614.m1	OG00003341378	NB-ARC,Tetratricopeptide_repeat,beta-helix,Zinc_finger
Porites lutea	POLU_plut2.m8.25172.m1	OG00000661507	NB-ARC,Roc,Nucleoside_phosphorylase
Porites lutea	POLU_plut2.m8.15904.m1	OG0000039486	NACHT
Porites lutea	POLU_plut2.m8.26813.m1	OG00000151112	Peptidase,NACHT,LRR
Porites lutea	POLU_plut2.m8.24127.m1	OG0000015659	NACHT,LRR
Porites lutea	POLU_plut2.m8.23243.m1	OG00003851111	Nucleoside_phosphorylase,NACHT,LRR
Porites lutea	POLU_plut2.m8.17291.m1	OG00000971589	DZIP3-like_HEPN,NACHT,WD40
Porites lutea	POLU_plut2.m8.33071.m1	OG00003341379	NB-ARC,Tetratricopeptide_repeat,beta-helix,Zinc_finger
Porites lutea	POLU_plut2.m8.33367.m1	OG0000015654	NACHT,LRR
Porites lutea	POLU_plut2.m8.29662.m1	OG00006561540	NACHT,WD40
Porites lutea	POLU_plut2.m8.26831.m1	OG0000015995	DZIP3-like_HEPN,Peptidase,NACHT,LRR
Porites lutea	POLU_plut2.m8.16394.m1	OG00000151005	DZIP3-like_HEPN,NACHT,LRR
Porites lutea	POLU_plut2.m8.12155.m1	OG00014602026	DUF4559,NACHT,Ankyrin
Porites lutea	POLU_jamg1.model.Sc0000016.8	OG0000039888	NACHT,LRR
Porites lutea	POLU_plut2.m8.8216.m1	OG00000391017	Connexin,NACHT,LRR
Porites lutea	POLU_plut2.m8.32362.m1	OG0000370751	NB-ARC,Tetratricopeptide_repeat
Porites lutea	POLU_jamg1.model.Sc0000016.9	OG00000391044	NACHT,LRR
Porites lutea	POLU_plut2.m8.5842.m1	OG00000151297	Nucleoside_phosphorylase,NACHT,LRR
Porites lutea	POLU_plut2.m8.30487.m1	OG00004521436	NACHT,LRR
Porites lutea	POLU_plut2.m8.26809.m1	OG0000015972	NACHT,LRR
Porites lutea	POLU_plut2.m8.25441.m1	OG0000273831	NB-ARC,Tetratricopeptide_repeat
Porites lutea	POLU_plut2.m8.5161.m1	OG00029381328	CARD,DEATH,CARD,DEATH,CARD,NB-ARC,APAF-1,WD40
Porites lutea	POLU_plut2.m8.24360.m1	OG0000452777	NACHT
Porites lutea	POLU_plut2.m8.6735.m1	OG0000193971	DZIP3-like_HEPN,NB-ARC,Tetratricopeptide_repeat
Porites lutea	POLU_plut2.m8.1733.m1	OG00042081258	DUF4062,NACHT,Tetratricopeptide_repeat
Porites lutea	POLU_plut2.m8.17296.m1	OG00000971511	DZIP3-like_HEPN,NACHT,WD40
Porites lutea	POLU_plut2.m8.1218.m1	OG00004521601	NACHT,LRR
Porites lutea	POLU_plut2.m8.5139.m1	OG00002271224	NACHT,Tetratricopeptide_repeat
Porites lutea	POLU_plut2.m8.4125.m1	OG0000227739	Nucleoside_phosphorylase,NACHT
Porites lutea	POLU_plut2.m8.24338.m1	OG00000971002	DZIP3-like_HEPN,NACHT
Porites lutea	POLU_plut2.m8.7901.m1	OG00008011317	Nucleoside_phosphorylase,NACHT,LRR
Porites lutea	POLU_plut2.m8.27487.m1	OG00003851323	Nucleoside_phosphorylase,NACHT,LRR
Porites lutea	POLU_jamg1.model.xpSc0007182.4	OG00000061216	NACHT,LRR
Porites lutea	POLU_plut2.m8.7897.m1	OG00008011329	Nucleoside_phosphorylase,NACHT,LRR
Porites lutea	POLU_plut2.m8.11661.m1	OG00004521187	NACHT,LRR
Porites lutea	POLU_plut2.m8.24871.m1	OG00000971520	DZIP3-like_HEPN,NACHT,WD40
Porites lutea	POLU_plut2.m8.21525.m1	OG0000370674	NB-ARC,Tetratricopeptide_repeat
Porites lutea	POLU_plut2.m8.10580.m1	OG0000370784	DEATH,NB-ARC
Porites lutea	POLU_plut2.m8.30756.m1	OG0000385791	NACHT,LRR
Porites lutea	POLU_plut2.m8.20565.m1	OG0000039979	Nucleoside_phosphorylase,NACHT,LRR
Porites lutea	POLU_plut2.m8.14371.m1	OG00000061286	Glycosyl_transferase,NACHT
Porites lutea	POLU_plut2.m8.25894.m1	OG00000151542	DZIP3-like_HEPN,NACHT,LRR
Porites lutea	POLU_plut2.m8.15143.m1	OG00000151841	DZIP3-like_HEPN,NACHT,LRR
Porites lutea	POLU_plut2.m8.12200.m1	OG0005494898	DUF4062,NACHT
Porites lutea	POLU_plut2.m8.4139.m1	OG00002271467	NACHT,Tetratricopeptide_repeat
Porites lutea	POLU_plut2.m8.24867.m1	OG00000971558	DZIP3-like_HEPN,NACHT,WD40
Porites lutea	POLU_plut2.m8.12263.m1	OG00005291658	DUF4559,NACHT,Ankyrin
Porites lutea	POLU_plut2.m8.1635.m1	OG0000015995	NACHT,LRR
Porites lutea	POLU_plut2.m8.20023.m1	OG00000151392	NACHT,LRR
Porites lutea	POLU_plut2.m8.15972.m1	OG00002271878	NB-ARC,Tetratricopeptide_repeat,ZU5
Porites lutea	POLU_plut2.m8.14179.m1	OG00000391136	NACHT,LRR
Porites lutea	POLU_jamg1.model.Sc0000188.60	OG00002271730	NACHT,Tetratricopeptide_repeat
Porites lutea	POLU_plut2.m8.9190.m1	OG00000151072	NACHT,LRR
Porites lutea	POLU_plut2.m8.17758.m1	OG0000025952	NB-ARC,Tetratricopeptide_repeat
Porites lutea	POLU_plut2.m8.16390.m1	OG00000151236	DZIP3-like_HEPN,NACHT,LRR
Porites lutea	POLU_jamg1.model.Sc0000016.10	OG00000391043	NACHT,LRR
Porites lutea	POLU_plut2.m8.7799.m1	OG0000193948	DZIP3-like_HEPN,NB-ARC,Tetratricopeptide_repeat
Porites lutea	POLU_jamg1.model.Sc0000188.62	OG00002271168	NACHT,Tetratricopeptide_repeat
Porites lutea	POLU_jamg1.model.Sc0000016.11	OG0000039790	NACHT,LRR
Porites lutea	POLU_plut2.m8.7615.m1	OG00003341583	NB-ARC,Tetratricopeptide_repeat,beta-helix,Zinc_finger
Porites lutea	POLU_plut2.m8.25921.m1	OG00000061773	NACHT,LRR
Porites lutea	POLU_plut2.m8.22212.m1	OG00004521187	NACHT,LRR
Porites lutea	POLU_plut2.m8.17283.m1	OG0000039769	NACHT,LRR
Porites lutea	POLU_plut2.m8.14067.m1	OG00000151139	Nucleoside_phosphorylase,NACHT,LRR
Porites lutea	POLU_jamg1.model.Sc0000249.16	OG00002271079	NB-ARC,Tetratricopeptide_repeat
Porites lutea	POLU_jamg1.model.xpSc0007170.7	OG0000015413	NACHT,LRR
Porites lutea	POLU_plut2.m8.15905.m1	OG0000039747	Connexin,NACHT
Porites lutea	POLU_plut2.m8.25536.m1	OG00002731958	NB-ARC,Tetratricopeptide_repeat
Porites lutea	POLU_plut2.m8.17292.m1	OG00000971417	DZIP3-like_HEPN,NACHT,WD40
Porites lutea	POLU_plut2.m8.28443.m1	OG00000251264	NB-ARC,Tetratricopeptide_repeat
Porites lutea	POLU_plut2.m8.24334.m1	OG0000097518	DZIP3-like_HEPN,NACHT
Porites lutea	POLU_plut2.m8.10043.m1	OG0000015788	DEATH,NACHT,LRR
Porites lutea	POLU_plut2.m8.33368.m1	OG0000015922	NACHT,LRR
Porites lutea	POLU_plut2.m8.7893.m1	OG00008011304	Nucleoside_phosphorylase,NACHT,LRR
Porites lutea	POLU_plut2.m8.29663.m1	OG0000656883	NACHT,WD40
Porites lutea	POLU_plut2.m8.27492.m1	OG00003851320	Nucleoside_phosphorylase,NACHT,LRR
Porites lutea	POLU_plut2.m8.25433.m1	OG0000006692	NACHT
Porites lutea	POLU_jamg1.model.Sc0000049.86	OG00002271443	NACHT,Tetratricopeptide_repeat
Porites lutea	POLU_plut2.m8.30810.m1	OG0000015995	Nucleoside_phosphorylase,NACHT,LRR
Porites lutea	POLU_plut2.m8.24352.m1	OG0000015549	Glycosyl_transferase,DZIP3-like_HEPN,NACHT
Porites lutea	POLU_plut2.m8.14170.m1	OG00000391275	NACHT,LRR
Porites lutea	POLU_jamg1.model.Sc0000065.54	OG0000193844	DZIP3-like_HEPN,NB-ARC,Tetratricopeptide_repeat
Porites lutea	POLU_jamg1.model.Sc0000128.34	OG0000334618	NB-ARC
Porites lutea	POLU_plut2.m8.17301.m1	OG00000971387	DZIP3-like_HEPN,NACHT,WD40
Porites lutea	POLU_jamg1.model.Sc0000267.33	OG0000039898	Connexin,NACHT,LRR
Porites lutea	POLU_plut2.m8.24361.m1	OG0000452957	NACHT,LRR
Porites lutea	POLU_plut2.m8.19051.m1	OG00000971456	DZIP3-like_HEPN,NACHT,WD40
Porites lutea	POLU_plut2.m8.20669.m1	OG00000391243	NACHT,LRR
Porites lutea	POLU_plut2.m8.14215.m1	OG00000391054	NACHT,LRR
Porites lutea	POLU_plut2.m8.10236.m1	OG0000193944	DZIP3-like_HEPN,NB-ARC,Tetratricopeptide_repeat
Porites lutea	POLU_plut2.m8.9280.m1	OG00000251571	NB-ARC,Tetratricopeptide_repeat
Porites lutea	POLU_plut2.m8.4126.m1	OG00002271599	NACHT,Tetratricopeptide_repeat
Porites lutea	POLU_plut2.m8.15072.m1	OG00000391134	Nucleoside_phosphorylase,NACHT,LRR
Porites lutea	POLU_plut2.m8.7902.m1	OG00008011328	Nucleoside_phosphorylase,NACHT,LRR
Porites lutea	POLU_plut2.m8.6745.m1	OG0000193951	DZIP3-like_HEPN,NB-ARC,Tetratricopeptide_repeat
Porites lutea	POLU_plut2.m8.23128.m1	OG0000273740	NB-ARC,Tetratricopeptide_repeat
Porites lutea	POLU_plut2.m8.25263.m1	OG00003851165	NACHT,LRR
Porites lutea	POLU_plut2.m8.9204.m1	OG0000015331	NACHT
Porites lutea	POLU_plut2.m8.7898.m1	OG00008011287	Nucleoside_phosphorylase,NACHT,LRR
Porites lutea	POLU_plut2.m8.27497.m1	OG00003851153	Nucleoside_phosphorylase,NACHT,LRR
Porites lutea	POLU_plut2.m8.1631.m1	OG0000015916	DZIP3-like_HEPN,NACHT,LRR
Porites lutea	POLU_jamg1.model.Sc0000117.40	OG00011301367	DUF4559,NACHT,Tetratricopeptide_repeat
Porites lutea	POLU_plut2.m8.32368.m1	OG0000370536	NB-ARC,Tetratricopeptide_repeat
Porites lutea	POLU_plut2.m8.24872.m1	OG0000097682	NACHT,WD40
Porites lutea	POLU_plut2.m8.24357.m1	OG0000452387	NACHT
Porites lutea	POLU_plut2.m8.11828.m1	OG00000971389	DZIP3-like_HEPN,NB-ARC,NACHT,WD40
Porites lutea	POLU_plut2.m8.5234.m1	OG00007861407	NACHT,Roc,DEATH
Porites lutea	POLU_plut2.m8.31421.m1	OG00003851375	Nucleoside_phosphorylase,NACHT,LRR
Porites lutea	POLU_plut2.m8.25698.m1	OG0000015884	NACHT,LRR
Porites lutea	POLU_plut2.m8.25568.m1	OG00000151309	DZIP3-like_HEPN,NACHT,LRR
Pocillopora verrucosa	POVE_Pver_g3263.t1	OG0000370824	DEATH,NB-ARC,Tetratricopeptide_repeat
Pocillopora verrucosa	POVE_Pver_g25756.t1	OG00003341585	NB-ARC,Tetratricopeptide_repeat,beta-helix,Zinc_finger
Pocillopora verrucosa	POVE_Pver_g3944.t1	OG00000062119	Glycosyl_transferase,Peptidase,NACHT,LRR
Pocillopora verrucosa	POVE_Pver_g2666.t1	OG00000391300	NACHT,LRR,NACHT,LRR
Pocillopora verrucosa	POVE_Pver_g20687.t1	OG0000039659	NACHT,LRR
Pocillopora verrucosa	POVE_Pver_g19750.t1	OG0000039903	Connexin,NACHT,LRR
Pocillopora verrucosa	POVE_Pver_g10868.t1	OG0000015689	NACHT,LRR
Pocillopora verrucosa	POVE_Pver_g4035.t1	OG0000385711	Nucleoside_phosphorylase,DEATH,NACHT
Pocillopora verrucosa	POVE_Pver_g19719.t2	OG00000661752	DZIP3-like_HEPN,NACHT,Roc
Pocillopora verrucosa	POVE_Pver_g13515.t1	OG00003341264	NB-ARC,Tetratricopeptide_repeat,beta-helix,Zinc_finger
Pocillopora verrucosa	POVE_Pver_g22132.t1	OG0000015286	NACHT
Pocillopora verrucosa	POVE_Pver_g21974.t1	OG0000039333	NACHT
Pocillopora verrucosa	POVE_Pver_g18096.t1	OG00000391896	Connexin,NACHT,Connexin,NACHT,LRR
Pocillopora verrucosa	POVE_Pver_g16225.t1	OG00000971690	DZIP3-like_HEPN,NACHT,WD40
Pocillopora verrucosa	POVE_Pver_g22625.t1	OG0000015186	NACHT
Pocillopora verrucosa	POVE_Pver_g10142.t1	OG00001931519	DZIP3-like_HEPN,NB-ARC,Tetratricopeptide_repeat
Pocillopora verrucosa	POVE_Pver_g11649.t1	OG00004522140	NACHT,LRR
Pocillopora verrucosa	POVE_Pver_g11035.t1	OG0000097843	DZIP3-like_HEPN,NACHT
Pocillopora verrucosa	POVE_Pver_g26667.t1	OG0000370838	DEATH,NB-ARC,Tetratricopeptide_repeat
Pocillopora verrucosa	POVE_Pver_g17893.t1	OG00000391378	DUF4062,Connexin,NACHT,LRR
Pocillopora verrucosa	POVE_Pver_g20333.t1	OG0000039707	NACHT,LRR
Pocillopora verrucosa	POVE_Pver_g13829.t1	OG00092321674	DUF4062,NACHT,WD40,Nitrous_oxide_reductase,WD40
Pocillopora verrucosa	POVE_Pver_g68.t2	OG00001932015	DZIP3-like_HEPN,NB-ARC,Tetratricopeptide_repeat,DZIP3-like_HEPN,NACHT,Tetratricopeptide_repeat
Pocillopora verrucosa	POVE_Pver_g19943.t1	OG00000971282	NACHT,WD40
Pocillopora verrucosa	POVE_Pver_g3949.t1	OG00000061946	Peptidase,NACHT,LRR
Pocillopora verrucosa	POVE_Pver_g23536.t1	OG0000039890	NACHT,LRR
Pocillopora verrucosa	POVE_Pver_g20956.t1	OG0000801969	NACHT,LRR
Pocillopora verrucosa	POVE_Pver_g5699.t1	OG0007916913	NB-ARC,Tetratricopeptide_repeat
Pocillopora verrucosa	POVE_Pver_g26622.t2	OG0000385993	Nucleoside_phosphorylase,NACHT
Pocillopora verrucosa	POVE_Pver_g23599.t1	OG00001031101	Nucleoside_phosphorylase,DEATH,NACHT
Pocillopora verrucosa	POVE_Pver_g22092.t1	OG0000015298	NACHT
Pocillopora verrucosa	POVE_Pver_g9754.t1	OG00000391379	Connexin,NACHT,LRR
Pocillopora verrucosa	POVE_Pver_g5833.t2	OG00058581645	DZIP3-like_HEPN,NB-ARC,Tetratricopeptide_repeat,DNA_replication_licensing_factor_Mcm5
Pocillopora verrucosa	POVE_Pver_g23666.t1	OG00000971177	NACHT,WD40
Pocillopora verrucosa	POVE_Pver_g21320.t1	OG0000015338	NACHT
Pocillopora verrucosa	POVE_Pver_g20777.t1	OG0000039943	Connexin,NACHT,LRR
Pocillopora verrucosa	POVE_Pver_g19840.t1	OG00000971393	DZIP3-like_HEPN,NACHT,WD40
Pocillopora verrucosa	POVE_Pver_g7211.t1	OG00003851070	DZIP3-like_HEPN,NACHT,LRR
Pocillopora verrucosa	POVE_Pver_g26179.t2	OG00000393051	Galactose-binding-like,Coagulation,Immunoglobulin,Fibronectin,Immunoglobulin,Fibronectin,Immunoglobulin,Fibronectin,Immunoglobulin,Fibronectin,NACHT,LRR,NACHT,LRR,NACHT,LRR
Pocillopora verrucosa	POVE_Pver_g23554.t1	OG00001931963	DZIP3-like_HEPN,NB-ARC,Tetratricopeptide_repeat,DZIP3-like_HEPN,NB-ARC,Tetratricopeptide_repeat
Pocillopora verrucosa	POVE_Pver_g13977.t1	OG00000391969	Connexin,NACHT,LRR
Pocillopora verrucosa	POVE_Pver_g13914.t2	OG00000062019	Peptidase,NACHT,LRR
Pocillopora verrucosa	POVE_Pver_g23424.t2	OG00004521367	DEATH,NACHT,LRR
Pocillopora verrucosa	POVE_Pver_g23236.t1	OG00007831802	DUF4062,NACHT,WD40
Pocillopora verrucosa	POVE_Pver_g14780.t1	OG00104281223	BTB/POZ,BTB,Potassium_channel,Voltage-dependent_channel,Ion_transport,Potassium_channel,Connexin,NACHT
Pocillopora verrucosa	POVE_Pver_g11564.t1	OG00000391327	DZIP3-like_HEPN,Nucleoside_phosphorylase,NACHT,LRR
Pocillopora verrucosa	POVE_Pver_g4461.t1	OG00000151947	DZIP3-like_HEPN,Nucleoside_phosphorylase,NACHT,LRR,DZIP3-like_HEPN,Nucleoside_phosphorylase
Pocillopora verrucosa	POVE_Pver_g19661.t2	OG00004522110	DEATH,NACHT,DEATH,NACHT,LRR,NACHT
Pocillopora verrucosa	POVE_Pver_g20741.t1	OG0000015789	NACHT,LRR
Pocillopora verrucosa	POVE_Pver_g19034.t1	OG0000334400	NB-ARC
Pocillopora verrucosa	POVE_Pver_g12708.t1	OG0000370782	DEATH,NB-ARC,Tetratricopeptide_repeat
Pocillopora verrucosa	POVE_Pver_g26578.t1	OG00002271613	NACHT,Tetratricopeptide_repeat
Pocillopora verrucosa	POVE_Pver_g16781.t1	OG00006561682	NACHT,WD40
Pocillopora verrucosa	POVE_Pver_g21522.t1	OG0000039297	NACHT
Pocillopora verrucosa	POVE_Pver_g21137.t1	OG0000039341	NACHT
Pocillopora verrucosa	POVE_Pver_g9965.t1	OG00000151412	NACHT,LRR
Pocillopora verrucosa	POVE_Pver_g8566.t1	OG00000061666	Glycosyl_transferase,NACHT,LRR
Pocillopora verrucosa	POVE_Pver_g20849.t2	OG0000801783	NACHT,LRR
Pocillopora verrucosa	POVE_Pver_g12233.t2	OG00000392835	DZIP3-like_HEPN,NACHT,LRR,Rpn7/COP9,Reverse_transcriptase,DZIP3-like_HEPN,NACHT,LRR
Pocillopora verrucosa	POVE_Pver_g12296.t1	OG0000769777	NB-ARC,Tetratricopeptide_repeat
Pocillopora verrucosa	POVE_Pver_g21827.t1	OG0000039386	NACHT
Pocillopora verrucosa	POVE_Pver_g21343.t1	OG0000015257	NACHT
Pocillopora verrucosa	POVE_Pver_g18939.t1	OG0000097832	DZIP3-like_HEPN,NACHT
Pocillopora verrucosa	POVE_Pver_g9535.t1	OG00049401502	Acyl-CoA_binding,ACBP,ClpP/crotonase-like,Enoyl-CoAhydratase/isomerase,Connexin,NACHT,LRR
Pocillopora verrucosa	POVE_Pver_g19545.t1	OG00000391307	Connexin,NACHT,LRR
Pocillopora verrucosa	POVE_Pver_g15082.t1	OG00000151229	Josephin,DZIP3-like_HEPN,NACHT,LRR
Pocillopora verrucosa	POVE_Pver_g26475.t1	OG00001931870	NACHT,Tetratricopeptide_repeat
Pocillopora verrucosa	POVE_Pver_g22048.t1	OG0000039315	NACHT
Pocillopora verrucosa	POVE_Pver_g14431.t1	OG0000193979	DZIP3-like_HEPN,NACHT,Tetratricopeptide_repeat
Pocillopora verrucosa	POVE_Pver_g7539.t1	OG00000971406	DZIP3-like_HEPN,NACHT
Pocillopora verrucosa	POVE_Pver_g2667.t1	OG00000151542	DZIP3-like_HEPN,Nucleoside_phosphorylase,NACHT,LRR
Pocillopora verrucosa	POVE_Pver_g20701.t1	OG0000015500	NACHT
Pocillopora verrucosa	POVE_Pver_g1523.t1	OG00003341647	NB-ARC,Tetratricopeptide_repeat,beta-helix,Zinc_finger
Pocillopora verrucosa	POVE_Pver_g11399.t1	OG00006561670	NACHT,WD40
Pocillopora verrucosa	POVE_Pver_g8275.t1	OG0000015997	DZIP3-like_HEPN,NACHT,LRR
Pocillopora verrucosa	POVE_Pver_g12359.t1	OG00000151090	DZIP3-like_HEPN,NACHT,LRR
Pocillopora verrucosa	POVE_Pver_g20280.t2	OG00000391010	Nucleoside_phosphorylase,NACHT,LRR
Pocillopora verrucosa	POVE_Pver_g18097.t1	OG0000039831	Connexin,NACHT,LRR
Pocillopora verrucosa	POVE_Pver_g15938.t2	OG00144711258	NACHT,LRR
Pocillopora verrucosa	POVE_Pver_g11403.t3	OG00000061636	NACHT
Pocillopora verrucosa	POVE_Pver_g13713.t2	OG00000151114	NACHT,LRR
Pocillopora verrucosa	POVE_Pver_g12247.t1	OG00035541305	NACHT,Tetratricopeptide_repeat
Pocillopora verrucosa	POVE_Pver_g20455.t1	OG0000015815	NACHT,DZIP3-like_HEPN
Pocillopora verrucosa	POVE_Pver_g10143.t1	OG0000193956	DZIP3-like_HEPN,NB-ARC,Tetratricopeptide_repeat
Pocillopora verrucosa	POVE_Pver_g10887.t1	OG00000391249	NACHT,LRR
Pocillopora verrucosa	POVE_Pver_g19935.t1	OG0000429664	Immunoglobulin,Fibronectin,NACHT
Pocillopora verrucosa	POVE_Pver_g22698.t1	OG0000039172	NACHT
Pocillopora verrucosa	POVE_Pver_g23922.t1	OG0000039931	Connexin,NACHT,LRR
Pocillopora verrucosa	POVE_Pver_g23604.t1	OG00125571427	DZIP3-like_HEPN,NACHT,WD40
Pocillopora verrucosa	POVE_Pver_g22841.t1	OG00000151494	DZIP3-like_HEPN,NACHT,LRR
Pocillopora verrucosa	POVE_Pver_g16988.t1	OG00000151450	DZIP3-like_HEPN,NACHT,LRR
Pocillopora verrucosa	POVE_Pver_g7387.t2	OG00000062291	Immunoglobulin,Glycosyl_transferase,NACHT,LRR
Pocillopora verrucosa	POVE_Pver_g9697.t1	OG00000151332	NACHT,LRR
Pocillopora verrucosa	POVE_Pver_g8674.t1	OG00014602006	DUF4559,NACHT,Ankyrin
Pocillopora verrucosa	POVE_Pver_g19326.t1	OG0000039721	DZIP3-like_HEPN,NACHT,NOD2
Pocillopora verrucosa	POVE_Pver_g18048.t1	OG0000006995	Glycosyl_transferase,NACHT
Pocillopora verrucosa	POVE_Pver_g4892.t1	OG00001932013	DZIP3-like_HEPN,NB-ARC,Tetratricopeptide_repeat
Pocillopora verrucosa	POVE_Pver_g19205.t1	OG00002271277	NB-ARC,Tetratricopeptide_repeat
Pocillopora verrucosa	POVE_Pver_g13409.t1	OG00000801348	NACHT,Transposon,En/Spm
Pocillopora verrucosa	POVE_Pver_g17097.t1	OG00000971447	DZIP3-like_HEPN,NACHT,WD40
Pocillopora verrucosa	POVE_Pver_g11565.t1	OG00000151197	DZIP3-like_HEPN,NACHT,LRR
Pocillopora verrucosa	POVE_Pver_g25744.t1	OG00000152919	Tetratricopeptide_repeat,DZIP3-like_HEPN,NACHT,LRR
Pocillopora verrucosa	POVE_Pver_g13261.t1	OG00003851196	Nucleoside_phosphorylase,NACHT,LRR
Pocillopora verrucosa	POVE_Pver_g17370.t2	OG00000151632	Immunoglobulin,Fibronectin,Immunoglobulin,Fibronectin,Immunoglobulin,Fibronectin,NACHT,LRR
Pocillopora verrucosa	POVE_Pver_g13427.t1	OG0000334874	NB-ARC
Pocillopora verrucosa	POVE_Pver_g22174.t1	OG0000015275	NACHT
Pocillopora verrucosa	POVE_Pver_g15571.t1	OG00000973090	DZIP3-like_HEPN,NACHT,WD40,DZIP3-like_HEPN,NACHT,WD40
Pocillopora verrucosa	POVE_Pver_g20299.t1	OG00000391252	ClpP/crotonase-like,Enoyl-CoAhydratase/isomerase,Connexin,NACHT,LRR
Pocillopora verrucosa	POVE_Pver_g2959.t1	OG00000391181	NACHT,LRR
Pocillopora verrucosa	POVE_Pver_g18084.t2	OG00000151819	DZIP3-like_HEPN,NACHT,DZIP3-like_HEPN,NACHT
Pocillopora verrucosa	POVE_Pver_g12234.t1	OG00000392136	LRR,NACHT,LRR
Pocillopora verrucosa	POVE_Pver_g19976.t1	OG0000039950	Connexin,NACHT,LRR
Pocillopora verrucosa	POVE_Pver_g14526.t2	OG00004521109	DEATH,NACHT,LRR
Pocillopora verrucosa	POVE_Pver_g1264.t1	OG00000061815	Glycosyl_transferase,Peptidase,NACHT
Pocillopora verrucosa	POVE_Pver_g1591.t1	OG00000391185	Connexin,NACHT,LRR
Pocillopora verrucosa	POVE_Pver_g20935.t1	OG0000015863	NACHT,LRR
Pocillopora verrucosa	POVE_Pver_g11032.t1	OG0000015988	DZIP3-like_HEPN,NACHT,LRR
Pocillopora verrucosa	POVE_Pver_g7880.t1	OG00000151473	Zinc_finger,DZIP3-like_HEPN,NACHT,NOD2,LRR
Pocillopora verrucosa	POVE_Pver_g15083.t1	OG00000151149	DZIP3-like_HEPN,NACHT,LRR
Pocillopora verrucosa	POVE_Pver_g9536.t2	OG00000392721	Connexin,NACHT,LRR,Acyl-CoA_binding,ACBP,ClpP/crotonase-like,Enoyl-CoAhydratase/isomerase,NACHT,LRR
Pocillopora verrucosa	POVE_Pver_g5391.t1	OG00004521569	NACHT,LRR
Pocillopora verrucosa	POVE_Pver_g2251.t1	OG00115451329	DZIP3-like_HEPN,NACHT,WD40
Pocillopora verrucosa	POVE_Pver_g18541.t1	OG00005292265	DUF4559,NACHT,Ankyrin
Pocillopora verrucosa	POVE_Pver_g15446.t1	OG00000391716	NACHT,LRR,Reverse_transcriptase
Pocillopora verrucosa	POVE_Pver_g18707.t1	OG00003341575	NB-ARC,Tetratricopeptide_repeat,beta-helix,Zinc_finger
Pocillopora verrucosa	POVE_Pver_g1524.t1	OG00003343083	NB-ARC,Tetratricopeptide_repeat,beta-helix,Zinc_finger,NB-ARC,Tetratricopeptide_repeat,beta-helix,Zinc_finger
Pocillopora verrucosa	POVE_Pver_g11534.t1	OG00002271311	NB-ARC,Tetratricopeptide_repeat
Pocillopora verrucosa	POVE_Pver_g23600.t1	OG00125571399	DZIP3-like_HEPN,NACHT,WD40
Pocillopora verrucosa	POVE_Pver_g4234.t1	OG00125571466	DZIP3-like_HEPN,NACHT,WD40
Pocillopora verrucosa	POVE_Pver_g23860.t1	OG00000851069	NACHT,LRR,GIY-YIGendonuclease
Pocillopora verrucosa	POVE_Pver_g23148.t2	OG00000061830	NACHT,LRR
Pocillopora verrucosa	POVE_Pver_g16675.t2	OG00002281680	Lipoxygenase,DZIP3-like_HEPN,NACHT,LRR
Pocillopora verrucosa	POVE_Pver_g11485.t1	OG00000391185	LRR,SNF2-related,Connexin,NACHT
Pocillopora verrucosa	POVE_Pver_g21380.t1	OG0000039628	Connexin,NACHT
Pocillopora verrucosa	POVE_Pver_g20205.t1	OG0000039667	DZIP3-like_HEPN,Nucleoside_phosphorylase,NACHT
Pocillopora verrucosa	POVE_Pver_g16070.t1	OG00000151401	Glycosyl_transferase,DZIP3-like_HEPN,NACHT,NOD2
Pocillopora verrucosa	POVE_Pver_g23672.t2	OG00006561904	NACHT,WD40
Pocillopora verrucosa	POVE_Pver_g5472.t1	OG00004521942	DEATH,NACHT,LRR,DEATH,NACHT,LRR
Pocillopora verrucosa	POVE_Pver_g17093.t2	OG00002272051	NACHT,Tetratricopeptide_repeat,Peptidase,Tetratricopeptide_repeat,Peptidase,Kexin/furin,Galactose-binding-like,P_domain
Pocillopora verrucosa	POVE_Pver_g9998.t1	OG00006562723	Reverse_transcriptase,Ribonuclease_H,Integrase,NACHT,WD40
Pocillopora verrucosa	POVE_Pver_g25740.t1	OG00000151344	Thioredoxin-like,Glutaredoxin,Thioredoxin-like,Glutaredoxin,DZIP3-like_HEPN,NACHT,LRR
Pocillopora verrucosa	POVE_Pver_g21501.t1	OG0000039437	NACHT
Pocillopora verrucosa	POVE_Pver_g16926.t1	OG00000391008	Connexin,NACHT,LRR
Pocillopora verrucosa	POVE_Pver_g3794.t1	OG00006561616	NACHT,WD40
Pocillopora verrucosa	POVE_Pver_g22972.t1	OG00125571384	DZIP3-like_HEPN,NACHT,WD40,Cytochrome_cd1-nitrite_reductase-like,WD40
Pocillopora verrucosa	POVE_Pver_g11539.t2	OG00000152532	NACHT,LRR,Fibronectin,Immunoglobulin,Fibronectin,Immunoglobulin,Fibronectin,Immunoglobulin,Fibronectin,Immunoglobulin,Fibronectin,Immunoglobulin,Fibronectin,NACHT,LRR
Pocillopora verrucosa	POVE_Pver_g18501.t1	OG00000391118	Connexin,NACHT,LRR
Pocillopora verrucosa	POVE_Pver_g16989.t2	OG00000151667	DZIP3-like_HEPN,NACHT,LRR,EF-hand
Pocillopora verrucosa	POVE_Pver_g12705.t1	OG0000370782	DEATH,NB-ARC,Tetratricopeptide_repeat
Pocillopora verrucosa	POVE_Pver_g6132.t1	OG0000370641	NB-ARC,Tetratricopeptide_repeat
Pocillopora verrucosa	POVE_Pver_g25915.t1	OG00060682514	NACHT,LRR,DENN,WD40
Pocillopora verrucosa	POVE_Pver_g8191.t2	OG00082962695	Phosphotransferase/anion_transporter,Bicarbonate_transporter,NACHT,LRR
Pocillopora verrucosa	POVE_Pver_g14388.t1	OG00007691234	DZIP3-like_HEPN,NB-ARC,Tetratricopeptide_repeat
Pocillopora verrucosa	POVE_Pver_g8236.t2	OG00005292188	GPCR,Vps52,DUF4559,NACHT,Ankyrin
Pocillopora verrucosa	POVE_Pver_g18927.t1	OG0000039770	NACHT
Pocillopora verrucosa	POVE_Pver_g872.t1	OG00000391094	Nucleoside_phosphorylase,NACHT,LRR
Pocillopora verrucosa	POVE_Pver_g12360.t2	OG00000151338	DZIP3-like_HEPN,NACHT,LRR,Rpn7/COP9,Tetratricopeptide_repeat
Pocillopora verrucosa	POVE_Pver_g7231.t1	OG0000015783	DEATH,NACHT,LRR
Pocillopora verrucosa	POVE_Pver_g16259.t1	OG0000039777	NACHT,LRR
Pocillopora verrucosa	POVE_Pver_g15245.t1	OG00001931795	DZIP3-like_HEPN,NB-ARC,Tetratricopeptide_repeat,DZIP3-like_HEPN,Tetratricopeptide_repeat
Pocillopora verrucosa	POVE_Pver_g25812.t2	OG0000309416	DEATH,NACHT
Pocillopora verrucosa	POVE_Pver_g23256.t2	OG00000152107	DZIP3-like_HEPN,NACHT,LRR,DZIP3-like_HEPN,NACHT,LRR
Pocillopora verrucosa	POVE_Pver_g20425.t2	OG0000452789	DEATH,NACHT
Pocillopora verrucosa	POVE_Pver_g20918.t1	OG0000015645	NACHT,LRR
Pocillopora verrucosa	POVE_Pver_g20358.t2	OG0000103744	DZIP3-like_HEPN,Nucleoside_phosphorylase,NACHT
Pocillopora verrucosa	POVE_Pver_g4033.t1	OG00003851128	DEATH,NACHT,LRR
Pocillopora verrucosa	POVE_Pver_g20882.t1	OG0000015840	NACHT,LRR
Pocillopora verrucosa	POVE_Pver_g18887.t1	OG00001031330	DZIP3-like_HEPN,Nucleoside_phosphorylase,NACHT,LRR
Pocillopora verrucosa	POVE_Pver_g22000.t1	OG0000015186	NACHT
Pocillopora verrucosa	POVE_Pver_g12298.t1	OG00007691910	DZIP3-like_HEPN,NB-ARC,Tetratricopeptide_repeat,NB-ARC,Tetratricopeptide_repeat
Pocillopora verrucosa	POVE_Pver_g5934.t1	OG00000151180	DZIP3-like_HEPN,NACHT,LRR
Pocillopora verrucosa	POVE_Pver_g20891.t1	OG0000039863	NACHT,LRR
Pocillopora verrucosa	POVE_Pver_g20770.t1	OG0000801901	NACHT,LRR
Pocillopora verrucosa	POVE_Pver_g20739.t1	OG00000391143	Connexin,NACHT,LRR
Pocillopora verrucosa	POVE_Pver_g20640.t1	OG0000097893	DZIP3-like_HEPN,NACHT
Pocillopora verrucosa	POVE_Pver_g18896.t1	OG00000391532	Connexin,NACHT,LRR
Pocillopora verrucosa	POVE_Pver_g25808.t1	OG00008011257	Nucleoside_phosphorylase,NACHT,LRR
Pocillopora verrucosa	POVE_Pver_g15568.t1	OG00000974326	DZIP3-like_HEPN,DEATH,NACHT,WD40,DZIP3-like_HEPN,DEATH,NACHT,WD40,DZIP3-like_HEPN,NACHT,WD40
Pocillopora verrucosa	POVE_Pver_g3333.t1	OG00000391333	NACHT,LRR
Pocillopora verrucosa	POVE_Pver_g272.t2	OG00000391077	Connexin,NACHT,LRR
Pocillopora verrucosa	POVE_Pver_g20197.t1	OG0000039859	ClpP/crotonase-like,Enoyl-CoAhydratase/isomerase,NACHT
Pocillopora verrucosa	POVE_Pver_g16528.t1	OG00067721801	CRIB,Protein_kinase,PAN/Apple,NB-ARC,Tetratricopeptide_repeat
Pocillopora verrucosa	POVE_Pver_g18542.t1	OG00005292033	DUF4559,NACHT,Ankyrin
Pocillopora verrucosa	POVE_Pver_g1776.t1	OG00000152311	LRR,DZIP3-like_HEPN,NACHT,LRR,Roc,DEATH
Pocillopora verrucosa	POVE_Pver_g3947.t2	OG00000062349	Glycosyl_transferase,Peptidase,NACHT,LRR,Zinc_finger
Pocillopora verrucosa	POVE_Pver_g23601.t2	OG00000971562	DZIP3-like_HEPN,NACHT,WD40
Pocillopora verrucosa	POVE_Pver_g11029.t1	OG00000391075	DZIP3-like_HEPN,NACHT,NOD2,LRR
Pocillopora verrucosa	POVE_Pver_g12392.t2	OG00000153126	Metal-dependent_hydrolase,Guanine_deaminase,Amidohydrolase-related,Metal-dependent_hydrolase,DZIP3-like_HEPN,NACHT,LRR,Alanine_racemase/groupIVdecarboxylase,Diaminopimelate,PLP-binding_barrel,Orn/DAP/Arg_decarboxylase,Alanine_racemase/groupIVdecarboxylase,Orn/DAP/Arg_decarboxylase,EMI,EGF-like
Pocillopora verrucosa	POVE_Pver_g23149.t2	OG00000061999	Glycosyl_transferase,NACHT,LRR
Pocillopora verrucosa	POVE_Pver_g22068.t1	OG0000039308	NACHT
Pocillopora verrucosa	POVE_Pver_g17757.t1	OG00000151085	DEATH,NACHT,LRR
Pocillopora verrucosa	POVE_Pver_g12710.t1	OG00003701012	DZIP3-like_HEPN,DEATH,NB-ARC,Tetratricopeptide_repeat
Pocillopora verrucosa	POVE_Pver_g23234.t1	OG00007831781	DUF4062,NACHT,WD40
Pocillopora verrucosa	POVE_Pver_g17282.t1	OG00000061742	NACHT,LRR,Peptidase,Alpha/Beta_hydrolase,Peptidase
Pocillopora verrucosa	POVE_Pver_g12258.t1	OG00121941103	NACHT,LRR
Pocillopora verrucosa	POVE_Pver_g9739.t1	OG00000391110	Connexin,NACHT,LRR
Pocillopora verrucosa	POVE_Pver_g20215.t1	OG00000391023	Connexin,NACHT,Connexin
Pocillopora verrucosa	POVE_Pver_g19780.t1	OG00000391372	Connexin,NACHT,Connexin,NACHT
Pocillopora verrucosa	POVE_Pver_g19144.t1	OG0000015477	NACHT,LRR
Pocillopora verrucosa	POVE_Pver_g18251.t1	OG00000151324	DZIP3-like_HEPN,NACHT,LRR
Pocillopora verrucosa	POVE_Pver_g11562.t1	OG00000152496	EGF-like,Growth_factor_receptor,EGF-like,EGF_CA,EGF-like,Growth_factor_receptor,EGF-like,EGF_CA,EGF-like,LRR,NACHT,LRR
Pocillopora verrucosa	POVE_Pver_g18986.t2	OG0000385706	Nucleoside_phosphorylase,NACHT
Pocillopora verrucosa	POVE_Pver_g3217.t1	OG00000062186	Glycosyl_transferase,NACHT,LRR,Immunoglobulin
Pocillopora verrucosa	POVE_Pver_g19946.t2	OG00000151060	SRCR,NACHT
Pocillopora verrucosa	POVE_Pver_g13612.t1	OG00000062369	BTB/POZ,BTB/Kelch,NACHT,LRR,ZU5,Glycosyl_transferase,LRR
Pocillopora verrucosa	POVE_Pver_g11123.t2	OG00029382284	CARD,DEATH,CARD,DEATH,CARD,NB-ARC,APAF-1,WD40
Pocillopora verrucosa	POVE_Pver_g7093.t2	OG00003851121	Nucleoside_phosphorylase,NACHT,LRR
Pocillopora verrucosa	POVE_Pver_g492.t1	OG00012632260	Multi_antimicrobial_extrusion_prot,NACHT,LRR
Pocillopora verrucosa	POVE_Pver_g12706.t1	OG0000370782	DEATH,NB-ARC,Tetratricopeptide_repeat
Pocillopora verrucosa	POVE_Pver_g23669.t2	OG00000061801	Glycosyl_transferase,NACHT,LRR
Pocillopora verrucosa	POVE_Pver_g4280.t1	OG0097394757	DEATH,NACHT
Pocillopora verrucosa	POVE_Pver_g26128.t1	OG00064391693	DUF4062,NACHT,APAF-1,WD40
Pocillopora verrucosa	POVE_Pver_g14290.t1	OG00073411292	Endonuclease/exonuclease/phosphatase,DEATH,NB-ARC,Tetratricopeptide_repeat
Pocillopora verrucosa	POVE_Pver_g23239.t1	OG0000039421	Connexin,NACHT
Pocillopora verrucosa	POVE_Pver_g19973.t1	OG00008011267	Nucleoside_phosphorylase,NACHT,LRR
Pocillopora verrucosa	POVE_Pver_g17708.t2	OG00000061481	NACHT,LRR
Pocillopora verrucosa	POVE_Pver_g12294.t1	OG00007691196	DZIP3-like_HEPN,NB-ARC,Tetratricopeptide_repeat
Pocillopora verrucosa	POVE_Pver_g20000.t1	OG0000039969	Connexin,NACHT,LRR
Pocillopora verrucosa	POVE_Pver_g12361.t1	OG0000015644	DZIP3-like_HEPN,NACHT,LRR
Pocillopora verrucosa	POVE_Pver_g22104.t1	OG0000039295	NACHT
Pocillopora verrucosa	POVE_Pver_g20932.t1	OG0000039721	NACHT,LRR
Pocillopora verrucosa	POVE_Pver_g18583.t1	OG0000015802	NACHT,LRR
Pocillopora verrucosa	POVE_Pver_g15622.t1	OG00003851491	Nucleoside_phosphorylase,MULEtransposase,NACHT,LRR
Pocillopora verrucosa	POVE_Pver_g14828.t1	OG00000151314	DZIP3-like_HEPN,Nucleoside_phosphorylase,NACHT,LRR
Pocillopora verrucosa	POVE_Pver_g5191.t1	OG00107261858	DUF4062,NACHT,WD40
Pocillopora verrucosa	POVE_Pver_g26791.t1	OG00000391270	NOD2,NACHT,NOD2,LRR,NACHT,NOD2,NACHT,NOD2
Pocillopora verrucosa	POVE_Pver_g18807.t2	OG00125573259	DZIP3-like_HEPN,NACHT,WD40,DZIP3-like_HEPN,WD40,TLDc
Pocillopora verrucosa	POVE_Pver_g8806.t1	OG0000370772	DEATH,NB-ARC,Tetratricopeptide_repeat
Pocillopora verrucosa	POVE_Pver_g7604.t1	OG00022691138	DUF4062,NACHT,Tetratricopeptide_repeat
Pocillopora verrucosa	POVE_Pver_g5169.t1	OG00008011325	Fibrinogen-like,NACHT,LRR
Pocillopora verrucosa	POVE_Pver_g20502.t1	OG00000391197	Connexin,NACHT,LRR
Pocillopora verrucosa	POVE_Pver_g15573.t1	OG00000971592	DZIP3-like_HEPN,NACHT,WD40
Pocillopora verrucosa	POVE_Pver_g21964.t1	OG0000801312	NACHT
Pocillopora verrucosa	POVE_Pver_g21579.t1	OG0000227347	NACHT
Pocillopora verrucosa	POVE_Pver_g18086.t1	OG00000151209	DZIP3-like_HEPN,NACHT,LRR
Pocillopora verrucosa	POVE_Pver_g1521.t1	OG00003341622	NB-ARC,Tetratricopeptide_repeat,beta-helix,Zinc_finger
Pocillopora verrucosa	POVE_Pver_g23145.t1	OG00000061918	Glycosyl_transferase,NACHT,LRR
Pocillopora verrucosa	POVE_Pver_g18897.t1	OG0021976884	Connexin,NACHT
Pocillopora verrucosa	POVE_Pver_g16224.t1	OG00000974851	DZIP3-like_HEPN,NACHT,WD40,DZIP3-like_HEPN,NACHT,WD40,DZIP3-like_HEPN,NACHT,WD40
Pocillopora verrucosa	POVE_Pver_g1593.t1	OG00000391538	Connexin,NACHT,LRR,Mediator_complex
Pocillopora verrucosa	POVE_Pver_g22261.t1	OG0000015217	NACHT
Pocillopora verrucosa	POVE_Pver_g13819.t1	OG00042081256	DUF4062,NACHT,Tetratricopeptide_repeat
Pocillopora verrucosa	POVE_Pver_g15569.t1	OG00000975259	NACHT,WD40,DZIP3-like_HEPN,NACHT,WD40,DZIP3-like_HEPN,NACHT,WD40
Pocillopora verrucosa	POVE_Pver_g15636.t1	OG0000006850	Glycosyl_transferase,NACHT
Pocillopora verrucosa	POVE_Pver_g21301.t1	OG0000039383	NACHT,LRR
Pocillopora verrucosa	POVE_Pver_g16977.t1	OG00000392161	Connexin,NACHT,LRR,NACHT,LRR,Protein_kinase,LRR,Protein_kinase,LRR,Protein_kinase
Pocillopora verrucosa	POVE_Pver_g23535.t1	OG00000391421	NACHT,LRR
Pocillopora verrucosa	POVE_Pver_g14752.t1	OG00000151159	DZIP3-like_HEPN,NACHT,LRR
Pocillopora verrucosa	POVE_Pver_g13519.t1	OG00005291987	DUF4559,NACHT,Ankyrin
Pocillopora verrucosa	POVE_Pver_g1665.t1	OG00000391817	La-type_HTH,Lupus_Laprotein,RNA-binding_domain,Nucleotide-binding,RNA,LARP7,RNArecognition_motif,RNA,Lupus_Laprotein,Nucleotide-binding,La_protein,RNA-binding,NACHT,LRR
Pocillopora verrucosa	POVE_Pver_g19929.t1	OG0020609870	DEATH,NACHT
Pocillopora verrucosa	POVE_Pver_g22629.t1	OG0000385185	NACHT
Pocillopora verrucosa	POVE_Pver_g18494.t1	OG00099061051	DUF4062,NACHT,WD40
Pocillopora verrucosa	POVE_Pver_g26814.t1	OG0000015278	NACHT
Pocillopora verrucosa	POVE_Pver_g23235.t1	OG00007831745	DUF4062,NACHT,WD40
Pocillopora verrucosa	POVE_Pver_g6425.t1	OG0000039893	Connexin,NACHT,Ribosomal_protein_L22e,RibosomalproteinL22e
Pocillopora verrucosa	POVE_Pver_g19781.t1	OG0000039447	Connexin,NACHT
Pocillopora verrucosa	POVE_Pver_g20028.t1	OG00000151679	LRR,NACHT,LRR
Pocillopora verrucosa	POVE_Pver_g19826.t1	OG00001031257	DZIP3-like_HEPN,Nucleoside_phosphorylase,NACHT,Nucleoside_phosphorylase,NACHT
Pocillopora verrucosa	POVE_Pver_g19530.t2	OG00003851598	Nucleoside_phosphorylase,NACHT,LRR
Pocillopora verrucosa	POVE_Pver_g3796.t1	OG00006561695	NACHT,WD40
Pocillopora verrucosa	POVE_Pver_g13425.t1	OG0000334836	NB-ARC
Pocillopora verrucosa	POVE_Pver_g12707.t1	OG00003701007	DZIP3-like_HEPN,DEATH,NB-ARC,Tetratricopeptide_repeat
Pocillopora verrucosa	POVE_Pver_g6134.t1	OG0000370785	DEATH,NB-ARC,Tetratricopeptide_repeat
Pocillopora verrucosa	POVE_Pver_g26635.t2	OG0000006909	Glycosyl_transferase,Peptidase,NACHT
Pocillopora verrucosa	POVE_Pver_g20561.t1	OG0000039991	NACHT,LRR
Pocillopora verrucosa	POVE_Pver_g14524.t1	OG00004521147	DEATH,NACHT,LRR
Pocillopora verrucosa	POVE_Pver_g11689.t1	OG00000151789	Immunoglobulin,Fibronectin,Immunoglobulin,Fibronectin,Immunoglobulin,Fibronectin,Immunoglobulin,Fibronectin,Immunoglobulin,Fibronectin,Immunoglobulin,Fibronectin,NACHT,LRR
Pocillopora verrucosa	POVE_Pver_g12295.t1	OG0000769866	NB-ARC,Tetratricopeptide_repeat
Pocillopora verrucosa	POVE_Pver_g10930.t2	OG00008011535	Nucleoside_phosphorylase,NACHT,LRR,Armadillo
Pocillopora verrucosa	POVE_Pver_g20606.t1	OG00000971425	DZIP3-like_HEPN,NACHT,WD40
Pocillopora verrucosa	POVE_Pver_g17297.t1	OG00006561495	NACHT,WD40
Pocillopora verrucosa	POVE_Pver_g15623.t1	OG00003851692	Nucleoside_phosphorylase,NACHT,LRR
Pocillopora verrucosa	POVE_Pver_g21790.t1	OG0000015306	NACHT
Pocillopora verrucosa	POVE_Pver_g17243.t1	OG00000391452	NACHT,LRR,EGF_CA,EGF-like,CUB,SRCR
Pocillopora verrucosa	POVE_Pver_g11030.t2	OG00041392151	SNF2-like,DZIP3-like_HEPN,NPL4,MPN,NPL4,DZIP3-like_HEPN,NACHT,NOD2,LRR
Pocillopora verrucosa	POVE_Pver_g8807.t1	OG0000370782	DEATH,NB-ARC,Tetratricopeptide_repeat
Pocillopora verrucosa	POVE_Pver_g26707.t1	OG0000039891	NACHT,LRR
Pocillopora verrucosa	POVE_Pver_g22365.t1	OG0000039228	NACHT
Pocillopora verrucosa	POVE_Pver_g17185.t1	OG0000015695	DZIP3-like_HEPN,NACHT
Pocillopora verrucosa	POVE_Pver_g15117.t1	OG00000391639	LRR,NACHT,LRR
