# Supplementary material for: Pervasive tandem duplications and convergent evolution shape coral genomes
Source: Genome Biol. 2023 Jun 1;24:123. doi: 10.1186/s13059-023-02960-7 (PMC10236652; doi:10.1186/s13059-023-02960-7)
Supplement: Supplementary file 17 — Additional file 17. Providing NACHT/NB-ARC containing genes with description of N-terminal, central and C-terminal domains. [file 13059_2023_2960_MOESM17_ESM.xlsx]

## Sheet: Additional file 17
# NACHT/NB-ARC containing genes with description of Nterminal, central and Cterminal domains
Species	geneid	OGid	Nterminal domain(s)	Central domain NACHT/NB-ARC	Cterminal domain(s)
Acropora digitifera	ACDI_aug_v2a.21372.t1	OG0000006	Ntruncated	NACHT	noneDetectedC
Acropora digitifera	ACDI_aug_v2a.21423.t1	OG0000006	Glycosyl_transferase	NACHT	Ctruncated
Acropora digitifera	ACDI_aug_v2a.08530.t1	OG0000006	Nucleoside_phosphorylase	NACHT	LRR
Acropora digitifera	ACDI_aug_v2a.12408.t1	OG0000006	Glycosyl_transferase	NACHT	LRR
Acropora digitifera	ACDI_aug_v2a.23873.t1	OG0000039	noneDetectedN	NACHT	Ctruncated
Acropora digitifera	ACDI_aug_v2a.21993.t1	OG0000015	Ntruncated	NACHT	Ctruncated
Acropora digitifera	ACDI_aug_v2a.11845.t1	OG0000015	noneDetectedN	NACHT	LRR
Acropora digitifera	ACDI_aug_v2a.01139.t1	OG0000015	Ntruncated	NACHT	noneDetectedC
Acropora digitifera	ACDI_aug_v2a.00168.t1	OG0000006	Glycosyl_transferase	NACHT	noneDetectedC
Acropora digitifera	ACDI_aug_v2a.12978.t1	OG0000006	Glycosyl_transferase	NACHT	LRR
Acropora digitifera	ACDI_aug_v2a.20239.t1	OG0000039	Ntruncated	NACHT	Ctruncated
Acropora digitifera	ACDI_aug_v2a.08618.t1	OG0000006	Glycosyl_transferase	NACHT	LRR
Acropora digitifera	ACDI_aug_v2a.13127.t1	OG0000006	Ntruncated	NACHT	noneDetectedC
Acropora digitifera	ACDI_aug_v2a.11842.t1	OG0000193	DZIP3-like_HEPN	NB-ARC	Tetratricopeptide_repeat
Acropora digitifera	ACDI_aug_v2a.11780.t1	OG0000006	noneDetectedN	NACHT	LRR
Acropora digitifera	ACDI_aug_v2a.06460.t1	OG0000006	Glycosyl_transferase	NACHT	noneDetectedC
Acropora digitifera	ACDI_aug_v2a.12252.t1	OG0000006	Nucleoside_phosphorylase	NACHT	noneDetectedC
Acropora digitifera	ACDI_aug_v2a.12252.t2	OG0000006	Nucleoside_phosphorylase	NACHT	noneDetectedC
Acropora digitifera	ACDI_aug_v2a.00312.t1	OG0000006	Glycosyl_transferase	NACHT	noneDetectedC
Acropora digitifera	ACDI_aug_v2a.24206.t1	OG0000006	noneDetectedN	NACHT	LRR
Acropora digitifera	ACDI_aug_v2a.00885.t1	OG0000039	Connexin	NACHT	LRR
Acropora digitifera	ACDI_aug_v2a.09470.t1	OG0000006	Glycosyl_transferase	NACHT	noneDetectedC
Acropora digitifera	ACDI_aug_v2a.15662.t1	OG0000006	Ntruncated	NACHT	LRR
Acropora digitifera	ACDI_aug_v2a.24379.t1	OG0000039	noneDetectedN	NACHT	Ctruncated
Acropora digitifera	ACDI_aug_v2a.16795.t1	OG0000039	noneDetectedN	NACHT	LRR
Acropora digitifera	ACDI_aug_v2a.20083.t1	OG0000006	Ntruncated	NACHT	LRR
Acropora digitifera	ACDI_aug_v2a.16358.t1	OG0000006	noneDetectedN	NACHT	LRR
Acropora digitifera	ACDI_aug_v2a.23493.t1	OG0000006	Ntruncated	NACHT	LRR
Acropora digitifera	ACDI_aug_v2a.18635.t1	OG0000048	Ntruncated	NACHT	other
Acropora digitifera	ACDI_aug_v2a.22088.t1	OG0000015	Ntruncated	NACHT	Ctruncated
Acropora digitifera	ACDI_aug_v2a.02226.t1	OG0000006	Glycosyl_transferase	NACHT	noneDetectedC
Acropora digitifera	ACDI_aug_v2a.09558.t1	OG0000015	Ntruncated	NACHT	noneDetectedC
Acropora digitifera	ACDI_aug_v2a.23952.t1	OG0000039	Ntruncated	NACHT	LRR
Acropora digitifera	ACDI_aug_v2a.02388.t1	OG0000193	DZIP3-like_HEPN	NB-ARC	Tetratricopeptide_repeat
Acropora digitifera	ACDI_aug_v2a.18048.t1	OG0000006	noneDetectedN	NACHT	noneDetectedC
Acropora digitifera	ACDI_aug_v2a.15696.t1	OG0000006	Nucleoside_phosphorylase	NACHT	LRR
Acropora digitifera	ACDI_aug_v2a.15696.t2	OG0000006	Nucleoside_phosphorylase	NACHT	LRR
Acropora digitifera	ACDI_aug_v2a.16040.t1	OG0000039	noneDetectedN	NACHT	LRR
Acropora digitifera	ACDI_aug_v2a.02535.t1	OG0000039	noneDetectedN	NACHT	noneDetectedC
Acropora digitifera	ACDI_aug_v2a.06491.t1	OG0000006	Glycosyl_transferase	NACHT	Ctruncated
Acropora digitifera	ACDI_aug_v2a.14064.t1	OG0000006	noneDetectedN	NACHT	noneDetectedC
Acropora digitifera	ACDI_aug_v2a.03903.t1	OG0000015	noneDetectedN	NACHT	LRR
Acropora digitifera	ACDI_aug_v2a.04673.t1	OG0000006	Glycosyl_transferase	NACHT	LRR
Acropora digitifera	ACDI_aug_v2a.16643.t1_aug_v2a.16643.t1_aug_v2a.16643.t1_aug_v2a.16643.t1_aug_v2a.16643.t1_aug_v2a.16644.t1_aug_v2a.16643.t1_aug_v2a.16644.t1_aug_v2a.16643.t1_aug_v2a.16643.t1_aug_v2a.16644.t1_aug_v2a.16643	OG0000006	Glycosyl_transferase	NACHT	LRR
Acropora digitifera	ACDI_aug_v2a.11014.t1	OG0000015	Ntruncated	NACHT	LRR
Acropora digitifera	ACDI_aug_v2a.24583.t1	OG0000006	Nucleoside_phosphorylase	NACHT	LRR
Acropora digitifera	ACDI_aug_v2a.24583.t2	OG0000006	Nucleoside_phosphorylase	NACHT	LRR
Acropora digitifera	ACDI_aug_v2a.08059.t1	OG0000015	Ntruncated	NACHT	Ctruncated
Acropora digitifera	ACDI_aug_v2a.18442.t1	OG0000039	noneDetectedN	NACHT	LRR
Acropora digitifera	ACDI_aug_v2a.01377.t1	OG0000006	Glycosyl_transferase	NACHT	LRR
Acropora digitifera	ACDI_aug_v2a.14931.t1	OG0003554	noneDetectedN	NACHT	Ctruncated
Acropora digitifera	ACDI_aug_v2a.22104.t1	OG0000006	Ntruncated	NACHT	LRR
Acropora digitifera	ACDI_aug_v2a.08093.t1	OG0000039	noneDetectedN	NACHT	Ctruncated
Acropora digitifera	ACDI_aug_v2a.07139.t1	OG0000039	Connexin	NACHT	LRR
Acropora digitifera	ACDI_aug_v2a.11011.t1	OG0000015	Ntruncated	NACHT	Ctruncated
Acropora digitifera	ACDI_aug_v2a.00119.t1	OG0000006	Glycosyl_transferase	NACHT	Ctruncated
Acropora digitifera	ACDI_aug_v2a.04310.t1	OG0000015	Ntruncated	NACHT	LRR
Acropora digitifera	ACDI_aug_v2a.24146.t1	OG0000039	Ntruncated	NACHT	LRR
Acropora digitifera	ACDI_aug_v2a.00615.t1	OG0000015	Ntruncated	NACHT	other
Acropora digitifera	ACDI_aug_v2a.21394.t1	OG0000006	Glycosyl_transferase	NACHT	noneDetectedC
Acropora digitifera	ACDI_aug_v2a.00204.t1	OG0000006	noneDetectedN	NACHT	LRR
Acropora digitifera	ACDI_aug_v2a.12779.t1	OG0000039	Connexin	NACHT	Ctruncated
Acropora digitifera	ACDI_aug_v2a.08864.t1	OG0000039	Ntruncated	NACHT	noneDetectedC
Acropora digitifera	ACDI_aug_v2a.00065.t1	OG0000006	Glycosyl_transferase	NACHT	noneDetectedC
Acropora digitifera	ACDI_aug_v2a.16643.t1_aug_v2a.16643.t1_aug_v2a.16643.t1_aug_v2a.16643.t1_aug_v2a.16644.t1_aug_v2a.16643.t1_aug_v2a.16644.t1_aug_v2a.16643.t1_aug_v2a.16643.t1_aug_v2a.16644.t1_aug_v2a.16643.t1_aug_v2a.16644	OG0000006	Glycosyl_transferase	NACHT	LRR
Acropora digitifera	ACDI_aug_v2a.16621.t1	OG0000039	Connexin	NACHT	LRR
Acropora digitifera	ACDI_aug_v2a.21357.t1	OG0000039	Ntruncated	NACHT	Ctruncated
Acropora digitifera	ACDI_aug_v2a.05851.t1	OG0000015	Ntruncated	NACHT	LRR
Acropora digitifera	ACDI_aug_v2a.17380.t1	OG0000193	DZIP3-like_HEPN	NB-ARC	Tetratricopeptide_repeat
Acropora digitifera	ACDI_aug_v2a.05814.t1	OG0000006	Glycosyl_transferase	NACHT	noneDetectedC
Acropora digitifera	ACDI_aug_v2a.03310.t1	OG0000015	Ntruncated	NACHT	LRR
Acropora digitifera	ACDI_aug_v2a.08365.t1	OG0000039	Ntruncated	NACHT	Ctruncated
Acropora digitifera	ACDI_aug_v2a.22575.t1	OG0000006	Glycosyl_transferase	NACHT	LRR
Acropora digitifera	ACDI_aug_v2a.12861.t1	OG0000015	DZIP3-like_HEPN	NACHT	LRR
Acropora digitifera	ACDI_aug_v2a.03160.t1	OG0000015	DZIP3-like_HEPN	NACHT	LRR
Acropora digitifera	ACDI_aug_v2a.05315.t1	OG0000006	Glycosyl_transferase	NACHT	noneDetectedC
Acropora digitifera	ACDI_aug_v2a.17567.t1	OG0000193	DZIP3-like_HEPN	NB-ARC	Tetratricopeptide_repeat
Acropora digitifera	ACDI_aug_v2a.03472.t1	OG0000006	Glycosyl_transferase	NACHT	LRR
Acropora digitifera	ACDI_aug_v2a.23855.t1	OG0000006	Glycosyl_transferase	NACHT	LRR
Acropora digitifera	ACDI_aug_v2a.17218.t1	OG0000006	noneDetectedN	NACHT	LRR
Acropora digitifera	ACDI_aug_v2a.20842.t1	OG0000006	Glycosyl_transferase	NACHT	LRR
Acropora digitifera	ACDI_aug_v2a.09608.t1	OG0000015	Ntruncated	NACHT	LRR
Acropora digitifera	ACDI_aug_v2a.04440.t1	OG0000006	Glycosyl_transferase	NACHT	noneDetectedC
Acropora digitifera	ACDI_aug_v2a.04440.t2	OG0000006	Glycosyl_transferase	NACHT	noneDetectedC
Acropora digitifera	ACDI_aug_v2a.04440.t3	OG0000006	Glycosyl_transferase	NACHT	noneDetectedC
Acropora digitifera	ACDI_aug_v2a.24639.t1	OG0000006	Glycosyl_transferase	NACHT	LRR
Acropora digitifera	ACDI_aug_v2a.23356.t1	OG0000097	DZIP3-like_HEPN	NACHT	WD40
Acropora digitifera	ACDI_aug_v2a.22135.t1	OG0000015	Ntruncated	NACHT	Ctruncated
Acropora digitifera	ACDI_aug_v2a.23390.t1	OG0000039	Ntruncated	NACHT	LRR
Acropora digitifera	ACDI_aug_v2a.16244.t1	OG0000006	Glycosyl_transferase	NACHT	LRR
Acropora digitifera	ACDI_aug_v2a.16643.t1_aug_v2a.16643.t1_aug_v2a.16643.t1_aug_v2a.16644.t1_aug_v2a.16643.t1_aug_v2a.16644.t1	OG0000006	Glycosyl_transferase	NACHT	LRR
Acropora digitifera	ACDI_aug_v2a.07813.t1	OG0000015	Ntruncated	NACHT	LRR
Acropora digitifera	ACDI_aug_v2a.02784.t1	OG0000006	Glycosyl_transferase	NACHT	LRR
Acropora digitifera	ACDI_aug_v2a.17785.t1	OG0000006	Glycosyl_transferase	NACHT	noneDetectedC
Acropora digitifera	ACDI_aug_v2a.08631.t1	OG0000006	Glycosyl_transferase	NACHT	noneDetectedC
Acropora digitifera	ACDI_aug_v2a.22719.t1	OG0000039	noneDetectedN	NACHT	LRR
Acropora digitifera	ACDI_aug_v2a.03653.t1	OG0000015	noneDetectedN	NACHT	LRR
Acropora digitifera	ACDI_aug_v2a.03208.t1	OG0000015	DZIP3-like_HEPN	NACHT	Ctruncated
Acropora digitifera	ACDI_aug_v2a.19529.t1	OG0012194	noneDetectedN	NACHT	LRR
Acropora digitifera	ACDI_aug_v2a.23974.t1	OG0000006	noneDetectedN	NACHT	LRR
Acropora digitifera	ACDI_aug_v2a.23974.t2	OG0000006	noneDetectedN	NACHT	LRR
Acropora digitifera	ACDI_aug_v2a.11076.t1	OG0000006	Nucleoside_phosphorylase	NACHT	Ctruncated
Acropora digitifera	ACDI_aug_v2a.22665.t1	OG0000273	Ntruncated	NB-ARC	Tetratricopeptide_repeat
Acropora digitifera	ACDI_aug_v2a.15519.t1	OG0000015	Ntruncated	NACHT	Ctruncated
Acropora digitifera	ACDI_aug_v2a.23937.t1	OG0000097	DZIP3-like_HEPN	NACHT	WD40
Acropora digitifera	ACDI_aug_v2a.02957.t1	OG0000006	Glycosyl_transferase	NACHT	LRR
Acropora digitifera	ACDI_aug_v2a.12767.t1	OG0000097	DZIP3-like_HEPN	NACHT	WD40
Acropora digitifera	ACDI_aug_v2a.22254.t1	OG0000006	Nucleoside_phosphorylase	NACHT	noneDetectedC
Acropora digitifera	ACDI_aug_v2a.09577.t1	OG0000334	noneDetectedN	NB-ARC	Tetratricopeptide_repeat
Acropora digitifera	ACDI_aug_v2a.16062.t1	OG0000006	Ntruncated	NACHT	LRR
Acropora digitifera	ACDI_aug_v2a.23387.t1	OG0000015	Ntruncated	NACHT	LRR
Acropora digitifera	ACDI_aug_v2a.00365.t1	OG0000015	noneDetectedN	NACHT	LRR
Acropora digitifera	ACDI_aug_v2a.08268.t1	OG0000039	Connexin	NACHT	Ctruncated
Acropora digitifera	ACDI_aug_v2a.24443.t1	OG0000015	Ntruncated	NACHT	Ctruncated
Acropora digitifera	ACDI_aug_v2a.13636.t1	OG0000015	Ntruncated	NACHT	Ctruncated
Acropora digitifera	ACDI_aug_v2a.08004.t1	OG0000039	noneDetectedN	NACHT	LRR
Acropora digitifera	ACDI_aug_v2a.19696.t1	OG0000193	noneDetectedN	NB-ARC	Tetratricopeptide_repeat
Acropora digitifera	ACDI_aug_v2a.19696.t2	OG0000193	noneDetectedN	NB-ARC	Tetratricopeptide_repeat
Acropora digitifera	ACDI_aug_v2a.19696.t3	OG0000193	noneDetectedN	NB-ARC	Tetratricopeptide_repeat
Acropora digitifera	ACDI_aug_v2a.16643.t1_aug_v2a.16644.t1	OG0000006	Glycosyl_transferase	NACHT	LRR
Acropora digitifera	ACDI_aug_v2a.05876.t1	OG0000006	Ntruncated	NACHT	LRR
Acropora digitifera	ACDI_aug_v2a.00637.t1	OG0000006	Glycosyl_transferase	NACHT	Ctruncated
Acropora digitifera	ACDI_aug_v2a.17467.t1	OG0000006	Ntruncated	NACHT	LRR
Acropora digitifera	ACDI_aug_v2a.16680.t1	OG0000039	Ntruncated	NACHT	LRR
Acropora digitifera	ACDI_aug_v2a.14766.t1	OG0000097	DZIP3-like_HEPN	NACHT	WD40
Acropora digitifera	ACDI_aug_v2a.00671.t1	OG0000193	DZIP3-like_HEPN	NB-ARC	Tetratricopeptide_repeat
Acropora digitifera	ACDI_aug_v2a.16331.t1	OG0009906	other	NACHT	Ctruncated
Acropora digitifera	ACDI_aug_v2a.16643.t1	OG0000015	Ntruncated	NACHT	LRR
Acropora digitifera	ACDI_aug_v2a.20096.t1	OG0000015	Ntruncated	NACHT	LRR
Acropora digitifera	ACDI_aug_v2a.09880.t1	OG0000097	DZIP3-like_HEPN	NACHT	WD40
Acropora digitifera	ACDI_aug_v2a.22024.t1	OG0000006	noneDetectedN	NACHT	noneDetectedC
Acropora digitifera	ACDI_aug_v2a.17053.t1	OG0000006	noneDetectedN	NACHT	noneDetectedC
Acropora digitifera	ACDI_aug_v2a.24250.t1	OG0000006	Ntruncated	NACHT	noneDetectedC
Acropora digitifera	ACDI_aug_v2a.00484.t1	OG0000066	Ntruncated	NACHT	other
Acropora digitifera	ACDI_aug_v2a.13080.t1	OG0000006	other	NACHT	LRR
Acropora digitifera	ACDI_aug_v2a.05870.t1	OG0000015	Ntruncated	NACHT	noneDetectedC
Acropora digitifera	ACDI_aug_v2a.01140.t1	OG0000015	Ntruncated	NACHT	noneDetectedC
Acropora digitifera	ACDI_aug_v2a.05921.t1	OG0000006	noneDetectedN	NACHT	LRR
Acropora digitifera	ACDI_aug_v2a.11662.t1	OG0000006	Ntruncated	NACHT	noneDetectedC
Acropora digitifera	ACDI_aug_v2a.02735.t1	OG0000015	Ntruncated	NACHT	LRR
Acropora digitifera	ACDI_aug_v2a.03607.t1	OG0000006	Ntruncated	NACHT	LRR
Acropora digitifera	ACDI_aug_v2a.16419.t1	OG0000006	Nucleoside_phosphorylase	NACHT	LRR
Acropora digitifera	ACDI_aug_v2a.00481.t1	OG0000006	Ntruncated	NACHT	other
Acropora digitifera	ACDI_aug_v2a.00359.t1	OG0000006	Ntruncated	NACHT	LRR
Acropora digitifera	ACDI_aug_v2a.00481.t2	OG0000006	Ntruncated	NACHT	other
Acropora digitifera	ACDI_aug_v2a.08809.t1	OG0000039	Connexin	NACHT	LRR
Acropora digitifera	ACDI_aug_v2a.21424.t1	OG0000006	Glycosyl_transferase	NACHT	LRR
Acropora digitifera	ACDI_aug_v2a.11163.t1	OG0000006	Ntruncated	NACHT	noneDetectedC
Acropora digitifera	ACDI_aug_v2a.13979.t1	OG0000097	DZIP3-like_HEPN	NACHT	noneDetectedC
Acropora digitifera	ACDI_aug_v2a.01004.t1	OG0000015	Ntruncated	NACHT	LRR
Acropora digitifera	ACDI_aug_v2a.04329.t1	OG0000015	noneDetectedN	NACHT	LRR
Acropora digitifera	ACDI_aug_v2a.19429.t1	OG0000006	noneDetectedN	NACHT	Ctruncated
Acropora digitifera	ACDI_aug_v2a.12531.t1	OG0000273	Ntruncated	NB-ARC	Tetratricopeptide_repeat
Acropora digitifera	ACDI_aug_v2a.18146.t1	OG0000015	Ntruncated	NACHT	Ctruncated
Acropora digitifera	ACDI_aug_v2a.17733.t1	OG0000006	noneDetectedN	NACHT	LRR
Acropora digitifera	ACDI_aug_v2a.24746.t1	OG0000006	Ntruncated	NACHT	LRR
Acropora digitifera	ACDI_aug_v2a.11846.t1	OG0000015	Ntruncated	NACHT	Ctruncated
Acropora digitifera	ACDI_aug_v2a.20824.t1	OG0000039	Ntruncated	NACHT	LRR
Acropora digitifera	ACDI_aug_v2a.23375.t1	OG0000006	Ntruncated	NACHT	LRR
Acropora digitifera	ACDI_aug_v2a.00291.t1	OG0000039	Connexin	NACHT	LRR
Acropora digitifera	ACDI_aug_v2a.00169.t1	OG0000006	noneDetectedN	NACHT	LRR
Acropora digitifera	ACDI_aug_v2a.12979.t1	OG0000006	Glycosyl_transferase	NACHT	LRR
Acropora digitifera	ACDI_aug_v2a.23026.t1	OG0000015	Ntruncated	NACHT	LRR
Acropora digitifera	ACDI_aug_v2a.20178.t1	OG0000273	Ntruncated	NB-ARC	Ctruncated
Acropora digitifera	ACDI_aug_v2a.23026.t2	OG0000015	DZIP3-like_HEPN	NACHT	LRR
Acropora digitifera	ACDI_aug_v2a.08619.t1	OG0000006	Glycosyl_transferase	NACHT	LRR
Acropora digitifera	ACDI_aug_v2a.08619.t2	OG0000006	Glycosyl_transferase	NACHT	LRR
Acropora digitifera	ACDI_aug_v2a.11347.t1	OG0000015	DZIP3-like_HEPN	NACHT	LRR
Acropora digitifera	ACDI_aug_v2a.03102.t1	OG0000006	Nucleoside_phosphorylase	NACHT	LRR
Acropora digitifera	ACDI_aug_v2a.11347.t2	OG0000015	DZIP3-like_HEPN	NACHT	LRR
Acropora digitifera	ACDI_aug_v2a.23372.t1	OG0000006	noneDetectedN	NACHT	LRR
Acropora digitifera	ACDI_aug_v2a.23746.t1	OG0000039	Ntruncated	NACHT	other
Acropora digitifera	ACDI_aug_v2a.08304.t1	OG0000006	Ntruncated	NACHT	Ctruncated
Acropora digitifera	ACDI_aug_v2a.06461.t1	OG0000006	Glycosyl_transferase	NACHT	noneDetectedC
Acropora digitifera	ACDI_aug_v2a.13536.t1	OG0000015	noneDetectedN	NACHT	LRR
Acropora digitifera	ACDI_aug_v2a.04547.t1	OG0000006	Glycosyl_transferase	NACHT	LRR
Acropora digitifera	ACDI_aug_v2a.00478.t1	OG0000015	Ntruncated	NACHT	LRR
Acropora digitifera	ACDI_aug_v2a.15813.t1	OG0000039	Connexin	NACHT	Ctruncated
Acropora digitifera	ACDI_aug_v2a.08877.t1	OG0000769	Glycosyl_transferase	NACHT	Tetratricopeptide_repeat
Acropora digitifera	ACDI_aug_v2a.21109.t1	OG0000039	Connexin	NACHT	LRR
Acropora digitifera	ACDI_aug_v2a.01299.t1	OG0000097	DZIP3-like_HEPN	NACHT	WD40
Acropora digitifera	ACDI_aug_v2a.08216.t1	OG0000006	Glycosyl_transferase	NACHT	LRR
Acropora digitifera	ACDI_aug_v2a.00313.t1	OG0000006	Ntruncated	NACHT	LRR
Acropora digitifera	ACDI_aug_v2a.24340.t1	OG0000783	other	NACHT	WD40
Acropora digitifera	ACDI_aug_v2a.08216.t2	OG0000006	Glycosyl_transferase	NACHT	LRR
Acropora digitifera	ACDI_aug_v2a.00313.t2	OG0000006	Ntruncated	NACHT	LRR
Acropora digitifera	ACDI_aug_v2a.18415.t1	OG0000039	Connexin	NACHT	LRR
Acropora digitifera	ACDI_aug_v2a.14130.t1	OG0007701	noneDetectedN	NACHT	WD40
Acropora digitifera	ACDI_aug_v2a.08528.t1	OG0000039	noneDetectedN	NACHT	LRR
Acropora digitifera	ACDI_aug_v2a.19236.t1	OG0000097	DZIP3-like_HEPN	NACHT	noneDetectedC
Acropora digitifera	ACDI_aug_v2a.13933.t1	OG0000015	Ntruncated	NACHT	noneDetectedC
Acropora digitifera	ACDI_aug_v2a.24303.t1	OG0000006	Glycosyl_transferase	NACHT	noneDetectedC
Acropora digitifera	ACDI_aug_v2a.16796.t1	OG0000039	Connexin	NACHT	LRR
Acropora digitifera	ACDI_aug_v2a.13383.t1	OG0000006	noneDetectedN	NACHT	Ctruncated
Acropora digitifera	ACDI_aug_v2a.13383.t2	OG0000006	noneDetectedN	NACHT	Ctruncated
Acropora digitifera	ACDI_aug_v2a.12213.t1	OG0000006	Ntruncated	NACHT	noneDetectedC
Acropora digitifera	ACDI_aug_v2a.08463.t1	OG0000015	Ntruncated	NACHT	Ctruncated
Acropora digitifera	ACDI_aug_v2a.14167.t1	OG0000015	DZIP3-like_HEPN	NACHT	noneDetectedC
Acropora digitifera	ACDI_aug_v2a.01718.t1	OG0000015	Ntruncated	NACHT	LRR
Acropora digitifera	ACDI_aug_v2a.06730.t1	OG0000006	Nucleoside_phosphorylase	NACHT	LRR
Acropora digitifera	ACDI_aug_v2a.06730.t2	OG0000006	Nucleoside_phosphorylase	NACHT	LRR
Acropora digitifera	ACDI_aug_v2a.03544.t1	OG0000006	Ntruncated	NACHT	noneDetectedC
Acropora digitifera	ACDI_aug_v2a.23369.t1	OG0000006	noneDetectedN	NACHT	LRR
Acropora digitifera	ACDI_aug_v2a.00347.t1	OG0000006	noneDetectedN	NACHT	LRR
Acropora digitifera	ACDI_aug_v2a.03794.t1	OG0000097	DZIP3-like_HEPN	NACHT	WD40
Acropora digitifera	ACDI_aug_v2a.06642.t1	OG0000193	Ntruncated	NB-ARC	Tetratricopeptide_repeat
Acropora digitifera	ACDI_aug_v2a.15447.t1	OG0000006	Ntruncated	NACHT	LRR
Acropora digitifera	ACDI_aug_v2a.04677.t1	OG0000039	noneDetectedN	NACHT	LRR
Acropora digitifera	ACDI_aug_v2a.11925.t1	OG0000006	Glycosyl_transferase	NACHT	LRR
Acropora digitifera	ACDI_aug_v2a.07775.t1	OG0000006	Glycosyl_transferase	NACHT	noneDetectedC
Acropora digitifera	ACDI_aug_v2a.21673.t1	OG0000015	noneDetectedN	NACHT	LRR
Acropora digitifera	ACDI_aug_v2a.21820.t1	OG0000015	Glycosyl_transferase	NACHT	LRR
Acropora digitifera	ACDI_aug_v2a.21262.t1	OG0000039	Ntruncated	NACHT	noneDetectedC
Acropora digitifera	ACDI_aug_v2a.12596.t1	OG0000006	Glycosyl_transferase	NACHT	LRR
Acropora digitifera	ACDI_aug_v2a.02621.t1	OG0000006	noneDetectedN	NACHT	LRR
Acropora digitifera	ACDI_aug_v2a.12431.t1	OG0000370	DEATH	NB-ARC	Tetratricopeptide_repeat
Acropora digitifera	ACDI_aug_v2a.24011.t1	OG0000006	Nucleoside_phosphorylase	NACHT	LRR
Acropora digitifera	ACDI_aug_v2a.08270.t1	OG0000097	Ntruncated	NACHT	WD40
Acropora digitifera	ACDI_aug_v2a.18443.t1	OG0000006	Ntruncated	NACHT	LRR
Acropora digitifera	ACDI_aug_v2a.05447.t1	OG0000015	Ntruncated	NACHT	LRR
Acropora digitifera	ACDI_aug_v2a.13065.t1	OG0000452	noneDetectedN	NACHT	LRR
Acropora digitifera	ACDI_aug_v2a.00616.t1	OG0000015	noneDetectedN	NACHT	LRR
Acropora digitifera	ACDI_aug_v2a.24459.t1	OG0000006	Nucleoside_phosphorylase	NACHT	LRR
Acropora digitifera	ACDI_aug_v2a.19488.t1	OG0000006	Ntruncated	NACHT	LRR
Acropora digitifera	ACDI_aug_v2a.24459.t2	OG0000006	Nucleoside_phosphorylase	NACHT	LRR
Acropora digitifera	ACDI_aug_v2a.00205.t1	OG0000015	Ntruncated	NACHT	LRR
Acropora digitifera	ACDI_aug_v2a.00205.t2	OG0000015	Ntruncated	NACHT	LRR
Acropora digitifera	ACDI_aug_v2a.04135.t1	OG0000015	Ntruncated	NACHT	LRR
Acropora digitifera	ACDI_aug_v2a.17381.t1	OG0000193	DZIP3-like_HEPN	NB-ARC	Tetratricopeptide_repeat
Acropora digitifera	ACDI_aug_v2a.00429.t1	OG0000039	noneDetectedN	NACHT	LRR
Acropora digitifera	ACDI_aug_v2a.22264.t1	OG0000656	noneDetectedN	NACHT	WD40
Acropora digitifera	ACDI_aug_v2a.19397.t1	OG0000006	Ntruncated	NACHT	LRR
Acropora digitifera	ACDI_aug_v2a.13598.t1	OG0000015	Ntruncated	NACHT	LRR
Acropora digitifera	ACDI_aug_v2a.08913.t1	OG0011545	DZIP3-like_HEPN	NACHT	WD40
Acropora digitifera	ACDI_aug_v2a.21851.t1	OG0000039	Connexin	NACHT	Ctruncated
Acropora digitifera	ACDI_aug_v2a.11145.t1	OG0000006	noneDetectedN	NACHT	LRR
Acropora digitifera	ACDI_aug_v2a.07769.t1	OG0000334	noneDetectedN	NB-ARC	Tetratricopeptide_repeat
Acropora digitifera	ACDI_aug_v2a.20384.t1	OG0000006	Glycosyl_transferase	NACHT	LRR
Acropora digitifera	ACDI_aug_v2a.20931.t1	OG0000006	Nucleoside_phosphorylase	NACHT	LRR
Acropora digitifera	ACDI_aug_v2a.13334.t1	OG0000006	Glycosyl_transferase	NACHT	Ctruncated
Acropora digitifera	ACDI_aug_v2a.00599.t1	OG0000334	noneDetectedN	NB-ARC	Tetratricopeptide_repeat
Acropora digitifera	ACDI_aug_v2a.01159.t1	OG0000015	noneDetectedN	NACHT	noneDetectedC
Acropora digitifera	ACDI_aug_v2a.18224.t1	OG0000006	Glycosyl_transferase	NACHT	LRR
Acropora digitifera	ACDI_aug_v2a.07766.t1	OG0000334	noneDetectedN	NB-ARC	Tetratricopeptide_repeat
Acropora digitifera	ACDI_aug_v2a.11454.t1	OG0000006	Nucleoside_phosphorylase	NACHT	LRR
Acropora digitifera	ACDI_aug_v2a.15784.t1	OG0000015	noneDetectedN	NACHT	Ctruncated
Acropora digitifera	ACDI_aug_v2a.21165.t1	OG0000006	Ntruncated	NACHT	noneDetectedC
Acropora digitifera	ACDI_aug_v2a.18533.t1	OG0000015	Ntruncated	NACHT	LRR
Acropora digitifera	ACDI_aug_v2a.00420.t1	OG0000015	Ntruncated	NACHT	LRR
Acropora digitifera	ACDI_aug_v2a.21477.t1	OG0000015	Ntruncated	NACHT	Ctruncated
Acropora digitifera	ACDI_aug_v2a.07814.t1	OG0000015	Nucleoside_phosphorylase	NACHT	LRR
Acropora digitifera	ACDI_aug_v2a.05849.t1	OG0000039	Connexin	NACHT	LRR
Acropora digitifera	ACDI_aug_v2a.08584.t1	OG0000015	Ntruncated	NACHT	LRR
Acropora digitifera	ACDI_aug_v2a.13493.t1	OG0000015	Ntruncated	NACHT	LRR
Acropora digitifera	ACDI_aug_v2a.14827.t1	OG0000006	Glycosyl_transferase	NACHT	noneDetectedC
Acropora digitifera	ACDI_aug_v2a.02113.t1	OG0000097	DZIP3-like_HEPN	NACHT	noneDetectedC
Acropora digitifera	ACDI_aug_v2a.17213.t1	OG0000015	DEATH	NACHT	LRR
Acropora digitifera	ACDI_aug_v2a.19978.t1	OG0000006	Nucleoside_phosphorylase	NACHT	LRR
Acropora digitifera	ACDI_aug_v2a.16304.t1	OG0000006	noneDetectedN	NACHT	LRR
Acropora digitifera	ACDI_aug_v2a.22808.t1	OG0000006	Glycosyl_transferase	NACHT	LRR
Acropora digitifera	ACDI_aug_v2a.07576.t1	OG0000039	Connexin	NACHT	noneDetectedC
Acropora digitifera	ACDI_aug_v2a.24138.t1	OG0000039	Connexin	NACHT	noneDetectedC
Acropora digitifera	ACDI_aug_v2a.16643.t1_aug_v2a.16643.t1_aug_v2a.16644.t1	OG0000006	Glycosyl_transferase	NACHT	LRR
Acropora digitifera	ACDI_aug_v2a.02649.t1	OG0000015	Glycosyl_transferase	NACHT	Ctruncated
Acropora digitifera	ACDI_aug_v2a.23167.t1	OG0000039	Ntruncated	NACHT	Ctruncated
Acropora digitifera	ACDI_aug_v2a.18805.t1	OG0000039	Connexin	NACHT	Ctruncated
Acropora digitifera	ACDI_aug_v2a.23479.t1	OG0000006	Glycosyl_transferase	NACHT	LRR
Acropora digitifera	ACDI_aug_v2a.16562.t1	OG0000039	Connexin	NACHT	LRR
Acropora digitifera	ACDI_aug_v2a.13104.t1	OG0000193	DZIP3-like_HEPN	NB-ARC	Tetratricopeptide_repeat
Acropora digitifera	ACDI_aug_v2a.09677.t1	OG0000015	DZIP3-like_HEPN	NACHT	Ctruncated
Acropora digitifera	ACDI_aug_v2a.22292.t1	OG0000097	Ntruncated	NACHT	WD40
Acropora digitifera	ACDI_aug_v2a.22343.t1	OG0003554	Ntruncated	NACHT	Tetratricopeptide_repeat
Acropora digitifera	ACDI_aug_v2a.03155.t1	OG0000097	DZIP3-like_HEPN	NACHT	noneDetectedC
Acropora digitifera	ACDI_aug_v2a.10352.t1	OG0000039	Ntruncated	NACHT	LRR
Acropora digitifera	ACDI_aug_v2a.04027.t1	OG0000015	noneDetectedN	NACHT	LRR
Acropora digitifera	ACDI_aug_v2a.24070.t1	OG0000006	Ntruncated	NACHT	LRR
Acropora digitifera	ACDI_aug_v2a.18068.t1	OG0000783	Ntruncated	NACHT	WD40
Acropora digitifera	ACDI_aug_v2a.21196.t1	OG0000006	Ntruncated	NACHT	LRR
Acropora digitifera	ACDI_aug_v2a.18615.t1	OG0000039	noneDetectedN	NACHT	noneDetectedC
Acropora digitifera	ACDI_aug_v2a.15429.t1	OG0000097	DZIP3-like_HEPN	NACHT	WD40
Acropora digitifera	ACDI_aug_v2a.00825.t1	OG0000015	Ntruncated	NACHT	Ctruncated
Acropora digitifera	ACDI_aug_v2a.00414.t1	OG0000006	Glycosyl_transferase	NACHT	LRR
Acropora digitifera	ACDI_aug_v2a.21706.t1	OG0000039	Connexin	NACHT	LRR
Acropora digitifera	ACDI_aug_v2a.22476.t1	OG0000006	Ntruncated	NACHT	noneDetectedC
Acropora digitifera	ACDI_aug_v2a.08578.t1	OG0000039	Ntruncated	NACHT	LRR
Acropora digitifera	ACDI_aug_v2a.24257.t1	OG0000006	Nucleoside_phosphorylase	NACHT	LRR
Acropora digitifera	ACDI_aug_v2a.20746.t1	OG0000006	Nucleoside_phosphorylase	NACHT	LRR
Acropora digitifera	ACDI_aug_v2a.11757.t1	OG0000193	DZIP3-like_HEPN	NACHT	Tetratricopeptide_repeat
Acropora digitifera	ACDI_aug_v2a.19782.t1	OG0000006	Glycosyl_transferase	NACHT	LRR
Acropora digitifera	ACDI_aug_v2a.05877.t1	OG0000006	Nucleoside_phosphorylase	NACHT	LRR
Acropora digitifera	ACDI_aug_v2a.09172.t1	OG0000039	Ntruncated	NACHT	noneDetectedC
Acropora digitifera	ACDI_aug_v2a.00760.t1	OG0000006	Glycosyl_transferase	NACHT	LRR
Acropora digitifera	ACDI_aug_v2a.22377.t1	OG0000193	DZIP3-like_HEPN	NB-ARC	Tetratricopeptide_repeat
Acropora digitifera	ACDI_aug_v2a.03424.t1	OG0000039	Ntruncated	NACHT	Ctruncated
Acropora digitifera	ACDI_aug_v2a.00488.t1	OG0000015	Ntruncated	NACHT	Ctruncated
Acropora digitifera	ACDI_aug_v2a.10298.t1	OG0000039	Connexin	NACHT	LRR
Acropora digitifera	ACDI_aug_v2a.13980.t1	OG0000097	DZIP3-like_HEPN	NACHT	WD40
Acropora digitifera	ACDI_aug_v2a.03770.t1	OG0000006	Nucleoside_phosphorylase	NACHT	noneDetectedC
Acropora digitifera	ACDI_aug_v2a.18425.t1	OG0000015	Ntruncated	NACHT	Ctruncated
Acropora digitifera	ACDI_aug_v2a.24401.t1	OG0000015	Ntruncated	NACHT	Ctruncated
Acropora digitifera	ACDI_aug_v2a.21876.t1	OG0000006	Ntruncated	NACHT	LRR
Acropora digitifera	ACDI_aug_v2a.08660.t1	OG0000006	noneDetectedN	NACHT	noneDetectedC
Acropora digitifera	ACDI_aug_v2a.08660.t2	OG0000006	noneDetectedN	NACHT	noneDetectedC
Acropora digitifera	ACDI_aug_v2a.00397.t1	OG0000015	noneDetectedN	NACHT	LRR
Acropora digitifera	ACDI_aug_v2a.14727.t1	OG0000039	Connexin	NACHT	LRR
Acropora digitifera	ACDI_aug_v2a.18499.t1	OG0000015	Ntruncated	NACHT	Ctruncated
Acropora digitifera	ACDI_aug_v2a.00170.t1	OG0000006	Glycosyl_transferase	NACHT	LRR
Acropora digitifera	ACDI_aug_v2a.10431.t1	OG0000015	Ntruncated	NACHT	LRR
Acropora digitifera	ACDI_aug_v2a.19155.t1	OG0000006	Ntruncated	NACHT	LRR
Acropora digitifera	ACDI_aug_v2a.21374.t1	OG0002269	Ntruncated	NACHT	noneDetectedC
Acropora digitifera	ACDI_aug_v2a.11215.t1	OG0000006	Glycosyl_transferase	NACHT	LRR
Acropora digitifera	ACDI_aug_v2a.11215.t2	OG0000006	Glycosyl_transferase	NACHT	LRR
Acropora digitifera	ACDI_aug_v2a.03109.t1	OG0000006	Ntruncated	NACHT	noneDetectedC
Acropora digitifera	ACDI_aug_v2a.10193.t1	OG0000066	Ntruncated	NACHT	other
Acropora digitifera	ACDI_aug_v2a.10193.t2	OG0000066	Ntruncated	NACHT	other
Acropora digitifera	ACDI_aug_v2a.10193.t3	OG0000066	Ntruncated	NACHT	other
Acropora digitifera	ACDI_aug_v2a.05709.t1	OG0000006	Glycosyl_transferase	NACHT	noneDetectedC
Acropora digitifera	ACDI_aug_v2a.23379.t1	OG0000097	DZIP3-like_HEPN	NACHT	WD40
Acropora digitifera	ACDI_aug_v2a.05647.t1	OG0000006	Ntruncated	NACHT	noneDetectedC
Acropora digitifera	ACDI_aug_v2a.23152.t1	OG0000638	other	NACHT	LRR
Acropora digitifera	ACDI_aug_v2a.16825.t1	OG0000039	Ntruncated	NACHT	LRR
Acropora digitifera	ACDI_aug_v2a.22243.t1	OG0000039	noneDetectedN	NACHT	LRR
Acropora digitifera	ACDI_aug_v2a.22929.t1	OG0000006	Glycosyl_transferase	NACHT	Ctruncated
Acropora digitifera	ACDI_aug_v2a.12719.t1	OG0000006	Nucleoside_phosphorylase	NACHT	Ctruncated
Acropora digitifera	ACDI_aug_v2a.08430.t1	OG0000097	DZIP3-like_HEPN	NACHT	WD40
Acropora digitifera	ACDI_aug_v2a.06839.t1	OG0000015	Nucleoside_phosphorylase	NACHT	LRR
Acropora digitifera	ACDI_aug_v2a.03452.t1	OG0000006	Ntruncated	NACHT	LRR
Acropora digitifera	ACDI_aug_v2a.02543.t1	OG0000015	Ntruncated	NACHT	noneDetectedC
Acropora digitifera	ACDI_aug_v2a.24282.t1	OG0000039	Ntruncated	NACHT	Ctruncated
Acropora digitifera	ACDI_aug_v2a.00751.t1	OG0000015	DEATH	NACHT	LRR
Acropora digitifera	ACDI_aug_v2a.20822.t1	OG0000006	Glycosyl_transferase	NACHT	noneDetectedC
Acropora digitifera	ACDI_aug_v2a.08305.t1	OG0000006	noneDetectedN	NACHT	LRR
Acropora digitifera	ACDI_aug_v2a.20238.t1	OG0000006	Glycosyl_transferase	NACHT	LRR
Acropora digitifera	ACDI_aug_v2a.06462.t1	OG0000006	Glycosyl_transferase	NACHT	LRR
Acropora digitifera	ACDI_aug_v2a.07022.t1	OG0000015	Ntruncated	NACHT	LRR
Acropora digitifera	ACDI_aug_v2a.04548.t1	OG0000006	Glycosyl_transferase	NACHT	LRR
Acropora digitifera	ACDI_aug_v2a.12305.t1	OG0000273	Ntruncated	NB-ARC	noneDetectedC
Acropora digitifera	ACDI_aug_v2a.18416.t1	OG0000039	Connexin	NACHT	noneDetectedC
Acropora digitifera	ACDI_aug_v2a.19421.t1	OG0000006	Glycosyl_transferase	NACHT	noneDetectedC
Acropora digitifera	ACDI_aug_v2a.05700.t1	OG0000015	other	NACHT	Ctruncated
Acropora digitifera	ACDI_aug_v2a.02390.t1	OG0000193	DZIP3-like_HEPN	NB-ARC	noneDetectedC
Acropora digitifera	ACDI_aug_v2a.07609.t1	OG0000015	Ntruncated	NACHT	Ctruncated
Acropora digitifera	ACDI_aug_v2a.18050.t1	OG0000006	noneDetectedN	NACHT	LRR
Acropora digitifera	ACDI_aug_v2a.16797.t1	OG0000039	Ntruncated	NACHT	noneDetectedC
Acropora digitifera	ACDI_aug_v2a.00311.t1	OG0000273	Ntruncated	NB-ARC	Tetratricopeptide_repeat
Acropora digitifera	ACDI_aug_v2a.24154.t1	OG0000006	Glycosyl_transferase	NACHT	Ctruncated
Acropora digitifera	ACDI_aug_v2a.03574.t1	OG0000015	DZIP3-like_HEPN	NACHT	LRR
Acropora digitifera	ACDI_aug_v2a.24154.t2	OG0000006	Glycosyl_transferase	NACHT	Ctruncated
Acropora digitifera	ACDI_aug_v2a.22424.t1	OG0000088	Ntruncated	NACHT	LRR
Acropora digitifera	ACDI_aug_v2a.03574.t2	OG0000015	DZIP3-like_HEPN	NACHT	LRR
Acropora digitifera	ACDI_aug_v2a.12214.t1	OG0000006	Glycosyl_transferase	NACHT	noneDetectedC
Acropora digitifera	ACDI_aug_v2a.14318.t1	OG0000039	Connexin	NACHT	LRR
Acropora digitifera	ACDI_aug_v2a.23957.t1	OG0000015	Ntruncated	NACHT	Ctruncated
Acropora digitifera	ACDI_aug_v2a.07059.t1	OG0000006	Ntruncated	NACHT	noneDetectedC
Acropora digitifera	ACDI_aug_v2a.06334.t1	OG0000006	Ntruncated	NACHT	LRR
Acropora digitifera	ACDI_aug_v2a.12611.t1	OG0000015	Ntruncated	NACHT	LRR
Acropora digitifera	ACDI_aug_v2a.04678.t1	OG0000039	Connexin	NACHT	LRR
Acropora digitifera	ACDI_aug_v2a.04355.t1	OG0000015	DEATH	NACHT	Ctruncated
Acropora digitifera	ACDI_aug_v2a.06955.t1	OG0000006	Ntruncated	NACHT	LRR
Acropora digitifera	ACDI_aug_v2a.23951.t1	OG0000039	noneDetectedN	NACHT	LRR
Acropora digitifera	ACDI_aug_v2a.06867.t1	OG0000006	Ntruncated	NACHT	noneDetectedC
Acropora digitifera	ACDI_aug_v2a.01750.t1	OG0000452	Ntruncated	NACHT	LRR
Acropora digitifera	ACDI_aug_v2a.03792.t1	OG0000097	DZIP3-like_HEPN	NACHT	WD40
Acropora digitifera	ACDI_aug_v2a.15695.t1	OG0000006	Nucleoside_phosphorylase	NACHT	LRR
Acropora digitifera	ACDI_aug_v2a.15695.t2	OG0000006	Nucleoside_phosphorylase	NACHT	LRR
Acropora digitifera	ACDI_aug_v2a.13069.t1	OG0000039	Ntruncated	NACHT	LRR
Acropora digitifera	ACDI_aug_v2a.05485.t1	OG0000006	Glycosyl_transferase	NACHT	noneDetectedC
Acropora digitifera	ACDI_aug_v2a.21260.t1	OG0000039	Connexin	NACHT	LRR
Acropora digitifera	ACDI_aug_v2a.19327.t1	OG0000006	noneDetectedN	NACHT	Ctruncated
Acropora digitifera	ACDI_aug_v2a.23676.t1	OG0000015	Ntruncated	NACHT	noneDetectedC
Acropora digitifera	ACDI_aug_v2a.05048.t1	OG0000006	Glycosyl_transferase	NACHT	LRR
Acropora digitifera	ACDI_aug_v2a.08730.t1	OG0000039	Connexin	NACHT	LRR
Acropora digitifera	ACDI_aug_v2a.10827.t1	OG0000015	Ntruncated	NACHT	Ctruncated
Acropora digitifera	ACDI_aug_v2a.14060.t1	OG0000006	Nucleoside_phosphorylase	NACHT	LRR
Acropora digitifera	ACDI_aug_v2a.06728.t1	OG0000015	noneDetectedN	NACHT	LRR
Acropora digitifera	ACDI_aug_v2a.17759.t1	OG0000039	Ntruncated	NACHT	LRR
Acropora digitifera	ACDI_aug_v2a.03715.t1	OG0000015	Ntruncated	NACHT	Ctruncated
Acropora digitifera	ACDI_aug_v2a.02693.t1	OG0000015	Ntruncated	NACHT	LRR
Acropora digitifera	ACDI_aug_v2a.14658.t1	OG0000015	Ntruncated	NACHT	noneDetectedC
Acropora digitifera	ACDI_aug_v2a.24145.t1	OG0000039	Connexin	NACHT	LRR
Acropora digitifera	ACDI_aug_v2a.06413.t1	OG0000529	other	NACHT	Ankyrin
Acropora digitifera	ACDI_aug_v2a.02344.t1	OG0000097	DZIP3-like_HEPN	NACHT	Ctruncated
Acropora digitifera	ACDI_aug_v2a.21081.t1	OG0000006	Glycosyl_transferase	NACHT	LRR
Acropora digitifera	ACDI_aug_v2a.18265.t1	OG0000006	Glycosyl_transferase	NACHT	LRR
Acropora digitifera	ACDI_aug_v2a.21506.t1	OG0000006	Nucleoside_phosphorylase	NACHT	LRR
Acropora digitifera	ACDI_aug_v2a.04037.t1	OG0000039	noneDetectedN	NACHT	LRR
Acropora digitifera	ACDI_aug_v2a.22265.t1	OG0000656	Ntruncated	NACHT	WD40
Acropora digitifera	ACDI_aug_v2a.03312.t1	OG0000006	Glycosyl_transferase	NACHT	LRR
Acropora digitifera	ACDI_aug_v2a.24369.t1	OG0000006	Ntruncated	NACHT	Ctruncated
Acropora digitifera	ACDI_aug_v2a.16785.t1	OG0000039	Connexin	NACHT	Ctruncated
Acropora digitifera	ACDI_aug_v2a.16620.t1	OG0000039	Connexin	NACHT	LRR
Acropora digitifera	ACDI_aug_v2a.23633.t1	OG0000015	Ntruncated	NACHT	LRR
Acropora digitifera	ACDI_aug_v2a.06487.t1	OG0000015	Glycosyl_transferase	NACHT	LRR
Acropora digitifera	ACDI_aug_v2a.11492.t1	OG0000006	Ntruncated	NACHT	other
Acropora digitifera	ACDI_aug_v2a.11492.t2	OG0000006	Ntruncated	NACHT	other
Acropora digitifera	ACDI_aug_v2a.04130.t1	OG0002938	DEATH	NB-ARC	WD40
Acropora digitifera	ACDI_aug_v2a.15689.t1	OG0000039	Connexin	NACHT	LRR
Acropora digitifera	ACDI_aug_v2a.12999.t1	OG0000015	Ntruncated	NACHT	LRR
Acropora digitifera	ACDI_aug_v2a.12772.t1	OG0000769	Ntruncated	NACHT	Tetratricopeptide_repeat
Acropora digitifera	ACDI_aug_v2a.13332.t1	OG0000006	DEATH	NACHT	LRR
Acropora digitifera	ACDI_aug_v2a.20719.t1	OG0000097	DZIP3-like_HEPN	NACHT	WD40
Acropora digitifera	ACDI_aug_v2a.16308.t1	OG0001460	other	NACHT	Ankyrin
Acropora digitifera	ACDI_aug_v2a.02925.t1	OG0000006	Glycosyl_transferase	NACHT	noneDetectedC
Acropora digitifera	ACDI_aug_v2a.09607.t1	OG0000006	noneDetectedN	NACHT	other
Acropora digitifera	ACDI_aug_v2a.09607.t2	OG0000006	noneDetectedN	NACHT	other
Acropora digitifera	ACDI_aug_v2a.20753.t1	OG0000015	Ntruncated	NACHT	noneDetectedC
Acropora digitifera	ACDI_aug_v2a.05439.t1	OG0000006	Nucleoside_phosphorylase	NACHT	noneDetectedC
Acropora digitifera	ACDI_aug_v2a.21886.t1	OG0000006	noneDetectedN	NACHT	Ctruncated
Acropora digitifera	ACDI_aug_v2a.06356.t1	OG0000015	Ntruncated	NACHT	noneDetectedC
Acropora digitifera	ACDI_aug_v2a.11761.t1	OG0000006	Glycosyl_transferase	NACHT	LRR
Acropora digitifera	ACDI_aug_v2a.21126.t1	OG0000006	Ntruncated	NACHT	noneDetectedC
Acropora digitifera	ACDI_aug_v2a.17699.t1	OG0000769	Glycosyl_transferase	NACHT	Tetratricopeptide_repeat
Acropora digitifera	ACDI_aug_v2a.22843.t1	OG0000039	noneDetectedN	NACHT	LRR
Acropora digitifera	ACDI_aug_v2a.21883.t1	OG0000015	Ntruncated	NACHT	Ctruncated
Acropora digitifera	ACDI_aug_v2a.04527.t1	OG0000039	Connexin	NACHT	LRR
Acropora digitifera	ACDI_aug_v2a.18840.t1	OG0000006	noneDetectedN	NACHT	LRR
Acropora digitifera	ACDI_aug_v2a.24136.t1	OG0000039	Ntruncated	NACHT	LRR
Acropora digitifera	ACDI_aug_v2a.24448.t1	OG0000097	DZIP3-like_HEPN	NACHT	WD40
Acropora digitifera	ACDI_aug_v2a.09579.t1	OG0000334	noneDetectedN	NB-ARC	Tetratricopeptide_repeat
Acropora digitifera	ACDI_aug_v2a.06628.t1	OG0000006	Glycosyl_transferase	NACHT	noneDetectedC
Acropora digitifera	ACDI_aug_v2a.13051.t1	OG0000015	Ntruncated	NACHT	LRR
Acropora digitifera	ACDI_aug_v2a.10316.t1	OG0000769	Ntruncated	NB-ARC	Tetratricopeptide_repeat
Acropora digitifera	ACDI_aug_v2a.07945.t1	OG0000006	Glycosyl_transferase	NACHT	LRR
Acropora digitifera	ACDI_aug_v2a.14184.t1	OG0000006	Glycosyl_transferase	NACHT	LRR
Acropora digitifera	ACDI_aug_v2a.10166.t1	OG0000015	DZIP3-like_HEPN	NACHT	other
Acropora digitifera	ACDI_aug_v2a.18800.t1	OG0000006	noneDetectedN	NACHT	LRR
Acropora digitifera	ACDI_aug_v2a.00103.t1	OG0000006	noneDetectedN	NACHT	LRR
Acropora digitifera	ACDI_aug_v2a.08267.t1	OG0000006	Glycosyl_transferase	NACHT	noneDetectedC
Acropora digitifera	ACDI_aug_v2a.14606.t1	OG0000006	noneDetectedN	NACHT	noneDetectedC
Acropora digitifera	ACDI_aug_v2a.05878.t1	OG0000006	Ntruncated	NACHT	LRR
Acropora digitifera	ACDI_aug_v2a.05878.t2	OG0000006	Ntruncated	NACHT	LRR
Acropora digitifera	ACDI_aug_v2a.01270.t1	OG0000006	noneDetectedN	NACHT	LRR
Acropora digitifera	ACDI_aug_v2a.14144.t1	OG0000015	Ntruncated	NACHT	LRR
Acropora digitifera	ACDI_aug_v2a.01270.t2	OG0000006	noneDetectedN	NACHT	LRR
Acropora digitifera	ACDI_aug_v2a.12910.t1	OG0000006	Nucleoside_phosphorylase	NACHT	LRR
Acropora digitifera	ACDI_aug_v2a.03425.t1	OG0000039	Connexin	NACHT	LRR
Acropora digitifera	ACDI_aug_v2a.00412.t1	OG0000006	Ntruncated	NACHT	LRR
Acropora digitifera	ACDI_aug_v2a.13485.t1	OG0000039	noneDetectedN	NACHT	Ctruncated
Acropora digitifera	ACDI_aug_v2a.10299.t1	OG0000039	Connexin	NACHT	LRR
Acropora digitifera	ACDI_aug_v2a.02950.t1	OG0000006	Ntruncated	NACHT	noneDetectedC
Acropora digitifera	ACDI_aug_v2a.13981.t1	OG0000097	Ntruncated	NACHT	WD40
Acropora digitifera	ACDI_aug_v2a.04331.t1	OG0000039	Ntruncated	NACHT	noneDetectedC
Acropora digitifera	ACDI_aug_v2a.00636.t1	OG0000015	Ntruncated	NACHT	LRR
Acropora digitifera	ACDI_aug_v2a.05710.t1	OG0000006	Glycosyl_transferase	NACHT	noneDetectedC
Acropora digitifera	ACDI_aug_v2a.00636.t2	OG0000015	Ntruncated	NACHT	LRR
Acropora digitifera	ACDI_aug_v2a.23159.t1	OG0000006	Glycosyl_transferase	NACHT	LRR
Acropora digitifera	ACDI_aug_v2a.20869.t1	OG0000039	noneDetectedN	NACHT	LRR
Acropora digitifera	ACDI_aug_v2a.22434.t1	OG0000015	Ntruncated	NACHT	noneDetectedC
Acropora digitifera	ACDI_aug_v2a.02910.t1	OG0000015	Ntruncated	NACHT	LRR
Acropora digitifera	ACDI_aug_v2a.23802.t1	OG0000006	Glycosyl_transferase	NACHT	noneDetectedC
Acropora digitifera	ACDI_aug_v2a.18831.t1	OG0004208	other	NACHT	Ctruncated
Acropora digitifera	ACDI_aug_v2a.08386.t1	OG0000039	Connexin	NACHT	LRR
Acropora digitifera	ACDI_aug_v2a.00483.t1	OG0000066	Ntruncated	NACHT	other
Acropora digitifera	ACDI_aug_v2a.02822.t1	OG0000039	Connexin	NACHT	LRR
Acropora digitifera	ACDI_aug_v2a.19964.t1	OG0000097	DZIP3-like_HEPN	NACHT	WD40
Acropora digitifera	ACDI_aug_v2a.15546.t1	OG0000015	Ntruncated	NACHT	LRR
Acropora digitifera	ACDI_aug_v2a.01267.t1	OG0000006	noneDetectedN	NACHT	LRR
Pocillopora cf. effusa	Pmea_00018232	OG0000015	DZIP3-like_HEPN	NACHT	LRR
Pocillopora cf. effusa	Pmea_00018219	OG0000015	multiple.domains	NACHT	LRR
Pocillopora cf. effusa	Pmea_00008149	OG0000015	Ntruncated	NACHT	LRR
Pocillopora cf. effusa	Pmea_00017891	OG0000039	Ntruncated	NACHT	LRR
Pocillopora cf. effusa	Pmea_00019604	OG0000097	DZIP3-like_HEPN	NACHT	WD40
Pocillopora cf. effusa	Pmea_00015864	OG0000039	Connexin	NACHT	Ctruncated
Pocillopora cf. effusa	Pmea_00007093	OG0000015	DZIP3-like_HEPN	NACHT	LRR
Pocillopora cf. effusa	Pmea_00000649	OG0000015	DEATH	NACHT	LRR
Pocillopora cf. effusa	Pmea_00019606	OG0000097	Ntruncated	NACHT	WD40
Pocillopora cf. effusa	Pmea_00007094	OG0000015	DZIP3-like_HEPN	NACHT	LRR
Pocillopora cf. effusa	Pmea_00019607	OG0000097	multiple.domains	NACHT	noneDetectedC
Pocillopora cf. effusa	Pmea_00007672	OG0000801	Nucleoside_phosphorylase	NACHT	LRR
Pocillopora cf. effusa	Pmea_00024136	OG0000015	DZIP3-like_HEPN	NACHT	LRR
Pocillopora cf. effusa	Pmea_00018253	OG0000015	DZIP3-like_HEPN	NACHT	LRR
Pocillopora cf. effusa	Pmea_00017896	OG0000015	DZIP3-like_HEPN	NACHT	LRR
Pocillopora cf. effusa	Pmea_00029282	OG0000006	noneDetectedN	NACHT	LRR
Pocillopora cf. effusa	Pmea_00029131	OG0000015	DEATH	NACHT	LRR
Pocillopora cf. effusa	Pmea_00022275	OG0001460	other	NACHT	Ankyrin
Pocillopora cf. effusa	Pmea_00018256	OG0000015	DZIP3-like_HEPN	NACHT	LRR
Pocillopora cf. effusa	Pmea_00004292	OG0000193	DZIP3-like_HEPN	NACHT	Tetratricopeptide_repeat
Pocillopora cf. effusa	Pmea_00013573	OG0000015	DZIP3-like_HEPN	NACHT	Ctruncated
Pocillopora cf. effusa	Pmea_00004293	OG0000193	DZIP3-like_HEPN	NB-ARC	Tetratricopeptide_repeat
Pocillopora cf. effusa	Pmea_00004706	OG0000370	Ntruncated	NB-ARC	Tetratricopeptide_repeat
Pocillopora cf. effusa	Pmea_00027539	OG0010726	other	NACHT	WD40
Pocillopora cf. effusa	Pmea_00022855	OG0000039	Ntruncated	NACHT	LRR
Pocillopora cf. effusa	Pmea_00024885	OG0000039	Ntruncated	NACHT	LRR
Pocillopora cf. effusa	Pmea_00007528	OG0000801	Nucleoside_phosphorylase	NACHT	LRR
Pocillopora cf. effusa	Pmea_00024887	OG0000039	noneDetectedN	NACHT	LRR
Pocillopora cf. effusa	Pmea_00032085	OG0000039	noneDetectedN	NACHT	LRR
Pocillopora cf. effusa	Pmea_00024174	OG0000015	DZIP3-like_HEPN	NACHT	LRR
Pocillopora cf. effusa	Pmea_00022709	OG0000015	DZIP3-like_HEPN	NACHT	LRR
Pocillopora cf. effusa	Pmea_00029002	OG0000039	Connexin	NACHT	LRR
Pocillopora cf. effusa	Pmea_00024752	OG0000103	Nucleoside_phosphorylase	NACHT	Ctruncated
Pocillopora cf. effusa	Pmea_00022723	OG0000015	multiple.domains	NACHT	LRR
Pocillopora cf. effusa	Pmea_00007114	OG0000039	Ntruncated	NACHT	LRR
Pocillopora cf. effusa	Pmea_00022725	OG0000015	Nucleoside_phosphorylase	NACHT	LRR
Pocillopora cf. effusa	Pmea_00000107	OG0000385	Ntruncated	NACHT	LRR
Pocillopora cf. effusa	Pmea_00012221	OG0000039	Connexin	NACHT	LRR
Pocillopora cf. effusa	Pmea_00030205	OG0000015	DZIP3-like_HEPN	NACHT	LRR
Pocillopora cf. effusa	Pmea_00022727	OG0000039	Ntruncated	NACHT	noneDetectedC
Pocillopora cf. effusa	Pmea_00018296	OG0000015	DZIP3-like_HEPN	NACHT	LRR
Pocillopora cf. effusa	Pmea_00024900	OG0000039	Connexin	NACHT	Ctruncated
Pocillopora cf. effusa	Pmea_00024757	OG0000015	DZIP3-like_HEPN	NACHT	Ctruncated
Pocillopora cf. effusa	Pmea_00022728	OG0000015	Ntruncated	NACHT	LRR
Pocillopora cf. effusa	Pmea_00012224	OG0000039	Connexin	NACHT	LRR
Pocillopora cf. effusa	Pmea_00024620	OG0000039	Ntruncated	NACHT	LRR
Pocillopora cf. effusa	Pmea_00018594	OG0000769	Ntruncated	NB-ARC	Tetratricopeptide_repeat
Pocillopora cf. effusa	Pmea_00012225	OG0000039	Connexin	NACHT	LRR
Pocillopora cf. effusa	Pmea_00024773	OG0000015	DZIP3-like_HEPN	NACHT	LRR
Pocillopora cf. effusa	Pmea_00024904	OG0000039	Connexin	NACHT	LRR
Pocillopora cf. effusa	Pmea_00024774	OG0000015	DZIP3-like_HEPN	NACHT	LRR
Pocillopora cf. effusa	Pmea_00018596	OG0000769	Ntruncated	NB-ARC	Tetratricopeptide_repeat
Pocillopora cf. effusa	Pmea_00015494	OG0000334	noneDetectedN	NB-ARC	Tetratricopeptide_repeat
Pocillopora cf. effusa	Pmea_00016286	OG0000039	Connexin	NACHT	LRR
Pocillopora cf. effusa	Pmea_00015495	OG0000334	noneDetectedN	NB-ARC	Tetratricopeptide_repeat
Pocillopora cf. effusa	Pmea_00014270	OG0000097	DZIP3-like_HEPN	NACHT	WD40
Pocillopora cf. effusa	Pmea_00013019	OG0000039	Nucleoside_phosphorylase	NACHT	Ctruncated
Pocillopora cf. effusa	Pmea_00003820	OG0000039	noneDetectedN	NACHT	LRR
Pocillopora cf. effusa	Pmea_00024776	OG0000015	Ntruncated	NACHT	Ctruncated
Pocillopora cf. effusa	Pmea_00001215	OG0000801	Nucleoside_phosphorylase	NACHT	LRR
Pocillopora cf. effusa	Pmea_00024907	OG0000039	Connexin	NACHT	LRR
Pocillopora cf. effusa	Pmea_00022748	OG0000103	multiple.domains	NACHT	Ctruncated
Pocillopora cf. effusa	Pmea_00000859	OG0000801	Nucleoside_phosphorylase	NACHT	LRR
Pocillopora cf. effusa	Pmea_00015498	OG0000334	noneDetectedN	NB-ARC	Tetratricopeptide_repeat
Pocillopora cf. effusa	Pmea_00014273	OG0000097	DZIP3-like_HEPN	NACHT	WD40
Pocillopora cf. effusa	Pmea_00013469	OG0000193	Ntruncated	NB-ARC	Tetratricopeptide_repeat
Pocillopora cf. effusa	Pmea_00006210	OG0000015	DZIP3-like_HEPN	NACHT	LRR
Pocillopora cf. effusa	Pmea_00014275	OG0000097	DZIP3-like_HEPN	NACHT	WD40
Pocillopora cf. effusa	Pmea_00024642	OG0000039	Ntruncated	NACHT	Ctruncated
Pocillopora cf. effusa	Pmea_00006212	OG0000015	DZIP3-like_HEPN	NACHT	Ctruncated
Pocillopora cf. effusa	Pmea_00024925	OG0000039	Connexin	NACHT	LRR
Pocillopora cf. effusa	Pmea_00014277	OG0000097	DZIP3-like_HEPN	NACHT	WD40
Pocillopora cf. effusa	Pmea_00014279	OG0000097	DZIP3-like_HEPN	NACHT	WD40
Pocillopora cf. effusa	Pmea_00000445	OG0000801	Nucleoside_phosphorylase	NACHT	LRR
Pocillopora cf. effusa	Pmea_00024083	OG0000015	DZIP3-like_HEPN	NACHT	LRR
Pocillopora cf. effusa	Pmea_00003562	OG0000193	DZIP3-like_HEPN	NB-ARC	Tetratricopeptide_repeat
Pocillopora cf. effusa	Pmea_00030110	OG0000015	DZIP3-like_HEPN	NACHT	LRR
Pocillopora cf. effusa	Pmea_00022489	OG0000452	noneDetectedN	NACHT	LRR
Pocillopora cf. effusa	Pmea_00006218	OG0000015	DZIP3-like_HEPN	NACHT	LRR
Pocillopora cf. effusa	Pmea_00000743	OG0000656	Ntruncated	NACHT	WD40
Pocillopora cf. effusa	Pmea_00015946	OG0000039	Connexin	NACHT	LRR
Pocillopora cf. effusa	Pmea_00012280	OG0000039	Connexin	NACHT	LRR
Pocillopora cf. effusa	Pmea_00006219	OG0000015	DZIP3-like_HEPN	NACHT	LRR
Pocillopora cf. effusa	Pmea_00030112	OG0000015	DZIP3-like_HEPN	NACHT	LRR
Pocillopora cf. effusa	Pmea_00030113	OG0000015	DZIP3-like_HEPN	NACHT	LRR
Pocillopora cf. effusa	Pmea_00003566	OG0000193	DZIP3-like_HEPN	NACHT	Tetratricopeptide_repeat
Pocillopora cf. effusa	Pmea_00027038	OG0000015	DZIP3-like_HEPN	NACHT	LRR
Pocillopora cf. effusa	Pmea_00003580	OG0000193	DZIP3-like_HEPN	NACHT	Tetratricopeptide_repeat
Pocillopora cf. effusa	Pmea_00002047	OG0000006	Glycosyl_transferase	NACHT	LRR
Pocillopora cf. effusa	Pmea_00002060	OG0000006	Glycosyl_transferase	NACHT	LRR
Pocillopora cf. effusa	Pmea_00033230	OG0000334	other	NB-ARC	Ctruncated
Pocillopora cf. effusa	Pmea_00029081	OG0000656	noneDetectedN	NACHT	WD40
Pocillopora cf. effusa	Pmea_00012284	OG0000039	Connexin	NACHT	Ctruncated
Pocillopora cf. effusa	Pmea_00003581	OG0000193	DZIP3-like_HEPN	NB-ARC	Ctruncated
Pocillopora cf. effusa	Pmea_00001257	OG0000801	Nucleoside_phosphorylase	NACHT	LRR
Pocillopora cf. effusa	Pmea_00024810	OG0000015	DZIP3-like_HEPN	NACHT	LRR
Pocillopora cf. effusa	Pmea_00001258	OG0000801	Nucleoside_phosphorylase	NACHT	LRR
Pocillopora cf. effusa	Pmea_00004374	OG0000015	DZIP3-like_HEPN	NACHT	Ctruncated
Pocillopora cf. effusa	Pmea_00021862	OG0000370	DEATH	NB-ARC	Tetratricopeptide_repeat
Pocillopora cf. effusa	Pmea_00012287	OG0000039	Connexin	NACHT	LRR
Pocillopora cf. effusa	Pmea_00004375	OG0000015	DZIP3-like_HEPN	NACHT	LRR
Pocillopora cf. effusa	Pmea_00002064	OG0000006	Glycosyl_transferase	NACHT	LRR
Pocillopora cf. effusa	Pmea_00032161	OG0012557	DZIP3-like_HEPN	NACHT	WD40
Pocillopora cf. effusa	Pmea_00021863	OG0000370	Ntruncated	NB-ARC	Tetratricopeptide_repeat
Pocillopora cf. effusa	Pmea_00004376	OG0000015	DZIP3-like_HEPN	NACHT	Ctruncated
Pocillopora cf. effusa	Pmea_00024814	OG0000015	DZIP3-like_HEPN	NACHT	LRR
Pocillopora cf. effusa	Pmea_00021865	OG0000370	DEATH	NB-ARC	Tetratricopeptide_repeat
Pocillopora cf. effusa	Pmea_00007905	OG0000334	noneDetectedN	NB-ARC	Tetratricopeptide_repeat
Pocillopora cf. effusa	Pmea_00022800	OG0000039	Ntruncated	NACHT	Ctruncated
Pocillopora cf. effusa	Pmea_00021866	OG0000370	Ntruncated	NB-ARC	Tetratricopeptide_repeat
Pocillopora cf. effusa	Pmea_00019594	OG0000097	DZIP3-like_HEPN	NACHT	WD40
Pocillopora cf. effusa	Pmea_00014016	OG0000227	noneDetectedN	NB-ARC	Tetratricopeptide_repeat
Pocillopora cf. effusa	Pmea_00004379	OG0000039	Ntruncated	NACHT	noneDetectedC
Pocillopora cf. effusa	Pmea_00000768	OG0000656	noneDetectedN	NACHT	WD40
Pocillopora cf. effusa	Pmea_00032165	OG0012557	DZIP3-like_HEPN	NACHT	WD40
Pocillopora cf. effusa	Pmea_00021867	OG0000370	Ntruncated	NB-ARC	Tetratricopeptide_repeat
Pocillopora cf. effusa	Pmea_00021868	OG0000370	Ntruncated	NB-ARC	Tetratricopeptide_repeat
Pocillopora cf. effusa	Pmea_00019596	OG0000097	DZIP3-like_HEPN	NACHT	WD40
Pocillopora cf. effusa	Pmea_00014747	OG0000025	noneDetectedN	NB-ARC	Tetratricopeptide_repeat
Pocillopora cf. effusa	Pmea_00000054	OG0000385	Nucleoside_phosphorylase	NACHT	LRR
Pocillopora cf. effusa	Pmea_00024689	OG0000039	Ntruncated	NACHT	Ctruncated
Pocillopora cf. effusa	Pmea_00021882	OG0000370	DEATH	NB-ARC	Tetratricopeptide_repeat
Pocillopora cf. effusa	Pmea_00019597	OG0000097	DZIP3-like_HEPN	NACHT	WD40
Pocillopora cf. effusa	Pmea_00032463	OG0012194	noneDetectedN	NACHT	LRR
Pocillopora cf. effusa	Pmea_00013676	OG0007341	DEATH	NB-ARC	Tetratricopeptide_repeat
Pocillopora cf. effusa	Pmea_00004526	OG0000015	Ntruncated	NACHT	LRR
Pocillopora cf. effusa	Pmea_00000056	OG0000385	Ntruncated	NACHT	LRR
Pocillopora cf. effusa	Pmea_00023032	OG0000015	multiple.domains	NACHT	LRR
Pocillopora cf. effusa	Pmea_00021884	OG0000370	DEATH	NB-ARC	Tetratricopeptide_repeat
Pocillopora cf. effusa	Pmea_00018222	OG0000015	DZIP3-like_HEPN	NACHT	LRR
Pocillopora cf. effusa	Pmea_00012300	OG0000783	other	NACHT	WD40
Pocillopora cf. effusa	Pmea_00000070	OG0000385	Ntruncated	NACHT	LRR
Pocillopora cf. effusa	Pmea_00008152	OG0000006	noneDetectedN	NACHT	LRR
Pocillopora cf. effusa	Pmea_00002960	OG0000227	noneDetectedN	NACHT	Tetratricopeptide_repeat
Pocillopora cf. effusa	Pmea_00006407	OG0000006	Glycosyl_transferase	NACHT	LRR
Pocillopora cf. effusa	Pmea_00032034	OG0000039	Ntruncated	NACHT	noneDetectedC
Pocillopora cf. effusa	Pmea_00018240	OG0000015	DZIP3-like_HEPN	NACHT	LRR
Pocillopora cf. effusa	Pmea_00012305	OG0010815	other	NACHT	Tetratricopeptide_repeat
Pocillopora cf. effusa	Pmea_00029103	OG0000385	DZIP3-like_HEPN	NACHT	LRR
Pocillopora cf. effusa	Pmea_00000076	OG0000385	Nucleoside_phosphorylase	NACHT	LRR
Pocillopora cf. effusa	Pmea_00032484	OG0009906	other	NACHT	WD40
Pocillopora cf. effusa	Pmea_00016083	OG0006439	other	NACHT	WD40
Pocillopora cf. effusa	Pmea_00000090	OG0000385	Ntruncated	NACHT	noneDetectedC
Pocillopora cf. effusa	Pmea_00021458	OG0000015	noneDetectedN	NACHT	LRR
Pocillopora cf. effusa	Pmea_00000078	OG0000385	Ntruncated	NACHT	LRR
Pocillopora cf. effusa	Pmea_00033290	OG0000015	noneDetectedN	NACHT	LRR
Pocillopora cf. effusa	Pmea_00028762	OG0000039	Ntruncated	NACHT	noneDetectedC
Pocillopora cf. effusa	Pmea_00021459	OG0000015	noneDetectedN	NACHT	LRR
Pocillopora cf. effusa	Pmea_00019612	OG0000097	DZIP3-like_HEPN	NACHT	WD40
Pocillopora cf. effusa	Pmea_00007665	OG0000801	DEATH	NACHT	LRR
Pocillopora cf. effusa	Pmea_00019614	OG0000097	DZIP3-like_HEPN	NACHT	WD40
Pocillopora cf. effusa	Pmea_00030191	OG0000015	multiple.domains	NACHT	LRR
Pocillopora cf. effusa	Pmea_00018247	OG0000039	Ntruncated	NACHT	LRR
Pocillopora cf. effusa	Pmea_00013845	OG0000193	DZIP3-like_HEPN	NB-ARC	Tetratricopeptide_repeat
Pocillopora cf. effusa	Pmea_00032916	OG0000039	noneDetectedN	NACHT	LRR
Pocillopora cf. effusa	Pmea_00025383	OG0000227	Ntruncated	NACHT	Tetratricopeptide_repeat
Pocillopora cf. effusa	Pmea_00032918	OG0000039	Ntruncated	NACHT	LRR
Pocillopora cf. effusa	Pmea_00024160	OG0000015	Ntruncated	NACHT	Ctruncated
Pocillopora cf. effusa	Pmea_00022283	OG0000529	Ntruncated	NACHT	Ankyrin
Pocillopora cf. effusa	Pmea_00000229	OG0002269	other	NACHT	Tetratricopeptide_repeat
Pocillopora cf. effusa	Pmea_00024878	OG0000039	Connexin	NACHT	LRR
Pocillopora cf. effusa	Pmea_00022710	OG0000015	DZIP3-like_HEPN	NACHT	LRR
Pocillopora cf. effusa	Pmea_00024893	OG0000039	Connexin	NACHT	LRR
Pocillopora cf. effusa	Pmea_00024896	OG0000039	Connexin	NACHT	LRR
Pocillopora cf. effusa	Pmea_00022715	OG0000015	DZIP3-like_HEPN	NACHT	LRR
Pocillopora cf. effusa	Pmea_00030210	OG0000015	DZIP3-like_HEPN	NACHT	LRR
Pocillopora cf. effusa	Pmea_00024019	OG0000015	Ntruncated	NACHT	Ctruncated
Pocillopora cf. effusa	Pmea_00022719	OG0000015	multiple.domains	NACHT	LRR
Pocillopora cf. effusa	Pmea_00028937	OG0000039	Connexin	NACHT	LRR
Pocillopora cf. effusa	Pmea_00000115	OG0000385	Ntruncated	NACHT	LRR
Pocillopora cf. effusa	Pmea_00012216	OG0000039	Connexin	NACHT	LRR
Pocillopora cf. effusa	Pmea_00015614	OG0000039	other	NACHT	LRR
Pocillopora cf. effusa	Pmea_00028953	OG0000039	Connexin	NACHT	LRR
Pocillopora cf. effusa	Pmea_00000118	OG0000385	Ntruncated	NACHT	LRR
Pocillopora cf. effusa	Pmea_00030215	OG0000015	DZIP3-like_HEPN	NACHT	LRR
Pocillopora cf. effusa	Pmea_00024766	OG0000015	Ntruncated	NACHT	LRR
Pocillopora cf. effusa	Pmea_00022750	OG0000039	DZIP3-like_HEPN	NACHT	LRR
Pocillopora cf. effusa	Pmea_00013470	OG0000193	DZIP3-like_HEPN	NB-ARC	Ctruncated
Pocillopora cf. effusa	Pmea_00024781	OG0000015	DZIP3-like_HEPN	NACHT	Ctruncated
Pocillopora cf. effusa	Pmea_00002727	OG0007916	Ntruncated	NB-ARC	Tetratricopeptide_repeat
Pocillopora cf. effusa	Pmea_00030218	OG0000015	DZIP3-like_HEPN	NACHT	Ctruncated
Pocillopora cf. effusa	Pmea_00021962	OG0000452	noneDetectedN	NACHT	noneDetectedC
Pocillopora cf. effusa	Pmea_00035069	OG0000015	DZIP3-like_HEPN	NACHT	LRR
Pocillopora cf. effusa	Pmea_00000714	OG0000039	noneDetectedN	NACHT	LRR
Pocillopora cf. effusa	Pmea_00024785	OG0000015	DZIP3-like_HEPN	NACHT	Ctruncated
Pocillopora cf. effusa	Pmea_00014280	OG0000097	DZIP3-like_HEPN	NACHT	WD40
Pocillopora cf. effusa	Pmea_00024786	OG0000015	other	NACHT	Ctruncated
Pocillopora cf. effusa	Pmea_00021237	OG0009232	other	NACHT	WD40
Pocillopora cf. effusa	Pmea_00003254	OG0000039	Ntruncated	NACHT	LRR
Pocillopora cf. effusa	Pmea_00024917	OG0000039	Ntruncated	NACHT	LRR
Pocillopora cf. effusa	Pmea_00024787	OG0000015	DZIP3-like_HEPN	NACHT	LRR
Pocillopora cf. effusa	Pmea_00018600	OG0000769	Ntruncated	NB-ARC	Tetratricopeptide_repeat
Pocillopora cf. effusa	Pmea_00014269	OG0000097	DZIP3-like_HEPN	NACHT	WD40
Pocillopora cf. effusa	Pmea_00003819	OG0000039	Connexin	NACHT	LRR
Pocillopora cf. effusa	Pmea_00015933	OG0000039	Connexin	NACHT	Ctruncated
Pocillopora cf. effusa	Pmea_00029616	OG0000039	Connexin	NACHT	LRR
Pocillopora cf. effusa	Pmea_00021253	OG0004208	other	NACHT	Tetratricopeptide_repeat
Pocillopora cf. effusa	Pmea_00014284	OG0000097	DZIP3-like_HEPN	NACHT	WD40
Pocillopora cf. effusa	Pmea_00007597	OG0000452	DEATH	NACHT	LRR
Pocillopora cf. effusa	Pmea_00004920	OG0000015	DZIP3-like_HEPN	NACHT	LRR
Pocillopora cf. effusa	Pmea_00030100	OG0000015	DZIP3-like_HEPN	NACHT	Ctruncated
Pocillopora cf. effusa	Pmea_00014285	OG0000097	DZIP3-like_HEPN	NACHT	WD40
Pocillopora cf. effusa	Pmea_00003258	OG0000039	Connexin	NACHT	Ctruncated
Pocillopora cf. effusa	Pmea_00030101	OG0000015	DZIP3-like_HEPN	NACHT	LRR
Pocillopora cf. effusa	Pmea_00007599	OG0000801	Ntruncated	NACHT	LRR
Pocillopora cf. effusa	Pmea_00026669	OG0003554	noneDetectedN	NACHT	Tetratricopeptide_repeat
Pocillopora cf. effusa	Pmea_00024090	OG0000039	Connexin	NACHT	Ctruncated
Pocillopora cf. effusa	Pmea_00015504	OG0000334	noneDetectedN	NB-ARC	Tetratricopeptide_repeat
Pocillopora cf. effusa	Pmea_00007897	OG0000334	Ntruncated	NB-ARC	other
Pocillopora cf. effusa	Pmea_00002050	OG0000006	Glycosyl_transferase	NACHT	LRR
Pocillopora cf. effusa	Pmea_00034445	OG0000015	DZIP3-like_HEPN	NACHT	Ctruncated
Pocillopora cf. effusa	Pmea_00027029	OG0000006	Glycosyl_transferase	NACHT	LRR
Pocillopora cf. effusa	Pmea_00024209	OG0000015	DZIP3-like_HEPN	NACHT	LRR
Pocillopora cf. effusa	Pmea_00008832	OG0011545	DZIP3-like_HEPN	NACHT	WD40
Pocillopora cf. effusa	Pmea_00033221	OG0000334	noneDetectedN	NB-ARC	noneDetectedC
Pocillopora cf. effusa	Pmea_00028997	OG0000039	Connexin	NACHT	LRR
Pocillopora cf. effusa	Pmea_00007899	OG0000334	noneDetectedN	NB-ARC	Tetratricopeptide_repeat
Pocillopora cf. effusa	Pmea_00025896	OG0014471	noneDetectedN	NACHT	LRR
Pocillopora cf. effusa	Pmea_00021838	OG0000370	Ntruncated	NB-ARC	Ctruncated
Pocillopora cf. effusa	Pmea_00011780	OG0000015	DZIP3-like_HEPN	NACHT	LRR
Pocillopora cf. effusa	Pmea_00007761	OG0000801	Nucleoside_phosphorylase	NACHT	LRR
Pocillopora cf. effusa	Pmea_00011781	OG0000015	Ntruncated	NACHT	LRR
Pocillopora cf. effusa	Pmea_00011782	OG0000015	Ntruncated	NACHT	LRR
Pocillopora cf. effusa	Pmea_00019582	OG0000097	DZIP3-like_HEPN	NACHT	WD40
Pocillopora cf. effusa	Pmea_00017120	OG0000039	Connexin	NACHT	noneDetectedC
Pocillopora cf. effusa	Pmea_00012293	OG0000039	Connexin	NACHT	LRR
Pocillopora cf. effusa	Pmea_00033240	OG0000334	noneDetectedN	NB-ARC	Tetratricopeptide_repeat
Pocillopora cf. effusa	Pmea_00028864	OG0000039	Connexin	NACHT	LRR
Pocillopora cf. effusa	Pmea_00024806	OG0000015	DZIP3-like_HEPN	NACHT	LRR
Pocillopora cf. effusa	Pmea_00024820	OG0000039	Ntruncated	NACHT	Ctruncated
Pocillopora cf. effusa	Pmea_00033229	OG0000334	Ntruncated	NB-ARC	Ctruncated
Pocillopora cf. effusa	Pmea_00019586	OG0000097	DZIP3-like_HEPN	NACHT	WD40
Pocillopora cf. effusa	Pmea_00024822	OG0002422	noneDetectedN	NACHT	Ctruncated
Pocillopora cf. effusa	Pmea_00021859	OG0000370	Ntruncated	NB-ARC	Tetratricopeptide_repeat
Pocillopora cf. effusa	Pmea_00032158	OG0012557	DZIP3-like_HEPN	NACHT	WD40
Pocillopora cf. effusa	Pmea_00021708	OG0000529	other	NACHT	Ankyrin
Pocillopora cf. effusa	Pmea_00018211	OG0000039	Connexin	NACHT	LRR
Pocillopora cf. effusa	Pmea_00012299	OG0000783	other	NACHT	WD40
Pocillopora cf. effusa	Pmea_00004387	OG0000015	Ntruncated	NACHT	LRR
Pocillopora cf. effusa	Pmea_00027211	OG0000015	DZIP3-like_HEPN	NACHT	LRR
Pocillopora cf. effusa	Pmea_00022948	OG0000039	Ntruncated	NACHT	LRR
Pocillopora cf. effusa	Pmea_00008142	OG0000015	Ntruncated	NACHT	LRR
Pocillopora cf. effusa	Pmea_00006547	OG0000006	Glycosyl_transferase	NACHT	LRR
Pocillopora cf. effusa	Pmea_00005192	OG0000452	noneDetectedN	NACHT	noneDetectedC
Pocillopora cf. effusa	Pmea_00000777	OG0000015	Glycosyl_transferase	NACHT	LRR
Pocillopora cf. effusa	Pmea_00029242	OG0000006	noneDetectedN	NACHT	LRR
Pocillopora cf. effusa	Pmea_00029243	OG0000015	Glycosyl_transferase	NACHT	Ctruncated
Pocillopora cf. effusa	Pmea_00028300	OG0000039	Connexin	NACHT	Ctruncated
Pocillopora cf. effusa	Pmea_00008145	OG0000015	Ntruncated	NACHT	LRR
Pocillopora cf. effusa	Pmea_00031681	OG0000039	Connexin	NACHT	LRR
Pocillopora cf. effusa	Pmea_00027649	OG0000015	DZIP3-like_HEPN	NACHT	LRR
Pocillopora cf. effusa	Pmea_00024113	OG0000015	DZIP3-like_HEPN	NACHT	LRR
Pocillopora cf. effusa	Pmea_00006412	OG0000006	Ntruncated	NACHT	LRR
Pocillopora cf. effusa	Pmea_00001715	OG0002938	DEATH	NB-ARC	WD40
Pocillopora cf. effusa	Pmea_00000065	OG0000385	noneDetectedN	NACHT	LRR
Pocillopora cf. effusa	Pmea_00030149	OG0000015	DZIP3-like_HEPN	NACHT	LRR
Pocillopora cf. effusa	Pmea_00022814	OG0000015	Ntruncated	NACHT	LRR
Pocillopora cf. effusa	Pmea_00022237	OG0012908	Ntruncated	NACHT	Tetratricopeptide_repeat
Pocillopora verrucosa	POVE_Pver_g3263.t1	OG0000370	DEATH	NB-ARC	Tetratricopeptide_repeat
Pocillopora verrucosa	POVE_Pver_g25756.t1	OG0000334	noneDetectedN	NB-ARC	Tetratricopeptide_repeat
Pocillopora verrucosa	POVE_Pver_g3944.t1	OG0000006	Glycosyl_transferase	NACHT	LRR
Pocillopora verrucosa	POVE_Pver_g2666.t1	OG0000039	Ntruncated	NACHT	LRR
Pocillopora verrucosa	POVE_Pver_g20687.t1	OG0000039	Ntruncated	NACHT	LRR
Pocillopora verrucosa	POVE_Pver_g19750.t1	OG0000039	Connexin	NACHT	LRR
Pocillopora verrucosa	POVE_Pver_g10868.t1	OG0000015	Ntruncated	NACHT	LRR
Pocillopora verrucosa	POVE_Pver_g4035.t1	OG0000385	multiple.domains	NACHT	Ctruncated
Pocillopora verrucosa	POVE_Pver_g19719.t2	OG0000066	DZIP3-like_HEPN	NACHT	other
Pocillopora verrucosa	POVE_Pver_g13515.t1	OG0000334	Ntruncated	NB-ARC	Tetratricopeptide_repeat
Pocillopora verrucosa	POVE_Pver_g22132.t1	OG0000015	Ntruncated	NACHT	Ctruncated
Pocillopora verrucosa	POVE_Pver_g21974.t1	OG0000039	Ntruncated	NACHT	Ctruncated
Pocillopora verrucosa	POVE_Pver_g18096.t1	OG0000039	Connexin	NACHT	LRR
Pocillopora verrucosa	POVE_Pver_g16225.t1	OG0000097	DZIP3-like_HEPN	NACHT	WD40
Pocillopora verrucosa	POVE_Pver_g22625.t1	OG0000015	Ntruncated	NACHT	Ctruncated
Pocillopora verrucosa	POVE_Pver_g10142.t1	OG0000193	DZIP3-like_HEPN	NB-ARC	Tetratricopeptide_repeat
Pocillopora verrucosa	POVE_Pver_g11649.t1	OG0000452	noneDetectedN	NACHT	LRR
Pocillopora verrucosa	POVE_Pver_g11035.t1	OG0000097	DZIP3-like_HEPN	NACHT	noneDetectedC
Pocillopora verrucosa	POVE_Pver_g26667.t1	OG0000370	DEATH	NB-ARC	Tetratricopeptide_repeat
Pocillopora verrucosa	POVE_Pver_g17893.t1	OG0000039	Connexin	NACHT	LRR
Pocillopora verrucosa	POVE_Pver_g20333.t1	OG0000039	Ntruncated	NACHT	LRR
Pocillopora verrucosa	POVE_Pver_g13829.t1	OG0009232	other	NACHT	WD40
Pocillopora verrucosa	POVE_Pver_g68.t2	OG0000193	DZIP3-like_HEPN	NACHT	Tetratricopeptide_repeat
Pocillopora verrucosa	POVE_Pver_g19943.t1	OG0000097	Ntruncated	NACHT	WD40
Pocillopora verrucosa	POVE_Pver_g3949.t1	OG0000006	other	NACHT	LRR
Pocillopora verrucosa	POVE_Pver_g23536.t1	OG0000039	noneDetectedN	NACHT	LRR
Pocillopora verrucosa	POVE_Pver_g20956.t1	OG0000801	Ntruncated	NACHT	LRR
Pocillopora verrucosa	POVE_Pver_g5699.t1	OG0007916	Ntruncated	NB-ARC	Tetratricopeptide_repeat
Pocillopora verrucosa	POVE_Pver_g26622.t2	OG0000385	Nucleoside_phosphorylase	NACHT	Ctruncated
Pocillopora verrucosa	POVE_Pver_g23599.t1	OG0000103	multiple.domains	NACHT	Ctruncated
Pocillopora verrucosa	POVE_Pver_g22092.t1	OG0000015	Ntruncated	NACHT	Ctruncated
Pocillopora verrucosa	POVE_Pver_g9754.t1	OG0000039	Connexin	NACHT	LRR
Pocillopora verrucosa	POVE_Pver_g5833.t2	OG0005858	DZIP3-like_HEPN	NB-ARC	Tetratricopeptide_repeat
Pocillopora verrucosa	POVE_Pver_g23666.t1	OG0000097	Ntruncated	NACHT	WD40
Pocillopora verrucosa	POVE_Pver_g21320.t1	OG0000015	Ntruncated	NACHT	Ctruncated
Pocillopora verrucosa	POVE_Pver_g20777.t1	OG0000039	Connexin	NACHT	LRR
Pocillopora verrucosa	POVE_Pver_g19840.t1	OG0000097	DZIP3-like_HEPN	NACHT	WD40
Pocillopora verrucosa	POVE_Pver_g7211.t1	OG0000385	DZIP3-like_HEPN	NACHT	LRR
Pocillopora verrucosa	POVE_Pver_g26179.t2	OG0000039	other	NACHT	LRR
Pocillopora verrucosa	POVE_Pver_g23554.t1	OG0000193	DZIP3-like_HEPN	NB-ARC	Tetratricopeptide_repeat
Pocillopora verrucosa	POVE_Pver_g13977.t1	OG0000039	Connexin	NACHT	LRR
Pocillopora verrucosa	POVE_Pver_g13914.t2	OG0000006	other	NACHT	LRR
Pocillopora verrucosa	POVE_Pver_g23424.t2	OG0000452	DEATH	NACHT	LRR
Pocillopora verrucosa	POVE_Pver_g23236.t1	OG0000783	other	NACHT	WD40
Pocillopora verrucosa	POVE_Pver_g14780.t1	OG0010428	Connexin	NACHT	Ctruncated
Pocillopora verrucosa	POVE_Pver_g11564.t1	OG0000039	multiple.domains	NACHT	LRR
Pocillopora verrucosa	POVE_Pver_g4461.t1	OG0000015	multiple.domains	NACHT	LRR
Pocillopora verrucosa	POVE_Pver_g19661.t2	OG0000452	DEATH	NACHT	LRR
Pocillopora verrucosa	POVE_Pver_g20741.t1	OG0000015	Ntruncated	NACHT	LRR
Pocillopora verrucosa	POVE_Pver_g19034.t1	OG0000334	Ntruncated	NB-ARC	Ctruncated
Pocillopora verrucosa	POVE_Pver_g12708.t1	OG0000370	DEATH	NB-ARC	Tetratricopeptide_repeat
Pocillopora verrucosa	POVE_Pver_g26578.t1	OG0000227	noneDetectedN	NACHT	Tetratricopeptide_repeat
Pocillopora verrucosa	POVE_Pver_g16781.t1	OG0000656	noneDetectedN	NACHT	WD40
Pocillopora verrucosa	POVE_Pver_g21522.t1	OG0000039	Ntruncated	NACHT	Ctruncated
Pocillopora verrucosa	POVE_Pver_g21137.t1	OG0000039	Ntruncated	NACHT	Ctruncated
Pocillopora verrucosa	POVE_Pver_g9965.t1	OG0000015	noneDetectedN	NACHT	LRR
Pocillopora verrucosa	POVE_Pver_g8566.t1	OG0000006	Glycosyl_transferase	NACHT	LRR
Pocillopora verrucosa	POVE_Pver_g20849.t2	OG0000801	Ntruncated	NACHT	LRR
Pocillopora verrucosa	POVE_Pver_g12233.t2	OG0000039	DZIP3-like_HEPN	NACHT	LRR
Pocillopora verrucosa	POVE_Pver_g12296.t1	OG0000769	Ntruncated	NB-ARC	Tetratricopeptide_repeat
Pocillopora verrucosa	POVE_Pver_g21827.t1	OG0000039	Ntruncated	NACHT	Ctruncated
Pocillopora verrucosa	POVE_Pver_g21343.t1	OG0000015	Ntruncated	NACHT	Ctruncated
Pocillopora verrucosa	POVE_Pver_g18939.t1	OG0000097	DZIP3-like_HEPN	NACHT	noneDetectedC
Pocillopora verrucosa	POVE_Pver_g9535.t1	OG0004940	Connexin	NACHT	LRR
Pocillopora verrucosa	POVE_Pver_g19545.t1	OG0000039	Connexin	NACHT	LRR
Pocillopora verrucosa	POVE_Pver_g15082.t1	OG0000015	DZIP3-like_HEPN	NACHT	LRR
Pocillopora verrucosa	POVE_Pver_g26475.t1	OG0000193	noneDetectedN	NACHT	Tetratricopeptide_repeat
Pocillopora verrucosa	POVE_Pver_g22048.t1	OG0000039	Ntruncated	NACHT	Ctruncated
Pocillopora verrucosa	POVE_Pver_g14431.t1	OG0000193	DZIP3-like_HEPN	NACHT	Tetratricopeptide_repeat
Pocillopora verrucosa	POVE_Pver_g7539.t1	OG0000097	DZIP3-like_HEPN	NACHT	noneDetectedC
Pocillopora verrucosa	POVE_Pver_g2667.t1	OG0000015	multiple.domains	NACHT	LRR
Pocillopora verrucosa	POVE_Pver_g20701.t1	OG0000015	Ntruncated	NACHT	noneDetectedC
Pocillopora verrucosa	POVE_Pver_g1523.t1	OG0000334	noneDetectedN	NB-ARC	Tetratricopeptide_repeat
Pocillopora verrucosa	POVE_Pver_g11399.t1	OG0000656	noneDetectedN	NACHT	WD40
Pocillopora verrucosa	POVE_Pver_g8275.t1	OG0000015	DZIP3-like_HEPN	NACHT	LRR
Pocillopora verrucosa	POVE_Pver_g12359.t1	OG0000015	DZIP3-like_HEPN	NACHT	LRR
Pocillopora verrucosa	POVE_Pver_g20280.t2	OG0000039	Nucleoside_phosphorylase	NACHT	LRR
Pocillopora verrucosa	POVE_Pver_g18097.t1	OG0000039	Connexin	NACHT	LRR
Pocillopora verrucosa	POVE_Pver_g15938.t2	OG0014471	noneDetectedN	NACHT	LRR
Pocillopora verrucosa	POVE_Pver_g11403.t3	OG0000006	noneDetectedN	NACHT	noneDetectedC
Pocillopora verrucosa	POVE_Pver_g13713.t2	OG0000015	Ntruncated	NACHT	LRR
Pocillopora verrucosa	POVE_Pver_g12247.t1	OG0003554	noneDetectedN	NACHT	Tetratricopeptide_repeat
Pocillopora verrucosa	POVE_Pver_g20455.t1	OG0000015	Ntruncated	NACHT	other
Pocillopora verrucosa	POVE_Pver_g10143.t1	OG0000193	DZIP3-like_HEPN	NB-ARC	Tetratricopeptide_repeat
Pocillopora verrucosa	POVE_Pver_g10887.t1	OG0000039	noneDetectedN	NACHT	LRR
Pocillopora verrucosa	POVE_Pver_g19935.t1	OG0000429	other	NACHT	Ctruncated
Pocillopora verrucosa	POVE_Pver_g22698.t1	OG0000039	Ntruncated	NACHT	Ctruncated
Pocillopora verrucosa	POVE_Pver_g23922.t1	OG0000039	Connexin	NACHT	LRR
Pocillopora verrucosa	POVE_Pver_g23604.t1	OG0012557	DZIP3-like_HEPN	NACHT	WD40
Pocillopora verrucosa	POVE_Pver_g22841.t1	OG0000015	DZIP3-like_HEPN	NACHT	LRR
Pocillopora verrucosa	POVE_Pver_g16988.t1	OG0000015	DZIP3-like_HEPN	NACHT	LRR
Pocillopora verrucosa	POVE_Pver_g7387.t2	OG0000006	Glycosyl_transferase	NACHT	LRR
Pocillopora verrucosa	POVE_Pver_g9697.t1	OG0000015	noneDetectedN	NACHT	LRR
Pocillopora verrucosa	POVE_Pver_g8674.t1	OG0001460	other	NACHT	Ankyrin
Pocillopora verrucosa	POVE_Pver_g19326.t1	OG0000039	DZIP3-like_HEPN	NACHT	other
Pocillopora verrucosa	POVE_Pver_g18048.t1	OG0000006	Glycosyl_transferase	NACHT	Ctruncated
Pocillopora verrucosa	POVE_Pver_g4892.t1	OG0000193	DZIP3-like_HEPN	NB-ARC	Tetratricopeptide_repeat
Pocillopora verrucosa	POVE_Pver_g19205.t1	OG0000227	noneDetectedN	NB-ARC	Tetratricopeptide_repeat
Pocillopora verrucosa	POVE_Pver_g13409.t1	OG0000080	noneDetectedN	NACHT	other
Pocillopora verrucosa	POVE_Pver_g17097.t1	OG0000097	DZIP3-like_HEPN	NACHT	WD40
Pocillopora verrucosa	POVE_Pver_g11565.t1	OG0000015	DZIP3-like_HEPN	NACHT	LRR
Pocillopora verrucosa	POVE_Pver_g25744.t1	OG0000015	DZIP3-like_HEPN	NACHT	LRR
Pocillopora verrucosa	POVE_Pver_g13261.t1	OG0000385	Nucleoside_phosphorylase	NACHT	LRR
Pocillopora verrucosa	POVE_Pver_g17370.t2	OG0000015	other	NACHT	LRR
Pocillopora verrucosa	POVE_Pver_g13427.t1	OG0000334	noneDetectedN	NB-ARC	noneDetectedC
Pocillopora verrucosa	POVE_Pver_g22174.t1	OG0000015	Ntruncated	NACHT	Ctruncated
Pocillopora verrucosa	POVE_Pver_g15571.t1	OG0000097	DZIP3-like_HEPN	NACHT	WD40
Pocillopora verrucosa	POVE_Pver_g20299.t1	OG0000039	Connexin	NACHT	LRR
Pocillopora verrucosa	POVE_Pver_g2959.t1	OG0000039	noneDetectedN	NACHT	LRR
Pocillopora verrucosa	POVE_Pver_g18084.t2	OG0000015	DZIP3-like_HEPN	NACHT	other
Pocillopora verrucosa	POVE_Pver_g12234.t1	OG0000039	noneDetectedN	NACHT	noneDetectedC
Pocillopora verrucosa	POVE_Pver_g19976.t1	OG0000039	Connexin	NACHT	LRR
Pocillopora verrucosa	POVE_Pver_g14526.t2	OG0000452	DEATH	NACHT	LRR
Pocillopora verrucosa	POVE_Pver_g1264.t1	OG0000006	Glycosyl_transferase	NACHT	noneDetectedC
Pocillopora verrucosa	POVE_Pver_g1591.t1	OG0000039	Connexin	NACHT	LRR
Pocillopora verrucosa	POVE_Pver_g20935.t1	OG0000015	Ntruncated	NACHT	LRR
Pocillopora verrucosa	POVE_Pver_g11032.t1	OG0000015	DZIP3-like_HEPN	NACHT	LRR
Pocillopora verrucosa	POVE_Pver_g7880.t1	OG0000015	DZIP3-like_HEPN	NACHT	LRR
Pocillopora verrucosa	POVE_Pver_g15083.t1	OG0000015	DZIP3-like_HEPN	NACHT	LRR
Pocillopora verrucosa	POVE_Pver_g9536.t2	OG0000039	Connexin	NACHT	LRR
Pocillopora verrucosa	POVE_Pver_g5391.t1	OG0000452	noneDetectedN	NACHT	LRR
Pocillopora verrucosa	POVE_Pver_g2251.t1	OG0011545	DZIP3-like_HEPN	NACHT	WD40
Pocillopora verrucosa	POVE_Pver_g18541.t1	OG0000529	other	NACHT	Ankyrin
Pocillopora verrucosa	POVE_Pver_g15446.t1	OG0000039	noneDetectedN	NACHT	LRR
Pocillopora verrucosa	POVE_Pver_g18707.t1	OG0000334	noneDetectedN	NB-ARC	Tetratricopeptide_repeat
Pocillopora verrucosa	POVE_Pver_g1524.t1	OG0000334	other	NB-ARC	Tetratricopeptide_repeat
Pocillopora verrucosa	POVE_Pver_g11534.t1	OG0000227	noneDetectedN	NB-ARC	Tetratricopeptide_repeat
Pocillopora verrucosa	POVE_Pver_g23600.t1	OG0012557	DZIP3-like_HEPN	NACHT	WD40
Pocillopora verrucosa	POVE_Pver_g4234.t1	OG0012557	DZIP3-like_HEPN	NACHT	WD40
Pocillopora verrucosa	POVE_Pver_g23860.t1	OG0000085	Ntruncated	NACHT	LRR
Pocillopora verrucosa	POVE_Pver_g23148.t2	OG0000006	noneDetectedN	NACHT	LRR
Pocillopora verrucosa	POVE_Pver_g16675.t2	OG0000228	DZIP3-like_HEPN	NACHT	LRR
Pocillopora verrucosa	POVE_Pver_g11485.t1	OG0000039	Connexin	NACHT	Ctruncated
Pocillopora verrucosa	POVE_Pver_g21380.t1	OG0000039	Connexin	NACHT	Ctruncated
Pocillopora verrucosa	POVE_Pver_g20205.t1	OG0000039	multiple.domains	NACHT	Ctruncated
Pocillopora verrucosa	POVE_Pver_g16070.t1	OG0000015	multiple.domains	NACHT	other
Pocillopora verrucosa	POVE_Pver_g23672.t2	OG0000656	noneDetectedN	NACHT	WD40
Pocillopora verrucosa	POVE_Pver_g5472.t1	OG0000452	DEATH	NACHT	LRR
Pocillopora verrucosa	POVE_Pver_g17093.t2	OG0000227	noneDetectedN	NACHT	Tetratricopeptide_repeat
Pocillopora verrucosa	POVE_Pver_g9998.t1	OG0000656	other	NACHT	WD40
Pocillopora verrucosa	POVE_Pver_g25740.t1	OG0000015	DZIP3-like_HEPN	NACHT	LRR
Pocillopora verrucosa	POVE_Pver_g21501.t1	OG0000039	Ntruncated	NACHT	Ctruncated
Pocillopora verrucosa	POVE_Pver_g16926.t1	OG0000039	Connexin	NACHT	LRR
Pocillopora verrucosa	POVE_Pver_g3794.t1	OG0000656	noneDetectedN	NACHT	WD40
Pocillopora verrucosa	POVE_Pver_g22972.t1	OG0012557	DZIP3-like_HEPN	NACHT	WD40
Pocillopora verrucosa	POVE_Pver_g11539.t2	OG0000015	Ntruncated	NACHT	LRR
Pocillopora verrucosa	POVE_Pver_g18501.t1	OG0000039	Connexin	NACHT	LRR
Pocillopora verrucosa	POVE_Pver_g16989.t2	OG0000015	DZIP3-like_HEPN	NACHT	LRR
Pocillopora verrucosa	POVE_Pver_g12705.t1	OG0000370	DEATH	NB-ARC	Tetratricopeptide_repeat
Pocillopora verrucosa	POVE_Pver_g6132.t1	OG0000370	Ntruncated	NB-ARC	Tetratricopeptide_repeat
Pocillopora verrucosa	POVE_Pver_g25915.t1	OG0006068	noneDetectedN	NACHT	multiple.domains
Pocillopora verrucosa	POVE_Pver_g8191.t2	OG0008296	other	NACHT	LRR
Pocillopora verrucosa	POVE_Pver_g14388.t1	OG0000769	DZIP3-like_HEPN	NB-ARC	Tetratricopeptide_repeat
Pocillopora verrucosa	POVE_Pver_g8236.t2	OG0000529	other	NACHT	Ankyrin
Pocillopora verrucosa	POVE_Pver_g18927.t1	OG0000039	Ntruncated	NACHT	noneDetectedC
Pocillopora verrucosa	POVE_Pver_g872.t1	OG0000039	Nucleoside_phosphorylase	NACHT	LRR
Pocillopora verrucosa	POVE_Pver_g12360.t2	OG0000015	DZIP3-like_HEPN	NACHT	multiple.domains
Pocillopora verrucosa	POVE_Pver_g7231.t1	OG0000015	DEATH	NACHT	LRR
Pocillopora verrucosa	POVE_Pver_g16259.t1	OG0000039	Ntruncated	NACHT	LRR
Pocillopora verrucosa	POVE_Pver_g15245.t1	OG0000193	DZIP3-like_HEPN	NB-ARC	Tetratricopeptide_repeat
Pocillopora verrucosa	POVE_Pver_g25812.t2	OG0000309	DEATH	NACHT	Ctruncated
Pocillopora verrucosa	POVE_Pver_g23256.t2	OG0000015	DZIP3-like_HEPN	NACHT	LRR
Pocillopora verrucosa	POVE_Pver_g20425.t2	OG0000452	DEATH	NACHT	noneDetectedC
Pocillopora verrucosa	POVE_Pver_g20918.t1	OG0000015	Ntruncated	NACHT	LRR
Pocillopora verrucosa	POVE_Pver_g20358.t2	OG0000103	multiple.domains	NACHT	Ctruncated
Pocillopora verrucosa	POVE_Pver_g4033.t1	OG0000385	DEATH	NACHT	LRR
Pocillopora verrucosa	POVE_Pver_g20882.t1	OG0000015	Ntruncated	NACHT	LRR
Pocillopora verrucosa	POVE_Pver_g18887.t1	OG0000103	multiple.domains	NACHT	LRR
Pocillopora verrucosa	POVE_Pver_g22000.t1	OG0000015	Ntruncated	NACHT	Ctruncated
Pocillopora verrucosa	POVE_Pver_g12298.t1	OG0000769	DZIP3-like_HEPN	NB-ARC	Tetratricopeptide_repeat
Pocillopora verrucosa	POVE_Pver_g5934.t1	OG0000015	DZIP3-like_HEPN	NACHT	LRR
Pocillopora verrucosa	POVE_Pver_g20891.t1	OG0000039	Ntruncated	NACHT	LRR
Pocillopora verrucosa	POVE_Pver_g20770.t1	OG0000801	Ntruncated	NACHT	LRR
Pocillopora verrucosa	POVE_Pver_g20739.t1	OG0000039	Connexin	NACHT	LRR
Pocillopora verrucosa	POVE_Pver_g20640.t1	OG0000097	DZIP3-like_HEPN	NACHT	noneDetectedC
Pocillopora verrucosa	POVE_Pver_g18896.t1	OG0000039	Connexin	NACHT	LRR
Pocillopora verrucosa	POVE_Pver_g25808.t1	OG0000801	Nucleoside_phosphorylase	NACHT	LRR
Pocillopora verrucosa	POVE_Pver_g15568.t1	OG0000097	multiple.domains	NACHT	WD40
Pocillopora verrucosa	POVE_Pver_g3333.t1	OG0000039	noneDetectedN	NACHT	LRR
Pocillopora verrucosa	POVE_Pver_g272.t2	OG0000039	Connexin	NACHT	LRR
Pocillopora verrucosa	POVE_Pver_g20197.t1	OG0000039	other	NACHT	Ctruncated
Pocillopora verrucosa	POVE_Pver_g16528.t1	OG0006772	other	NB-ARC	Tetratricopeptide_repeat
Pocillopora verrucosa	POVE_Pver_g18542.t1	OG0000529	other	NACHT	Ankyrin
Pocillopora verrucosa	POVE_Pver_g1776.t1	OG0000015	DZIP3-like_HEPN	NACHT	LRR
Pocillopora verrucosa	POVE_Pver_g3947.t2	OG0000006	Glycosyl_transferase	NACHT	LRR
Pocillopora verrucosa	POVE_Pver_g23601.t2	OG0000097	DZIP3-like_HEPN	NACHT	WD40
Pocillopora verrucosa	POVE_Pver_g11029.t1	OG0000039	DZIP3-like_HEPN	NACHT	LRR
Pocillopora verrucosa	POVE_Pver_g12392.t2	OG0000015	DZIP3-like_HEPN	NACHT	LRR
Pocillopora verrucosa	POVE_Pver_g23149.t2	OG0000006	Glycosyl_transferase	NACHT	LRR
Pocillopora verrucosa	POVE_Pver_g22068.t1	OG0000039	Ntruncated	NACHT	Ctruncated
Pocillopora verrucosa	POVE_Pver_g17757.t1	OG0000015	DEATH	NACHT	LRR
Pocillopora verrucosa	POVE_Pver_g12710.t1	OG0000370	multiple.domains	NB-ARC	Tetratricopeptide_repeat
Pocillopora verrucosa	POVE_Pver_g23234.t1	OG0000783	other	NACHT	WD40
Pocillopora verrucosa	POVE_Pver_g17282.t1	OG0000006	Ntruncated	NACHT	LRR
Pocillopora verrucosa	POVE_Pver_g12258.t1	OG0012194	noneDetectedN	NACHT	LRR
Pocillopora verrucosa	POVE_Pver_g9739.t1	OG0000039	Connexin	NACHT	LRR
Pocillopora verrucosa	POVE_Pver_g20215.t1	OG0000039	Connexin	NACHT	other
Pocillopora verrucosa	POVE_Pver_g19780.t1	OG0000039	Connexin	NACHT	other
Pocillopora verrucosa	POVE_Pver_g19144.t1	OG0000015	Ntruncated	NACHT	LRR
Pocillopora verrucosa	POVE_Pver_g18251.t1	OG0000015	DZIP3-like_HEPN	NACHT	LRR
Pocillopora verrucosa	POVE_Pver_g11562.t1	OG0000015	other	NACHT	LRR
Pocillopora verrucosa	POVE_Pver_g18986.t2	OG0000385	Nucleoside_phosphorylase	NACHT	Ctruncated
Pocillopora verrucosa	POVE_Pver_g3217.t1	OG0000006	Glycosyl_transferase	NACHT	LRR
Pocillopora verrucosa	POVE_Pver_g19946.t2	OG0000015	other	NACHT	noneDetectedC
Pocillopora verrucosa	POVE_Pver_g13612.t1	OG0000006	other	NACHT	LRR
Pocillopora verrucosa	POVE_Pver_g11123.t2	OG0002938	DEATH	NB-ARC	WD40
Pocillopora verrucosa	POVE_Pver_g7093.t2	OG0000385	Nucleoside_phosphorylase	NACHT	LRR
Pocillopora verrucosa	POVE_Pver_g492.t1	OG0001263	other	NACHT	LRR
Pocillopora verrucosa	POVE_Pver_g12706.t1	OG0000370	DEATH	NB-ARC	Tetratricopeptide_repeat
Pocillopora verrucosa	POVE_Pver_g23669.t2	OG0000006	Glycosyl_transferase	NACHT	LRR
Pocillopora verrucosa	POVE_Pver_g4280.t1	OG0097394	DEATH	NACHT	Ctruncated
Pocillopora verrucosa	POVE_Pver_g26128.t1	OG0006439	other	NACHT	WD40
Pocillopora verrucosa	POVE_Pver_g14290.t1	OG0007341	DEATH	NB-ARC	Tetratricopeptide_repeat
Pocillopora verrucosa	POVE_Pver_g23239.t1	OG0000039	Connexin	NACHT	Ctruncated
Pocillopora verrucosa	POVE_Pver_g19973.t1	OG0000801	Nucleoside_phosphorylase	NACHT	LRR
Pocillopora verrucosa	POVE_Pver_g17708.t2	OG0000006	Ntruncated	NACHT	LRR
Pocillopora verrucosa	POVE_Pver_g12294.t1	OG0000769	DZIP3-like_HEPN	NB-ARC	Tetratricopeptide_repeat
Pocillopora verrucosa	POVE_Pver_g20000.t1	OG0000039	Connexin	NACHT	LRR
Pocillopora verrucosa	POVE_Pver_g12361.t1	OG0000015	DZIP3-like_HEPN	NACHT	Ctruncated
Pocillopora verrucosa	POVE_Pver_g22104.t1	OG0000039	Ntruncated	NACHT	Ctruncated
Pocillopora verrucosa	POVE_Pver_g20932.t1	OG0000039	Ntruncated	NACHT	LRR
Pocillopora verrucosa	POVE_Pver_g18583.t1	OG0000015	Ntruncated	NACHT	LRR
Pocillopora verrucosa	POVE_Pver_g15622.t1	OG0000385	Nucleoside_phosphorylase	NACHT	LRR
Pocillopora verrucosa	POVE_Pver_g14828.t1	OG0000015	multiple.domains	NACHT	LRR
Pocillopora verrucosa	POVE_Pver_g5191.t1	OG0010726	other	NACHT	WD40
Pocillopora verrucosa	POVE_Pver_g26791.t1	OG0000039	other	NACHT	LRR
Pocillopora verrucosa	POVE_Pver_g18807.t2	OG0012557	DZIP3-like_HEPN	NACHT	WD40
Pocillopora verrucosa	POVE_Pver_g8806.t1	OG0000370	DEATH	NB-ARC	Tetratricopeptide_repeat
Pocillopora verrucosa	POVE_Pver_g7604.t1	OG0002269	other	NACHT	Tetratricopeptide_repeat
Pocillopora verrucosa	POVE_Pver_g5169.t1	OG0000801	other	NACHT	LRR
Pocillopora verrucosa	POVE_Pver_g20502.t1	OG0000039	Connexin	NACHT	LRR
Pocillopora verrucosa	POVE_Pver_g15573.t1	OG0000097	DZIP3-like_HEPN	NACHT	WD40
Pocillopora verrucosa	POVE_Pver_g21964.t1	OG0000801	Ntruncated	NACHT	Ctruncated
Pocillopora verrucosa	POVE_Pver_g21579.t1	OG0000227	Ntruncated	NACHT	Ctruncated
Pocillopora verrucosa	POVE_Pver_g18086.t1	OG0000015	DZIP3-like_HEPN	NACHT	LRR
Pocillopora verrucosa	POVE_Pver_g1521.t1	OG0000334	noneDetectedN	NB-ARC	Tetratricopeptide_repeat
Pocillopora verrucosa	POVE_Pver_g23145.t1	OG0000006	Glycosyl_transferase	NACHT	LRR
Pocillopora verrucosa	POVE_Pver_g18897.t1	OG0021976	Connexin	NACHT	noneDetectedC
Pocillopora verrucosa	POVE_Pver_g16224.t1	OG0000097	DZIP3-like_HEPN	NACHT	WD40
Pocillopora verrucosa	POVE_Pver_g1593.t1	OG0000039	Connexin	NACHT	LRR
Pocillopora verrucosa	POVE_Pver_g22261.t1	OG0000015	Ntruncated	NACHT	Ctruncated
Pocillopora verrucosa	POVE_Pver_g13819.t1	OG0004208	other	NACHT	Tetratricopeptide_repeat
Pocillopora verrucosa	POVE_Pver_g15569.t1	OG0000097	Ntruncated	NACHT	WD40
Pocillopora verrucosa	POVE_Pver_g15636.t1	OG0000006	Glycosyl_transferase	NACHT	Ctruncated
Pocillopora verrucosa	POVE_Pver_g21301.t1	OG0000039	Ntruncated	NACHT	LRR
Pocillopora verrucosa	POVE_Pver_g16977.t1	OG0000039	Connexin	NACHT	LRR
Pocillopora verrucosa	POVE_Pver_g23535.t1	OG0000039	noneDetectedN	NACHT	LRR
Pocillopora verrucosa	POVE_Pver_g14752.t1	OG0000015	DZIP3-like_HEPN	NACHT	LRR
Pocillopora verrucosa	POVE_Pver_g13519.t1	OG0000529	other	NACHT	Ankyrin
Pocillopora verrucosa	POVE_Pver_g1665.t1	OG0000039	other	NACHT	LRR
Pocillopora verrucosa	POVE_Pver_g19929.t1	OG0020609	DEATH	NACHT	Ctruncated
Pocillopora verrucosa	POVE_Pver_g22629.t1	OG0000385	Ntruncated	NACHT	Ctruncated
Pocillopora verrucosa	POVE_Pver_g18494.t1	OG0009906	other	NACHT	WD40
Pocillopora verrucosa	POVE_Pver_g26814.t1	OG0000015	Ntruncated	NACHT	Ctruncated
Pocillopora verrucosa	POVE_Pver_g23235.t1	OG0000783	other	NACHT	WD40
Pocillopora verrucosa	POVE_Pver_g6425.t1	OG0000039	Connexin	NACHT	other
Pocillopora verrucosa	POVE_Pver_g19781.t1	OG0000039	Connexin	NACHT	Ctruncated
Pocillopora verrucosa	POVE_Pver_g20028.t1	OG0000015	other	NACHT	LRR
Pocillopora verrucosa	POVE_Pver_g19826.t1	OG0000103	multiple.domains	NACHT	other
Pocillopora verrucosa	POVE_Pver_g19530.t2	OG0000385	Nucleoside_phosphorylase	NACHT	LRR
Pocillopora verrucosa	POVE_Pver_g3796.t1	OG0000656	noneDetectedN	NACHT	WD40
Pocillopora verrucosa	POVE_Pver_g13425.t1	OG0000334	noneDetectedN	NB-ARC	noneDetectedC
Pocillopora verrucosa	POVE_Pver_g12707.t1	OG0000370	multiple.domains	NB-ARC	Tetratricopeptide_repeat
Pocillopora verrucosa	POVE_Pver_g6134.t1	OG0000370	DEATH	NB-ARC	Tetratricopeptide_repeat
Pocillopora verrucosa	POVE_Pver_g26635.t2	OG0000006	Glycosyl_transferase	NACHT	Ctruncated
Pocillopora verrucosa	POVE_Pver_g20561.t1	OG0000039	Ntruncated	NACHT	LRR
Pocillopora verrucosa	POVE_Pver_g14524.t1	OG0000452	DEATH	NACHT	LRR
Pocillopora verrucosa	POVE_Pver_g11689.t1	OG0000015	other	NACHT	LRR
Pocillopora verrucosa	POVE_Pver_g12295.t1	OG0000769	Ntruncated	NB-ARC	Tetratricopeptide_repeat
Pocillopora verrucosa	POVE_Pver_g10930.t2	OG0000801	Nucleoside_phosphorylase	NACHT	LRR
Pocillopora verrucosa	POVE_Pver_g20606.t1	OG0000097	DZIP3-like_HEPN	NACHT	WD40
Pocillopora verrucosa	POVE_Pver_g17297.t1	OG0000656	Ntruncated	NACHT	WD40
Pocillopora verrucosa	POVE_Pver_g15623.t1	OG0000385	Nucleoside_phosphorylase	NACHT	LRR
Pocillopora verrucosa	POVE_Pver_g21790.t1	OG0000015	Ntruncated	NACHT	Ctruncated
Pocillopora verrucosa	POVE_Pver_g17243.t1	OG0000039	Ntruncated	NACHT	LRR
Pocillopora verrucosa	POVE_Pver_g11030.t2	OG0004139	DZIP3-like_HEPN	NACHT	LRR
Pocillopora verrucosa	POVE_Pver_g8807.t1	OG0000370	DEATH	NB-ARC	Tetratricopeptide_repeat
Pocillopora verrucosa	POVE_Pver_g26707.t1	OG0000039	Ntruncated	NACHT	LRR
Pocillopora verrucosa	POVE_Pver_g22365.t1	OG0000039	Ntruncated	NACHT	Ctruncated
Pocillopora verrucosa	POVE_Pver_g17185.t1	OG0000015	DZIP3-like_HEPN	NACHT	Ctruncated
Pocillopora verrucosa	POVE_Pver_g15117.t1	OG0000039	other	NACHT	LRR
Porites lobata	Plob_00027206	OG0000334	noneDetectedN	NB-ARC	Tetratricopeptide_repeat
Porites lobata	Plob_00023148	OG0000385	other	NACHT	LRR
Porites lobata	Plob_00023149	OG0000385	Nucleoside_phosphorylase	NACHT	LRR
Porites lobata	Plob_00020144	OG0000015	DZIP3-like_HEPN	NACHT	Ctruncated
Porites lobata	Plob_00003169	OG0000385	Nucleoside_phosphorylase	NACHT	LRR
Porites lobata	Plob_00010971	OG0000006	noneDetectedN	NACHT	LRR
Porites lobata	Plob_00020147	OG0000015	Ntruncated	NACHT	LRR
Porites lobata	Plob_00045776	OG0000039	noneDetectedN	NACHT	LRR
Porites lobata	Plob_00010974	OG0000006	Ntruncated	NACHT	LRR
Porites lobata	Plob_00010975	OG0000006	Glycosyl_transferase	NACHT	LRR
Porites lobata	Plob_00010935	OG0000801	Nucleoside_phosphorylase	NACHT	LRR
Porites lobata	Plob_00029402	OG0000039	noneDetectedN	NACHT	LRR
Porites lobata	Plob_00029404	OG0000039	Connexin	NACHT	LRR
Porites lobata	Plob_00025796	OG0000006	Glycosyl_transferase	NACHT	LRR
Porites lobata	Plob_00025797	OG0000006	Glycosyl_transferase	NACHT	LRR
Porites lobata	Plob_00025798	OG0000006	Glycosyl_transferase	NACHT	LRR
Porites lobata	Plob_00029407	OG0000039	Connexin	NACHT	LRR
Porites lobata	Plob_00029408	OG0000039	noneDetectedN	NACHT	LRR
Porites lobata	Plob_00022343	OG0000193	DZIP3-like_HEPN	NB-ARC	Tetratricopeptide_repeat
Porites lobata	Plob_00016860	OG0000015	Nucleoside_phosphorylase	NACHT	LRR
Porites lobata	Plob_00012351	OG0009906	other	NACHT	WD40
Porites lobata	Plob_00037160	OG0000385	Ntruncated	NACHT	LRR
Porites lobata	Plob_00016863	OG0000015	Nucleoside_phosphorylase	NACHT	LRR
Porites lobata	Plob_00022309	OG0000193	DZIP3-like_HEPN	NB-ARC	Tetratricopeptide_repeat
Porites lobata	Plob_00016865	OG0000015	Nucleoside_phosphorylase	NACHT	LRR
Porites lobata	Plob_00037163	OG0000385	Ntruncated	NACHT	LRR
Porites lobata	Plob_00027951	OG0001460	other	NACHT	Ankyrin
Porites lobata	Plob_00023810	OG0000097	DZIP3-like_HEPN	NACHT	Ctruncated
Porites lobata	Plob_00023817	OG0000097	DZIP3-like_HEPN	NACHT	WD40
Porites lobata	Plob_00013084	OG0000015	DZIP3-like_HEPN	NACHT	LRR
Porites lobata	Plob_00017963	OG0006968	other	NACHT	Ctruncated
Porites lobata	Plob_00013043	OG0000015	DZIP3-like_HEPN	NACHT	LRR
Porites lobata	Plob_00023818	OG0000097	Ntruncated	NACHT	WD40
Porites lobata	Plob_00013046	OG0000015	DZIP3-like_HEPN	NACHT	LRR
Porites lobata	Plob_00034167	OG0000385	Nucleoside_phosphorylase	NACHT	LRR
Porites lobata	Plob_00007197	OG0000097	DZIP3-like_HEPN	NACHT	WD40
Porites lobata	Plob_00007198	OG0000097	DZIP3-like_HEPN	NACHT	WD40
Porites lobata	Plob_00049720	OG0000006	DZIP3-like_HEPN	NACHT	noneDetectedC
Porites lobata	Plob_00041525	OG0000227	noneDetectedN	NACHT	Tetratricopeptide_repeat
Porites lobata	Plob_00049767	OG0000656	Glycosyl_transferase	NACHT	noneDetectedC
Porites lobata	Plob_00041526	OG0000227	noneDetectedN	NACHT	Tetratricopeptide_repeat
Porites lobata	Plob_00010865	OG0000452	Ntruncated	NACHT	Ctruncated
Porites lobata	Plob_00029782	OG0000015	DZIP3-like_HEPN	NACHT	LRR
Porites lobata	Plob_00021177	OG0000529	other	NACHT	Ankyrin
Porites lobata	Plob_00016750	OG0000015	DZIP3-like_HEPN	NACHT	LRR
Porites lobata	Plob_00033360	OG0000097	DZIP3-like_HEPN	NACHT	WD40
Porites lobata	Plob_00037838	OG0000385	Ntruncated	NACHT	LRR
Porites lobata	Plob_00003761	OG0000025	Ntruncated	NB-ARC	Tetratricopeptide_repeat
Porites lobata	Plob_00038114	OG0000097	DZIP3-like_HEPN	NACHT	noneDetectedC
Porites lobata	Plob_00020330	OG0000025	noneDetectedN	NB-ARC	Ctruncated
Porites lobata	Plob_00028121	OG0000097	DZIP3-like_HEPN	NACHT	other
Porites lobata	Plob_00038117	OG0000097	DZIP3-like_HEPN	NACHT	WD40
Porites lobata	Plob_00003765	OG0000025	Ntruncated	NB-ARC	Tetratricopeptide_repeat
Porites lobata	Plob_00028123	OG0000097	DZIP3-like_HEPN	NACHT	noneDetectedC
Porites lobata	Plob_00045184	OG0000227	noneDetectedN	NACHT	Tetratricopeptide_repeat
Porites lobata	Plob_00003319	OG0000385	Nucleoside_phosphorylase	NACHT	LRR
Porites lobata	Plob_00010382	OG0000025	noneDetectedN	NB-ARC	Tetratricopeptide_repeat
Porites lobata	Plob_00014811	OG0000015	Ntruncated	NACHT	other
Porites lobata	Plob_00010754	OG0000370	DEATH	NB-ARC	Tetratricopeptide_repeat
Porites lobata	Plob_00041417	OG0000227	noneDetectedN	NACHT	Tetratricopeptide_repeat
Porites lobata	Plob_00010758	OG0000370	DEATH	NB-ARC	Tetratricopeptide_repeat
Porites lobata	Plob_00025982	OG0000025	Ntruncated	NB-ARC	Tetratricopeptide_repeat
Porites lobata	Plob_00000725	OG0000769	Ntruncated	NB-ARC	Tetratricopeptide_repeat
Porites lobata	Plob_00025908	OG0000656	noneDetectedN	NACHT	WD40
Porites lobata	Plob_00042966	OG0000227	noneDetectedN	NACHT	Tetratricopeptide_repeat
Porites lobata	Plob_00015135	OG0000039	other	NACHT	LRR
Porites lobata	Plob_00042109	OG0000227	noneDetectedN	NACHT	Tetratricopeptide_repeat
Porites lobata	Plob_00015138	OG0000039	Nucleoside_phosphorylase	NACHT	LRR
Porites lobata	Plob_00022126	OG0000039	Connexin	NACHT	LRR
Porites lobata	Plob_00047755	OG0000097	DZIP3-like_HEPN	NACHT	WD40
Porites lobata	Plob_00012506	OG0000015	DZIP3-like_HEPN	NACHT	LRR
Porites lobata	Plob_00027360	OG0000039	noneDetectedN	NACHT	LRR
Porites lobata	Plob_00023262	OG0000334	Ntruncated	NB-ARC	Tetratricopeptide_repeat
Porites lobata	Plob_00027363	OG0000039	Connexin	NACHT	LRR
Porites lobata	Plob_00027365	OG0000039	Nucleoside_phosphorylase	NACHT	LRR
Porites lobata	Plob_00023268	OG0000334	noneDetectedN	NB-ARC	Tetratricopeptide_repeat
Porites lobata	Plob_00023269	OG0000334	Glycosyl_transferase	NB-ARC	Tetratricopeptide_repeat
Porites lobata	Plob_00044757	OG0000039	other	NACHT	LRR
Porites lobata	Plob_00003202	OG0000385	Nucleoside_phosphorylase	NACHT	LRR
Porites lobata	Plob_00003206	OG0000385	Nucleoside_phosphorylase	NACHT	LRR
Porites lobata	Plob_00035080	OG0000334	noneDetectedN	NB-ARC	Tetratricopeptide_repeat
Porites lobata	Plob_00035082	OG0000334	Ntruncated	NB-ARC	Tetratricopeptide_repeat
Porites lobata	Plob_00035083	OG0000334	noneDetectedN	NB-ARC	Ctruncated
Porites lobata	Plob_00029193	OG0000097	Ntruncated	NACHT	WD40
Porites lobata	Plob_00035008	OG0003778	other	NACHT	LRR
Porites lobata	Plob_00029194	OG0000097	DZIP3-like_HEPN	NACHT	WD40
Porites lobata	Plob_00008897	OG0000015	DZIP3-like_HEPN	NACHT	Ctruncated
Porites lobata	Plob_00029195	OG0000097	DZIP3-like_HEPN	NACHT	WD40
Porites lobata	Plob_00029196	OG0000097	DZIP3-like_HEPN	NACHT	WD40
Porites lobata	Plob_00042033	OG0000015	DEATH	NACHT	LRR
Porites lobata	Plob_00015881	OG0000452	Ntruncated	NACHT	LRR
Porites lobata	Plob_00011372	OG0000006	other	NACHT	LRR
Porites lobata	Plob_00011375	OG0000015	noneDetectedN	NACHT	LRR
Porites lobata	Plob_00036184	OG0000097	DZIP3-like_HEPN	NACHT	WD40
Porites lobata	Plob_00036553	OG0000006	Glycosyl_transferase	NACHT	LRR
Porites lobata	Plob_00036557	OG0000006	Glycosyl_transferase	NACHT	Ctruncated
Porites lobata	Plob_00012800	OG0000385	Nucleoside_phosphorylase	NACHT	LRR
Porites lobata	Plob_00037690	OG0000452	noneDetectedN	NACHT	LRR
Porites lobata	Plob_00012801	OG0000385	Nucleoside_phosphorylase	NACHT	LRR
Porites lobata	Plob_00012804	OG0000385	Nucleoside_phosphorylase	NACHT	noneDetectedC
Porites lobata	Plob_00012807	OG0000385	Ntruncated	NACHT	LRR
Porites lobata	Plob_00006545	OG0008058	noneDetectedN	NB-ARC	Tetratricopeptide_repeat
Porites lobata	Plob_00006547	OG0000334	noneDetectedN	NB-ARC	Tetratricopeptide_repeat
Porites lobata	Plob_00030961	OG0000039	Connexin	NACHT	LRR
Porites lobata	Plob_00030594	OG0000025	Ntruncated	NB-ARC	Tetratricopeptide_repeat
Porites lobata	Plob_00003171	OG0000385	Nucleoside_phosphorylase	NACHT	LRR
Porites lobata	Plob_00013577	OG0000097	Ntruncated	NACHT	WD40
Porites lobata	Plob_00030965	OG0000039	Connexin	NACHT	LRR
Porites lobata	Plob_00030966	OG0000039	Connexin	NACHT	LRR
Porites lobata	Plob_00020150	OG0000015	DZIP3-like_HEPN	NACHT	LRR
Porites lobata	Plob_00030967	OG0000039	Connexin	NACHT	noneDetectedC
Porites lobata	Plob_00034617	OG0002179	noneDetectedN	NACHT	Tetratricopeptide_repeat
Porites lobata	Plob_00034618	OG0002179	noneDetectedN	NACHT	Tetratricopeptide_repeat
Porites lobata	Plob_00049431	OG0000015	Ntruncated	NACHT	LRR
Porites lobata	Plob_00010980	OG0000006	noneDetectedN	NACHT	LRR
Porites lobata	Plob_00010981	OG0000006	noneDetectedN	NACHT	LRR
Porites lobata	Plob_00010982	OG0000006	Glycosyl_transferase	NACHT	LRR
Porites lobata	Plob_00010984	OG0000006	noneDetectedN	NACHT	LRR
Porites lobata	Plob_00010946	OG0000006	noneDetectedN	NACHT	LRR
Porites lobata	Plob_00010988	OG0000006	Glycosyl_transferase	NACHT	LRR
Porites lobata	Plob_00010949	OG0000801	Ntruncated	NACHT	LRR
Porites lobata	Plob_00035347	OG0000025	Ntruncated	NB-ARC	Ctruncated
Porites lobata	Plob_00029410	OG0000039	noneDetectedN	NACHT	LRR
Porites lobata	Plob_00025769	OG0000006	Nucleoside_phosphorylase	NACHT	LRR
Porites lobata	Plob_00046805	OG0000656	noneDetectedN	NACHT	noneDetectedC
Porites lobata	Plob_00036406	OG0000385	Ntruncated	NACHT	LRR
Porites lobata	Plob_00016870	OG0000015	Nucleoside_phosphorylase	NACHT	LRR
Porites lobata	Plob_00016876	OG0000015	Ntruncated	NACHT	LRR
Porites lobata	Plob_00033401	OG0001582	noneDetectedN	NACHT	Ctruncated
Porites lobata	Plob_00016877	OG0000015	Nucleoside_phosphorylase	NACHT	LRR
Porites lobata	Plob_00033402	OG0000015	other	NACHT	LRR
Porites lobata	Plob_00006471	OG0002269	other	NACHT	Tetratricopeptide_repeat
Porites lobata	Plob_00033404	OG0000015	noneDetectedN	NACHT	LRR
Porites lobata	Plob_00023820	OG0000097	DZIP3-like_HEPN	NACHT	WD40
Porites lobata	Plob_00023821	OG0000097	DZIP3-like_HEPN	NACHT	WD40
Porites lobata	Plob_00027183	OG0000334	noneDetectedN	NB-ARC	Tetratricopeptide_repeat
Porites lobata	Plob_00033408	OG0000015	other	NACHT	LRR
Porites lobata	Plob_00034171	OG0000385	Nucleoside_phosphorylase	NACHT	LRR
Porites lobata	Plob_00034177	OG0000385	Nucleoside_phosphorylase	NACHT	LRR
Porites lobata	Plob_00041531	OG0000227	Ntruncated	NACHT	Tetratricopeptide_repeat
Porites lobata	Plob_00018291	OG0000227	noneDetectedN	NACHT	Tetratricopeptide_repeat
Porites lobata	Plob_00041533	OG0000227	Nucleoside_phosphorylase	NACHT	Tetratricopeptide_repeat
Porites lobata	Plob_00041534	OG0000227	noneDetectedN	NACHT	Tetratricopeptide_repeat
Porites lobata	Plob_00021180	OG0000529	other	NACHT	Ankyrin
Porites lobata	Plob_00008266	OG0010726	other	NACHT	WD40
Porites lobata	Plob_00029752	OG0000385	Nucleoside_phosphorylase	NACHT	LRR
Porites lobata	Plob_00029759	OG0000385	Nucleoside_phosphorylase	NACHT	LRR
Porites lobata	Plob_00032601	OG0000015	DZIP3-like_HEPN	NACHT	LRR
Porites lobata	Plob_00011977	OG0000015	noneDetectedN	NACHT	LRR
Porites lobata	Plob_00032603	OG0000015	Nucleoside_phosphorylase	NACHT	LRR
Porites lobata	Plob_00032606	OG0000015	Ntruncated	NACHT	LRR
Porites lobata	Plob_00037840	OG0000385	Glycosyl_transferase	NACHT	LRR
Porites lobata	Plob_00037841	OG0000385	Glycosyl_transferase	NACHT	LRR
Porites lobata	Plob_00003771	OG0000025	Ntruncated	NB-ARC	Tetratricopeptide_repeat
Porites lobata	Plob_00028131	OG0000097	DZIP3-like_HEPN	NACHT	noneDetectedC
Porites lobata	Plob_00038128	OG0000097	DZIP3-like_HEPN	NACHT	WD40
Porites lobata	Plob_00003776	OG0000025	Ntruncated	NB-ARC	Tetratricopeptide_repeat
Porites lobata	Plob_00028136	OG0000097	DZIP3-like_HEPN	NACHT	WD40
Porites lobata	Plob_00028137	OG0000097	DZIP3-like_HEPN	NACHT	WD40
Porites lobata	Plob_00028138	OG0000097	DZIP3-like_HEPN	NACHT	Ctruncated
Porites lobata	Plob_00028139	OG0000097	DZIP3-like_HEPN	NACHT	WD40
Porites lobata	Plob_00010354	OG0000025	Ntruncated	NB-ARC	Tetratricopeptide_repeat
Porites lobata	Plob_00014823	OG0000015	DZIP3-like_HEPN	NACHT	LRR
Porites lobata	Plob_00018964	OG0014471	noneDetectedN	NACHT	LRR
Porites lobata	Plob_00018145	OG0000193	DZIP3-like_HEPN	NB-ARC	Tetratricopeptide_repeat
Porites lobata	Plob_00014828	OG0000015	Ntruncated	NACHT	LRR
Porites lobata	Plob_00021812	OG0002938	DEATH	NB-ARC	WD40
Porites lobata	Plob_00004019	OG0000801	Nucleoside_phosphorylase	NACHT	Ctruncated
Porites lobata	Plob_00025916	OG0000656	noneDetectedN	NACHT	WD40
Porites lobata	Plob_00025917	OG0000656	Ntruncated	NACHT	WD40
Porites lobata	Plob_00011003	OG0012194	noneDetectedN	NACHT	LRR
Porites lobata	Plob_00042978	OG0002179	noneDetectedN	NACHT	Tetratricopeptide_repeat
Porites lobata	Plob_00019245	OG0000370	DEATH	NB-ARC	Tetratricopeptide_repeat
Porites lobata	Plob_00012510	OG0000015	DZIP3-like_HEPN	NACHT	noneDetectedC
Porites lobata	Plob_00012518	OG0000015	DZIP3-like_HEPN	NACHT	LRR
Porites lobata	Plob_00003214	OG0000385	Nucleoside_phosphorylase	NACHT	LRR
Porites lobata	Plob_00045820	OG0000227	noneDetectedN	NACHT	Tetratricopeptide_repeat
Porites lobata	Plob_00020276	OG0000273	Ntruncated	NB-ARC	Tetratricopeptide_repeat
Porites lobata	Plob_00020277	OG0000273	Ntruncated	NACHT	Tetratricopeptide_repeat
Porites lobata	Plob_00020278	OG0000273	Ntruncated	NB-ARC	Tetratricopeptide_repeat
Porites lobata	Plob_00035090	OG0000334	noneDetectedN	NB-ARC	Tetratricopeptide_repeat
Porites lobata	Plob_00035091	OG0000334	noneDetectedN	NB-ARC	Tetratricopeptide_repeat
Porites lobata	Plob_00035095	OG0000334	noneDetectedN	NB-ARC	Tetratricopeptide_repeat
Porites lobata	Plob_00000210	OG0011545	DZIP3-like_HEPN	NACHT	WD40
Porites lobata	Plob_00035096	OG0000334	noneDetectedN	NB-ARC	Tetratricopeptide_repeat
Porites lobata	Plob_00000218	OG0011545	Ntruncated	NACHT	WD40
Porites lobata	Plob_00046144	OG0000025	Ntruncated	NB-ARC	Tetratricopeptide_repeat
Porites lobata	Plob_00042864	OG0000227	Ntruncated	NB-ARC	Tetratricopeptide_repeat
Porites lobata	Plob_00036562	OG0000006	Glycosyl_transferase	NACHT	Ctruncated
Porites lobata	Plob_00042869	OG0000227	Nucleoside_phosphorylase	NB-ARC	Tetratricopeptide_repeat
Porites lobata	Plob_00015898	OG0000452	noneDetectedN	NACHT	LRR
Porites lobata	Plob_00043597	OG0000006	Glycosyl_transferase	NACHT	LRR
Porites lobata	Plob_00012402	OG0000385	Ntruncated	NACHT	LRR
Porites lobata	Plob_00012403	OG0000385	Nucleoside_phosphorylase	NACHT	LRR
Porites lobata	Plob_00033111	OG0000385	Ntruncated	NACHT	LRR
Porites lobata	Plob_00043599	OG0000006	Ntruncated	NACHT	LRR
Porites lobata	Plob_00012404	OG0000385	Nucleoside_phosphorylase	NACHT	LRR
Porites lobata	Plob_00006550	OG0008058	noneDetectedN	NB-ARC	Tetratricopeptide_repeat
Porites lobata	Plob_00006961	OG0007701	other	NACHT	WD40
Porites lobata	Plob_00006962	OG0007701	Ntruncated	NACHT	WD40
Porites lobata	Plob_00006553	OG0008058	noneDetectedN	NB-ARC	Tetratricopeptide_repeat
Porites lobata	Plob_00023160	OG0000385	Nucleoside_phosphorylase	NACHT	LRR
Porites lobata	Plob_00012409	OG0000385	Nucleoside_phosphorylase	NACHT	LRR
Porites lobata	Plob_00006556	OG0008058	noneDetectedN	NB-ARC	Tetratricopeptide_repeat
Porites lobata	Plob_00023166	OG0000385	noneDetectedN	NACHT	LRR
Porites lobata	Plob_00023167	OG0000385	Nucleoside_phosphorylase	NACHT	LRR
Porites lobata	Plob_00040103	OG0000227	Nucleoside_phosphorylase	NB-ARC	Tetratricopeptide_repeat
Porites lobata	Plob_00003180	OG0000385	Nucleoside_phosphorylase	NACHT	LRR
Porites lobata	Plob_00013545	OG0000097	DZIP3-like_HEPN	NACHT	WD40
Porites lobata	Plob_00048719	OG0000015	Ntruncated	NACHT	LRR
Porites lobata	Plob_00020161	OG0000015	DZIP3-like_HEPN	NACHT	LRR
Porites lobata	Plob_00003185	OG0000385	Ntruncated	NACHT	LRR
Porites lobata	Plob_00003187	OG0000385	Nucleoside_phosphorylase	NACHT	LRR
Porites lobata	Plob_00020164	OG0000015	DZIP3-like_HEPN	NACHT	LRR
Porites lobata	Plob_00024226	OG0000015	DZIP3-like_HEPN	NACHT	LRR
Porites lobata	Plob_00007209	OG0000097	DZIP3-like_HEPN	NACHT	WD40
Porites lobata	Plob_00010992	OG0000801	Nucleoside_phosphorylase	NACHT	LRR
Porites lobata	Plob_00024227	OG0000015	DZIP3-like_HEPN	NACHT	LRR
Porites lobata	Plob_00010993	OG0000801	Nucleoside_phosphorylase	NACHT	Ctruncated
Porites lobata	Plob_00010952	OG0000006	Ntruncated	NACHT	LRR
Porites lobata	Plob_00010994	OG0000801	Nucleoside_phosphorylase	NACHT	LRR
Porites lobata	Plob_00010996	OG0000801	Nucleoside_phosphorylase	NACHT	LRR
Porites lobata	Plob_00010955	OG0000006	Glycosyl_transferase	NACHT	LRR
Porites lobata	Plob_00010998	OG0000801	Nucleoside_phosphorylase	NACHT	LRR
Porites lobata	Plob_00010999	OG0000801	Nucleoside_phosphorylase	NACHT	LRR
Porites lobata	Plob_00010958	OG0000006	Glycosyl_transferase	NACHT	Ctruncated
Porites lobata	Plob_00019802	OG0000801	Nucleoside_phosphorylase	NACHT	LRR
Porites lobata	Plob_00001690	OG0000370	DEATH	NB-ARC	Tetratricopeptide_repeat
Porites lobata	Plob_00042309	OG0000025	noneDetectedN	NB-ARC	Tetratricopeptide_repeat
Porites lobata	Plob_00047540	OG0000039	Connexin	NACHT	LRR
Porites lobata	Plob_00022324	OG0000193	DZIP3-like_HEPN	NB-ARC	Tetratricopeptide_repeat
Porites lobata	Plob_00022328	OG0000193	Ntruncated	NB-ARC	Tetratricopeptide_repeat
Porites lobata	Plob_00033410	OG0000015	noneDetectedN	NACHT	LRR
Porites lobata	Plob_00023830	OG0000097	DZIP3-like_HEPN	NACHT	WD40
Porites lobata	Plob_00027154	OG0000039	Nucleoside_phosphorylase	NACHT	LRR
Porites lobata	Plob_00023833	OG0000097	DZIP3-like_HEPN	NACHT	WD40
Porites lobata	Plob_00027156	OG0000039	Nucleoside_phosphorylase	NACHT	LRR
Porites lobata	Plob_00023835	OG0000097	DZIP3-like_HEPN	NACHT	WD40
Porites lobata	Plob_00013061	OG0000015	Nucleoside_phosphorylase	NACHT	LRR
Porites lobata	Plob_00044502	OG0000025	Ntruncated	NB-ARC	Tetratricopeptide_repeat
Porites lobata	Plob_00023836	OG0000097	DZIP3-like_HEPN	NACHT	WD40
Porites lobata	Plob_00023837	OG0000097	DZIP3-like_HEPN	NACHT	WD40
Porites lobata	Plob_00013022	OG0000006	other	NACHT	Ctruncated
Porites lobata	Plob_00023838	OG0000097	DZIP3-like_HEPN	NACHT	WD40
Porites lobata	Plob_00040406	OG0000097	DZIP3-like_HEPN	NACHT	WD40
Porites lobata	Plob_00040407	OG0000097	DZIP3-like_HEPN	NACHT	WD40
Porites lobata	Plob_00020051	OG0000801	multiple.domains	NACHT	LRR
Porites lobata	Plob_00020055	OG0000801	Nucleoside_phosphorylase	NACHT	LRR
Porites lobata	Plob_00041504	OG0000227	Ntruncated	NACHT	Tetratricopeptide_repeat
Porites lobata	Plob_00041508	OG0000227	Nucleoside_phosphorylase	NACHT	Tetratricopeptide_repeat
Porites lobata	Plob_00000071	OG0000334	noneDetectedN	NB-ARC	noneDetectedC
Porites lobata	Plob_00000483	OG0000452	noneDetectedN	NACHT	LRR
Porites lobata	Plob_00029761	OG0000385	Nucleoside_phosphorylase	NACHT	LRR
Porites lobata	Plob_00029763	OG0000385	Ntruncated	NACHT	LRR
Porites lobata	Plob_00029395	OG0000039	noneDetectedN	NACHT	Ctruncated
Porites lobata	Plob_00029765	OG0000015	DZIP3-like_HEPN	NACHT	Ctruncated
Porites lobata	Plob_00046333	OG0000227	noneDetectedN	NB-ARC	Tetratricopeptide_repeat
Porites lobata	Plob_00029768	OG0000015	DZIP3-like_HEPN	NACHT	LRR
Porites lobata	Plob_00029399	OG0000039	noneDetectedN	NACHT	LRR
Porites lobata	Plob_00032610	OG0000015	DZIP3-like_HEPN	NACHT	LRR
Porites lobata	Plob_00022257	OG0000025	Ntruncated	NB-ARC	Tetratricopeptide_repeat
Porites lobata	Plob_00006740	OG0000801	Nucleoside_phosphorylase	NACHT	LRR
Porites lobata	Plob_00027419	OG0000039	Nucleoside_phosphorylase	NACHT	noneDetectedC
Porites lobata	Plob_00038131	OG0000097	DZIP3-like_HEPN	NACHT	WD40
Porites lobata	Plob_00044479	OG0000656	noneDetectedN	NACHT	noneDetectedC
Porites lobata	Plob_00038133	OG0000097	DZIP3-like_HEPN	NACHT	WD40
Porites lobata	Plob_00028140	OG0000097	DZIP3-like_HEPN	NACHT	WD40
Porites lobata	Plob_00038177	OG0000227	Nucleoside_phosphorylase	NACHT	Tetratricopeptide_repeat
Porites lobata	Plob_00028141	OG0000097	DZIP3-like_HEPN	NACHT	WD40
Porites lobata	Plob_00030759	OG0000097	DZIP3-like_HEPN	NACHT	WD40
Porites lobata	Plob_00041842	OG0000097	DZIP3-like_HEPN	NACHT	WD40
Porites lobata	Plob_00041843	OG0000097	DZIP3-like_HEPN	NACHT	WD40
Porites lobata	Plob_00018930	OG0000385	Nucleoside_phosphorylase	NACHT	LRR
Porites lobata	Plob_00010362	OG0000025	noneDetectedN	NB-ARC	Tetratricopeptide_repeat
Porites lobata	Plob_00018568	OG0000015	DZIP3-like_HEPN	NACHT	LRR
Porites lobata	Plob_00025960	OG0000025	Ntruncated	NB-ARC	Tetratricopeptide_repeat
Porites lobata	Plob_00025963	OG0000025	Ntruncated	NB-ARC	Tetratricopeptide_repeat
Porites lobata	Plob_00046220	OG0000385	Nucleoside_phosphorylase	NACHT	LRR
Porites lobata	Plob_00042575	OG0000273	Ntruncated	NB-ARC	Tetratricopeptide_repeat
Porites lobata	Plob_00011464	OG0000025	Ntruncated	NB-ARC	Tetratricopeptide_repeat
Porites lobata	Plob_00011465	OG0000025	Ntruncated	NB-ARC	Tetratricopeptide_repeat
Porites lobata	Plob_00042947	OG0000783	other	NACHT	WD40
Porites lobata	Plob_00015118	OG0000039	Nucleoside_phosphorylase	NACHT	LRR
Porites lobata	Plob_00001066	OG0000039	Connexin	NACHT	Ctruncated
Porites lobata	Plob_00005535	OG0000193	DZIP3-like_HEPN	NB-ARC	Tetratricopeptide_repeat
Porites lobata	Plob_00005536	OG0000193	Ntruncated	NB-ARC	Tetratricopeptide_repeat
Porites lobata	Plob_00027340	OG0000039	noneDetectedN	NACHT	LRR
Porites lobata	Plob_00027342	OG0000039	noneDetectedN	NACHT	LRR
Porites lobata	Plob_00040670	OG0000097	DZIP3-like_HEPN	NACHT	WD40
Porites lobata	Plob_00027344	OG0000039	Connexin	NACHT	LRR
Porites lobata	Plob_00040671	OG0000097	DZIP3-like_HEPN	NACHT	WD40
Porites lobata	Plob_00027346	OG0000039	noneDetectedN	NACHT	Ctruncated
Porites lobata	Plob_00035064	OG0000334	noneDetectedN	NB-ARC	Tetratricopeptide_repeat
Porites lobata	Plob_00021347	OG0000015	Nucleoside_phosphorylase	NACHT	LRR
Porites lobata	Plob_00021349	OG0000015	Nucleoside_phosphorylase	NACHT	LRR
Porites lobata	Plob_00032022	OG0000015	Ntruncated	NACHT	LRR
Porites lobata	Plob_00011358	OG0000006	other	NACHT	LRR
Porites lobata	Plob_00022447	OG0000015	Ntruncated	NACHT	LRR
Porites lobata	Plob_00012411	OG0000385	Nucleoside_phosphorylase	NACHT	LRR
Porites lobata	Plob_00012413	OG0000385	Nucleoside_phosphorylase	NACHT	LRR
Porites lobata	Plob_00012046	OG0000015	other	NACHT	LRR
Porites lobata	Plob_00012415	OG0000385	Ntruncated	NACHT	LRR
Porites lobata	Plob_00012047	OG0000015	Ntruncated	NACHT	LRR
Porites lobata	Plob_00012048	OG0000015	other	NACHT	LRR
Porites lobata	Plob_00023996	OG0000097	DZIP3-like_HEPN	NACHT	WD40
Porites lobata	Plob_00023998	OG0000097	DZIP3-like_HEPN	NACHT	Ctruncated
Porites lobata	Plob_00044665	OG0000039	Nucleoside_phosphorylase	NACHT	LRR
Porites lobata	Plob_00013596	OG0000097	DZIP3-like_HEPN	NACHT	WD40
Porites lobata	Plob_00044669	OG0000039	Nucleoside_phosphorylase	NACHT	LRR
Porites lobata	Plob_00003192	OG0000385	Nucleoside_phosphorylase	NACHT	LRR
Porites lobata	Plob_00003196	OG0000385	Nucleoside_phosphorylase	NACHT	LRR
Porites lobata	Plob_00020131	OG0000656	Glycosyl_transferase	NACHT	WD40
Porites lobata	Plob_00020175	OG0000015	DZIP3-like_HEPN	NACHT	LRR
Porites lobata	Plob_00010960	OG0000006	Glycosyl_transferase	NACHT	LRR
Porites lobata	Plob_00010963	OG0000006	Glycosyl_transferase	NACHT	LRR
Porites lobata	Plob_00010964	OG0000801	Nucleoside_phosphorylase	NACHT	LRR
Porites lobata	Plob_00010967	OG0000006	Glycosyl_transferase	NACHT	LRR
Porites lobata	Plob_00035324	OG0000039	noneDetectedN	NACHT	LRR
Porites lobata	Plob_00010969	OG0000006	noneDetectedN	NACHT	LRR
Porites lobata	Plob_00025785	OG0000006	Ntruncated	NACHT	LRR
Porites lobata	Plob_00042311	OG0000025	Ntruncated	NB-ARC	Tetratricopeptide_repeat
Porites lobata	Plob_00021604	OG0000015	Ntruncated	NACHT	LRR
Porites lobata	Plob_00011281	OG0005494	other	NACHT	noneDetectedC
Porites lobata	Plob_00011240	OG0000015	multiple.domains	NACHT	LRR
Porites lobata	Plob_00046047	OG0000801	Nucleoside_phosphorylase	NACHT	LRR
Porites lobata	Plob_00019487	OG0000039	Ntruncated	NACHT	LRR
Porites lobata	Plob_00022333	OG0000193	Ntruncated	NB-ARC	Tetratricopeptide_repeat
Porites lobata	Plob_00016850	OG0000015	Nucleoside_phosphorylase	NACHT	LRR
Porites lobata	Plob_00016851	OG0000015	Nucleoside_phosphorylase	NACHT	LRR
Porites lobata	Plob_00033830	OG0000097	DZIP3-like_HEPN	NACHT	WD40
Porites lobata	Plob_00012798	OG0000385	Nucleoside_phosphorylase	NACHT	LRR
Porites lobata	Plob_00033833	OG0000097	DZIP3-like_HEPN	NACHT	WD40
Porites lobata	Plob_00016858	OG0000015	Nucleoside_phosphorylase	NACHT	LRR
Porites lobata	Plob_00016859	OG0000015	Nucleoside_phosphorylase	NACHT	LRR
Porites lobata	Plob_00033837	OG0000097	DZIP3-like_HEPN	NACHT	WD40
Porites lobata	Plob_00027163	OG0000039	noneDetectedN	NACHT	LRR
Porites lobata	Plob_00023805	OG0000097	DZIP3-like_HEPN	NACHT	WD40
Porites lobata	Plob_00013892	OG0000370	Ntruncated	NB-ARC	Tetratricopeptide_repeat
Porites lobata	Plob_00013076	OG0000015	DZIP3-like_HEPN	NACHT	LRR
Porites lobata	Plob_00013079	OG0000015	DZIP3-like_HEPN	NACHT	LRR
Porites lobata	Plob_00038624	OG0002675	Ntruncated	NB-ARC	other
Porites lobata	Plob_00041510	OG0000227	Nucleoside_phosphorylase	NACHT	Tetratricopeptide_repeat
Porites lobata	Plob_00049754	OG0000656	Glycosyl_transferase	NACHT	WD40
Porites lobata	Plob_00049756	OG0000656	Ntruncated	NACHT	WD40
Porites lobata	Plob_00008240	OG0000227	Ntruncated	NACHT	Tetratricopeptide_repeat
Porites lobata	Plob_00045209	OG0000452	noneDetectedN	NACHT	noneDetectedC
Porites lobata	Plob_00029771	OG0000015	DZIP3-like_HEPN	NACHT	LRR
Porites lobata	Plob_00029778	OG0000015	DZIP3-like_HEPN	NACHT	LRR
Porites lobata	Plob_00029779	OG0000015	DZIP3-like_HEPN	NACHT	LRR
Porites lobata	Plob_00033351	OG0000097	DZIP3-like_HEPN	NACHT	other
Porites lobata	Plob_00037866	OG0000452	noneDetectedN	NACHT	noneDetectedC
Porites lobata	Plob_00016749	OG0000015	DZIP3-like_HEPN	NACHT	LRR
Porites lobata	Plob_00027420	OG0000039	Nucleoside_phosphorylase	NACHT	LRR
Porites lobata	Plob_00027421	OG0000039	Nucleoside_phosphorylase	NACHT	LRR
Porites lobata	Plob_00048910	OG0000015	Ntruncated	NACHT	LRR
Porites lobata	Plob_00027425	OG0000039	Nucleoside_phosphorylase	NACHT	LRR
Porites lobata	Plob_00038181	OG0000227	Nucleoside_phosphorylase	NACHT	Tetratricopeptide_repeat
Porites lobata	Plob_00030767	OG0000097	Ntruncated	NACHT	WD40
Porites lobata	Plob_00045950	OG0000529	other	NACHT	Ankyrin
Porites lobata	Plob_00045173	OG0000227	noneDetectedN	NACHT	Tetratricopeptide_repeat
Porites lobata	Plob_00049233	OG0000025	Ntruncated	NB-ARC	Tetratricopeptide_repeat
Porites lobata	Plob_00041818	OG0001130	other	NACHT	Tetratricopeptide_repeat
Porites lobata	Plob_00008911	OG0000015	DZIP3-like_HEPN	NACHT	LRR
Porites lobata	Plob_00014809	OG0000015	Ntruncated	NACHT	other
Porites lobata	Plob_00025971	OG0000025	Ntruncated	NB-ARC	Tetratricopeptide_repeat
Porites lobata	Plob_00025973	OG0000025	Ntruncated	NB-ARC	Tetratricopeptide_repeat
Porites lobata	Plob_00015121	OG0000039	Nucleoside_phosphorylase	NACHT	LRR
Porites lobata	Plob_00015900	OG0000452	Ntruncated	NACHT	LRR
Porites lobata	Plob_00042956	OG0000783	other	NACHT	WD40
Porites lobata	Plob_00015902	OG0000452	Ntruncated	NACHT	LRR
Porites lobata	Plob_00042509	OG0004208	other	NACHT	Tetratricopeptide_repeat
Porites lobata	Plob_00015127	OG0000039	Nucleoside_phosphorylase	NACHT	LRR
Porites lobata	Plob_00015906	OG0000452	noneDetectedN	NACHT	LRR
Porites lobata	Plob_00027351	OG0000039	Connexin	NACHT	LRR
Porites lobata	Plob_00027353	OG0000039	noneDetectedN	NACHT	Ctruncated
Porites lobata	Plob_00023253	OG0000334	noneDetectedN	NB-ARC	Tetratricopeptide_repeat
Porites lobata	Plob_00027317	OG0000334	noneDetectedN	NB-ARC	Tetratricopeptide_repeat
Porites lobata	Plob_00027359	OG0000039	Nucleoside_phosphorylase	NACHT	LRR
Porites lobata	Plob_00023259	OG0000334	noneDetectedN	NB-ARC	Tetratricopeptide_repeat
Porites lobata	Plob_00030610	OG0000015	Nucleoside_phosphorylase	NACHT	LRR
Porites lobata	Plob_00030613	OG0000015	Nucleoside_phosphorylase	NACHT	LRR
Porites lobata	Plob_00020290	OG0000025	noneDetectedN	NB-ARC	Ctruncated
Porites lobata	Plob_00030614	OG0000015	Ntruncated	NACHT	LRR
Porites lobata	Plob_00030615	OG0000015	Nucleoside_phosphorylase	NACHT	LRR
Porites lobata	Plob_00020254	OG0000273	Ntruncated	NB-ARC	Tetratricopeptide_repeat
Porites lobata	Plob_00030619	OG0000015	multiple.domains	NACHT	LRR
Porites lobata	Plob_00035481	OG0000039	noneDetectedN	NACHT	LRR
Porites lobata	Plob_00008062	OG0009232	other	NACHT	WD40
Porites lobata	Plob_00035078	OG0000334	noneDetectedN	NB-ARC	Tetratricopeptide_repeat
Porites lobata	Plob_00021353	OG0000015	Nucleoside_phosphorylase	NACHT	LRR
Porites lobata	Plob_00021355	OG0000015	Nucleoside_phosphorylase	NACHT	LRR
Porites lobata	Plob_00019191	OG0000227	Ntruncated	NACHT	Tetratricopeptide_repeat
Porites lobata	Plob_00011361	OG0000006	noneDetectedN	NACHT	LRR
Porites lobata	Plob_00011362	OG0000015	DZIP3-like_HEPN	NACHT	LRR
Porites lobata	Plob_00011368	OG0000006	Glycosyl_transferase	NACHT	LRR
Porites lobata	Plob_00005022	OG0000529	other	NACHT	Ankyrin
Porites lobata	Plob_00012460	OG0000015	DZIP3-like_HEPN	NACHT	LRR
Porites lobata	Plob_00023140	OG0000385	noneDetectedN	NACHT	LRR
Porites lobata	Plob_00023145	OG0000385	Nucleoside_phosphorylase	NACHT	LRR
Porites lutea	POLU_jamg1.model.xfSc0000023.10	OG0000193	DZIP3-like_HEPN	NACHT	Tetratricopeptide_repeat
Porites lutea	POLU_plut2.m8.19123.m1	OG0007701	other	NACHT	noneDetectedC
Porites lutea	POLU_jamg1.model.Sc0000590.11	OG0000452	Ntruncated	NACHT	LRR
Porites lutea	POLU_plut2.m8.7907.m1	OG0000103	Nucleoside_phosphorylase	NACHT	Ctruncated
Porites lutea	POLU_plut2.m8.24926.m1	OG0000015	Ntruncated	NACHT	LRR
Porites lutea	POLU_jamg1.model.xfSc0000023.13	OG0000193	DZIP3-like_HEPN	NACHT	Tetratricopeptide_repeat
Porites lutea	POLU_jamg1.model.Sc0000146.56	OG0000452	Nucleoside_phosphorylase	NACHT	LRR
Porites lutea	POLU_plut2.m8.7620.m1	OG0000334	Glycosyl_transferase	NB-ARC	Tetratricopeptide_repeat
Porites lutea	POLU_plut2.m8.33288.m1	OG0000015	Ntruncated	NACHT	LRR
Porites lutea	POLU_plut2.m8.23240.m1	OG0000385	Nucleoside_phosphorylase	NACHT	Ctruncated
Porites lutea	POLU_plut2.m8.11667.m1	OG0000452	noneDetectedN	NACHT	noneDetectedC
Porites lutea	POLU_plut2.m8.4149.m1	OG0000227	noneDetectedN	NB-ARC	Tetratricopeptide_repeat
Porites lutea	POLU_plut2.m8.15973.m1	OG0000227	Ntruncated	NACHT	Ctruncated
Porites lutea	POLU_plut2.m8.31193.m1	OG0000103	Nucleoside_phosphorylase	NACHT	Ctruncated
Porites lutea	POLU_plut2.m8.22652.m1	OG0000801	Nucleoside_phosphorylase	NACHT	LRR
Porites lutea	POLU_plut2.m8.14377.m1	OG0000006	Glycosyl_transferase	NACHT	Ctruncated
Porites lutea	POLU_plut2.m8.80.m1	OG0000039	Connexin	NACHT	LRR
Porites lutea	POLU_plut2.m8.20033.m1	OG0000015	Ntruncated	NACHT	LRR
Porites lutea	POLU_plut2.m8.17759.m1	OG0000025	Ntruncated	NB-ARC	Tetratricopeptide_repeat
Porites lutea	POLU_jamg1.model.Sc0000843.1	OG0000006	Ntruncated	NACHT	LRR
Porites lutea	POLU_plut2.m8.25922.m1	OG0000006	Glycosyl_transferase	NACHT	Ctruncated
Porites lutea	POLU_plut2.m8.24644.m1	OG0000006	Glycosyl_transferase	NACHT	LRR
Porites lutea	POLU_plut2.m8.17284.m1	OG0000039	noneDetectedN	NACHT	LRR
Porites lutea	POLU_plut2.m8.14068.m1	OG0000015	Nucleoside_phosphorylase	NACHT	LRR
Porites lutea	POLU_plut2.m8.30166.m1	OG0000015	other	NACHT	LRR
Porites lutea	POLU_plut2.m8.5817.m1	OG0009232	other	NACHT	WD40
Porites lutea	POLU_plut2.m8.30977.m1	OG0000006	DZIP3-like_HEPN	NACHT	LRR
Porites lutea	POLU_plut2.m8.11497.m1	OG0000227	Ntruncated	NB-ARC	noneDetectedC
Porites lutea	POLU_plut2.m8.25219.m1	OG0000025	Ntruncated	NB-ARC	Tetratricopeptide_repeat
Porites lutea	POLU_plut2.m8.16929.m1	OG0000025	noneDetectedN	NB-ARC	Ctruncated
Porites lutea	POLU_jamg1.model.xfSc0003787.1	OG0000039	Ntruncated	NACHT	Ctruncated
Porites lutea	POLU_plut2.m8.4131.m1	OG0000227	Nucleoside_phosphorylase	NACHT	Tetratricopeptide_repeat
Porites lutea	POLU_plut2.m8.9196.m1	OG0000015	DZIP3-like_HEPN	NACHT	LRR
Porites lutea	POLU_plut2.m8.7894.m1	OG0000801	Nucleoside_phosphorylase	NACHT	LRR
Porites lutea	POLU_plut2.m8.25434.m1	OG0000006	noneDetectedN	NACHT	LRR
Porites lutea	POLU_plut2.m8.2453.m1	OG0000039	Connexin	NACHT	LRR
Porites lutea	POLU_plut2.m8.14171.m1	OG0000039	noneDetectedN	NACHT	LRR
Porites lutea	POLU_plut2.m8.17302.m1	OG0000097	DZIP3-like_HEPN	NACHT	WD40
Porites lutea	POLU_plut2.m8.16629.m1	OG0010726	other	NACHT	WD40
Porites lutea	POLU_plut2.m8.4118.m1	OG0000385	Nucleoside_phosphorylase	NACHT	Ctruncated
Porites lutea	POLU_plut2.m8.27417.m1	OG0000385	Nucleoside_phosphorylase	NACHT	Ctruncated
Porites lutea	POLU_plut2.m8.1668.m1	OG0000015	DZIP3-like_HEPN	NACHT	LRR
Porites lutea	POLU_plut2.m8.21464.m1	OG0000656	noneDetectedN	NACHT	Ctruncated
Porites lutea	POLU_plut2.m8.10237.m1	OG0000193	DZIP3-like_HEPN	NB-ARC	Tetratricopeptide_repeat
Porites lutea	POLU_jamg1.model.Sc0000232.4	OG0000227	noneDetectedN	NB-ARC	Tetratricopeptide_repeat
Porites lutea	POLU_plut2.m8.32933.m1	OG0000801	Nucleoside_phosphorylase	NACHT	noneDetectedC
Porites lutea	POLU_plut2.m8.9523.m1	OG0000452	noneDetectedN	NACHT	LRR
Porites lutea	POLU_plut2.m8.24349.m1	OG0000015	DZIP3-like_HEPN	NACHT	LRR
Porites lutea	POLU_plut2.m8.11587.m1	OG0000025	Ntruncated	NB-ARC	Tetratricopeptide_repeat
Porites lutea	POLU_plut2.m8.7899.m1	OG0000801	Nucleoside_phosphorylase	NACHT	LRR
Porites lutea	POLU_plut2.m8.32633.m1	OG0000015	Ntruncated	NACHT	LRR
Porites lutea	POLU_plut2.m8.32369.m1	OG0000370	Ntruncated	NB-ARC	Tetratricopeptide_repeat
Porites lutea	POLU_plut2.m8.14373.m1	OG0000006	Glycosyl_transferase	NACHT	Ctruncated
Porites lutea	POLU_plut2.m8.12502.m1	OG0002179	noneDetectedN	NACHT	Tetratricopeptide_repeat
Porites lutea	POLU_plut2.m8.7800.m1	OG0000193	DZIP3-like_HEPN	NACHT	Tetratricopeptide_repeat
Porites lutea	POLU_plut2.m8.26121.m1	OG0000006	noneDetectedN	NACHT	LRR
Porites lutea	POLU_plut2.m8.24640.m1	OG0000006	Glycosyl_transferase	NACHT	Ctruncated
Porites lutea	POLU_plut2.m8.5320.m1	OG0000227	noneDetectedN	NACHT	Tetratricopeptide_repeat
Porites lutea	POLU_plut2.m8.32629.m1	OG0000015	Nucleoside_phosphorylase	NACHT	LRR
Porites lutea	POLU_plut2.m8.24869.m1	OG0000097	DZIP3-like_HEPN	NACHT	WD40
Porites lutea	POLU_plut2.m8.23241.m1	OG0000385	Nucleoside_phosphorylase	NACHT	LRR
Porites lutea	POLU_plut2.m8.5132.m1	OG0000193	DZIP3-like_HEPN	NB-ARC	Tetratricopeptide_repeat
Porites lutea	POLU_plut2.m8.25215.m1	OG0000025	Ntruncated	NB-ARC	Tetratricopeptide_repeat
Porites lutea	POLU_plut2.m8.14633.m1	OG0000097	DZIP3-like_HEPN	NACHT	WD40
Porites lutea	POLU_plut2.m8.11668.m1	OG0000452	noneDetectedN	NACHT	LRR
Porites lutea	POLU_plut2.m8.9183.m1	OG0000015	Ntruncated	NACHT	LRR
Porites lutea	POLU_plut2.m8.26820.m1	OG0000015	Ntruncated	NACHT	LRR
Porites lutea	POLU_plut2.m8.20670.m1	OG0000039	noneDetectedN	NACHT	LRR
Porites lutea	POLU_plut2.m8.5271.m1	OG0002179	noneDetectedN	NACHT	Tetratricopeptide_repeat
Porites lutea	POLU_plut2.m8.30664.m1	OG0000006	noneDetectedN	NACHT	LRR
Porites lutea	POLU_plut2.m8.14378.m1	OG0000006	Glycosyl_transferase	NACHT	LRR
Porites lutea	POLU_plut2.m8.14127.m1	OG0000227	noneDetectedN	NACHT	noneDetectedC
Porites lutea	POLU_plut2.m8.689.m1	OG0000385	Nucleoside_phosphorylase	NACHT	LRR
Porites lutea	POLU_plut2.m8.23909.m1	OG0002269	other	NACHT	Tetratricopeptide_repeat
Porites lutea	POLU_plut2.m8.5840.m1	OG0000015	Nucleoside_phosphorylase	NACHT	LRR
Porites lutea	POLU_plut2.m8.25408.m1	OG0000039	Ntruncated	NACHT	Ctruncated
Porites lutea	POLU_plut2.m8.23237.m1	OG0000385	other	NACHT	LRR
Porites lutea	POLU_plut2.m8.17285.m1	OG0000039	Connexin	NACHT	LRR
Porites lutea	POLU_plut2.m8.11502.m1	OG0000025	noneDetectedN	NB-ARC	Tetratricopeptide_repeat
Porites lutea	POLU_plut2.m8.30167.m1	OG0000015	other	NACHT	LRR
Porites lutea	POLU_plut2.m8.27413.m1	OG0000385	Ntruncated	NACHT	Ctruncated
Porites lutea	POLU_plut2.m8.15159.m1	OG0000015	DZIP3-like_HEPN	NACHT	LRR
Porites lutea	POLU_jamg1.model.Sc0000378.1	OG0000334	noneDetectedN	NB-ARC	Tetratricopeptide_repeat
Porites lutea	POLU_plut2.m8.9179.m1	OG0000015	DZIP3-like_HEPN	NACHT	LRR
Porites lutea	POLU_plut2.m8.6733.m1	OG0000193	DZIP3-like_HEPN	NB-ARC	Tetratricopeptide_repeat
Porites lutea	POLU_plut2.m8.29911.m1	OG0000006	noneDetectedN	NACHT	Ctruncated
Porites lutea	POLU_plut2.m8.14078.m1	OG0000015	Nucleoside_phosphorylase	NACHT	LRR
Porites lutea	POLU_jamg1.model.Sc0000365.23	OG0000370	Ntruncated	NB-ARC	Tetratricopeptide_repeat
Porites lutea	POLU_plut2.m8.33307.m1	OG0000801	Nucleoside_phosphorylase	NACHT	LRR
Porites lutea	POLU_plut2.m8.16388.m1	OG0000015	Ntruncated	NACHT	LRR
Porites lutea	POLU_jamg1.model.Sc0000049.1	OG0000227	noneDetectedN	NACHT	noneDetectedC
Porites lutea	POLU_plut2.m8.4132.m1	OG0000227	Nucleoside_phosphorylase	NACHT	Tetratricopeptide_repeat
Porites lutea	POLU_plut2.m8.33504.m1	OG0000097	DZIP3-like_HEPN	NACHT	WD40
Porites lutea	POLU_plut2.m8.21514.m1	OG0001460	other	NACHT	Ankyrin
Porites lutea	POLU_plut2.m8.15177.m1	OG0000015	Ntruncated	NACHT	LRR
Porites lutea	POLU_jamg1.model.xfSc0000418.2	OG0001130	other	NACHT	Tetratricopeptide_repeat
Porites lutea	POLU_plut2.m8.27494.m1	OG0000385	Nucleoside_phosphorylase	NACHT	LRR
Porites lutea	POLU_plut2.m8.25919.m1	OG0000385	Nucleoside_phosphorylase	NACHT	noneDetectedC
Porites lutea	POLU_plut2.m8.20500.m1	OG0000334	noneDetectedN	NB-ARC	Tetratricopeptide_repeat
Porites lutea	POLU_plut2.m8.20496.m1	OG0000334	noneDetectedN	NB-ARC	Tetratricopeptide_repeat
Porites lutea	POLU_plut2.m8.19044.m1	OG0000097	DZIP3-like_HEPN	NACHT	WD40
Porites lutea	POLU_plut2.m8.14172.m1	OG0000039	Connexin	NACHT	LRR
Porites lutea	POLU_jamg1.model.Sc0000378.7	OG0000334	noneDetectedN	NB-ARC	Tetratricopeptide_repeat
Porites lutea	POLU_plut2.m8.6729.m1	OG0000193	DZIP3-like_HEPN	NB-ARC	Tetratricopeptide_repeat
Porites lutea	POLU_plut2.m8.17303.m1	OG0000097	DZIP3-like_HEPN	NACHT	WD40
Porites lutea	POLU_plut2.m8.12167.m1	OG0000025	Ntruncated	NB-ARC	Ctruncated
Porites lutea	POLU_plut2.m8.4150.m1	OG0000227	noneDetectedN	NACHT	Tetratricopeptide_repeat
Porites lutea	POLU_plut2.m8.32858.m1	OG0000015	Ntruncated	NACHT	LRR
Porites lutea	POLU_plut2.m8.24363.m1	OG0000452	noneDetectedN	NACHT	LRR
Porites lutea	POLU_plut2.m8.15580.m1	OG0011545	DZIP3-like_HEPN	NACHT	WD40
Porites lutea	POLU_plut2.m8.25574.m1	OG0000786	Nucleoside_phosphorylase	NACHT	other
Porites lutea	POLU_plut2.m8.17299.m1	OG0000097	DZIP3-like_HEPN	NACHT	Ctruncated
Porites lutea	POLU_plut2.m8.8501.m1	OG0000783	other	NACHT	WD40
Porites lutea	POLU_plut2.m8.26413.m1	OG0000025	other	NB-ARC	Ctruncated
Porites lutea	POLU_plut2.m8.6747.m1	OG0000193	DZIP3-like_HEPN	NB-ARC	Tetratricopeptide_repeat
Porites lutea	POLU_plut2.m8.32934.m1	OG0000801	Ntruncated	NACHT	LRR
Porites lutea	POLU_plut2.m8.27503.m1	OG0000385	Nucleoside_phosphorylase	NACHT	Ctruncated
Porites lutea	POLU_plut2.m8.24054.m1	OG0000015	DZIP3-like_HEPN	NACHT	LRR
Porites lutea	POLU_plut2.m8.4137.m1	OG0000227	Nucleoside_phosphorylase	NACHT	Tetratricopeptide_repeat
Porites lutea	POLU_plut2.m8.24865.m1	OG0000097	DZIP3-like_HEPN	NACHT	WD40
Porites lutea	POLU_plut2.m8.27499.m1	OG0000385	Nucleoside_phosphorylase	NACHT	Ctruncated
Porites lutea	POLU_plut2.m8.2163.m1	OG0014471	noneDetectedN	NACHT	LRR
Porites lutea	POLU_plut2.m8.24874.m1	OG0000097	DZIP3-like_HEPN	NACHT	WD40
Porites lutea	POLU_plut2.m8.1830.m1	OG0000385	Nucleoside_phosphorylase	NACHT	Ctruncated
Porites lutea	POLU_plut2.m8.31553.m1	OG0000385	Nucleoside_phosphorylase	NACHT	Ctruncated
Porites lutea	POLU_plut2.m8.14607.m1	OG0000039	Connexin	NACHT	LRR
Porites lutea	POLU_plut2.m8.14374.m1	OG0000006	Ntruncated	NACHT	LRR
Porites lutea	POLU_plut2.m8.11673.m1	OG0000452	Ntruncated	NACHT	LRR
Porites lutea	POLU_jamg1.model.Sc0000590.2	OG0000452	noneDetectedN	NACHT	LRR
Porites lutea	POLU_plut2.m8.23345.m1	OG0000097	DZIP3-like_HEPN	NACHT	WD40
Porites lutea	POLU_plut2.m8.17756.m1	OG0000025	Ntruncated	NB-ARC	Tetratricopeptide_repeat
Porites lutea	POLU_jamg1.model.Sc0000546.1	OG0000334	noneDetectedN	NB-ARC	noneDetectedC
Porites lutea	POLU_plut2.m8.21985.m1	OG0008058	noneDetectedN	NB-ARC	Tetratricopeptide_repeat
Porites lutea	POLU_plut2.m8.31495.m1	OG0002179	noneDetectedN	NACHT	Tetratricopeptide_repeat
Porites lutea	POLU_plut2.m8.24641.m1	OG0000006	Glycosyl_transferase	NACHT	noneDetectedC
Porites lutea	POLU_plut2.m8.26812.m1	OG0000015	other	NACHT	LRR
Porites lutea	POLU_plut2.m8.24126.m1	OG0000015	Ntruncated	NACHT	LRR
Porites lutea	POLU_plut2.m8.10579.m1	OG0000370	Ntruncated	NB-ARC	Tetratricopeptide_repeat
Porites lutea	POLU_plut2.m8.24332.m1	OG0000097	Ntruncated	NACHT	noneDetectedC
Porites lutea	POLU_plut2.m8.11669.m1	OG0000452	noneDetectedN	NACHT	LRR
Porites lutea	POLU_plut2.m8.9184.m1	OG0000015	DZIP3-like_HEPN	NACHT	LRR
Porites lutea	POLU_plut2.m8.26821.m1	OG0000015	Ntruncated	NACHT	LRR
Porites lutea	POLU_plut2.m8.26118.m1	OG0000227	Ntruncated	NB-ARC	Tetratricopeptide_repeat
Porites lutea	POLU_plut2.m8.24341.m1	OG0000097	DZIP3-like_HEPN	NACHT	noneDetectedC
Porites lutea	POLU_plut2.m8.14379.m1	OG0000006	Ntruncated	NACHT	Ctruncated
Porites lutea	POLU_jamg1.model.Sc0000099.57	OG0000015	Ntruncated	NACHT	other
Porites lutea	POLU_plut2.m8.9193.m1	OG0000015	Ntruncated	NACHT	LRR
Porites lutea	POLU_plut2.m8.26830.m1	OG0000006	other	NACHT	LRR
Porites lutea	POLU_plut2.m8.17277.m1	OG0000039	noneDetectedN	NACHT	noneDetectedC
Porites lutea	POLU_plut2.m8.26808.m1	OG0000006	other	NACHT	LRR
Porites lutea	POLU_plut2.m8.6734.m1	OG0000193	DZIP3-like_HEPN	NB-ARC	Tetratricopeptide_repeat
Porites lutea	POLU_plut2.m8.5268.m1	OG0002179	noneDetectedN	NACHT	Tetratricopeptide_repeat
Porites lutea	POLU_plut2.m8.26790.m1	OG0006968	other	NACHT	WD40
Porites lutea	POLU_plut2.m8.15070.m1	OG0000039	Nucleoside_phosphorylase	NACHT	LRR
Porites lutea	POLU_jamg1.model.Sc0000039.40	OG0000452	Ntruncated	NACHT	LRR
Porites lutea	POLU_plut2.m8.7900.m1	OG0000801	Nucleoside_phosphorylase	NACHT	LRR
Porites lutea	POLU_plut2.m8.16008.m1	OG0000656	Nucleoside_phosphorylase	NACHT	noneDetectedC
Porites lutea	POLU_jamg1.model.Sc0000032.33	OG0000227	Ntruncated	NACHT	Tetratricopeptide_repeat
Porites lutea	POLU_plut2.m8.26033.m1	OG0000015	Ntruncated	NACHT	LRR
Porites lutea	POLU_plut2.m8.24346.m1	OG0000015	Ntruncated	NACHT	LRR
Porites lutea	POLU_plut2.m8.5837.m1	OG0000015	Nucleoside_phosphorylase	NACHT	LRR
Porites lutea	POLU_plut2.m8.30616.m1	OG0000385	Nucleoside_phosphorylase	NACHT	Ctruncated
Porites lutea	POLU_plut2.m8.11660.m1	OG0000452	Ntruncated	NACHT	LRR
Porites lutea	POLU_plut2.m8.25633.m1	OG0000786	Ntruncated	NACHT	other
Porites lutea	POLU_plut2.m8.14173.m1	OG0000039	noneDetectedN	NACHT	LRR
Porites lutea	POLU_plut2.m8.22000.m1	OG0008058	noneDetectedN	NB-ARC	Tetratricopeptide_repeat
Porites lutea	POLU_plut2.m8.14182.m1	OG0000039	noneDetectedN	NACHT	Ctruncated
Porites lutea	POLU_plut2.m8.8502.m1	OG0000783	other	NACHT	WD40
Porites lutea	POLU_plut2.m8.16483.m1	OG0000385	Nucleoside_phosphorylase	NACHT	LRR
Porites lutea	POLU_plut2.m8.6627.m1	OG0009906	noneDetectedN	NACHT	WD40
Porites lutea	POLU_plut2.m8.24055.m1	OG0000039	noneDetectedN	NACHT	noneDetectedC
Porites lutea	POLU_plut2.m8.30809.m1	OG0000015	Nucleoside_phosphorylase	NACHT	LRR
Porites lutea	POLU_plut2.m8.18663.m1	OG0000656	Ntruncated	NACHT	noneDetectedC
Porites lutea	POLU_plut2.m8.14070.m1	OG0000015	Nucleoside_phosphorylase	NACHT	LRR
Porites lutea	POLU_plut2.m8.24418.m1	OG0000039	Nucleoside_phosphorylase	NACHT	LRR
Porites lutea	POLU_plut2.m8.1634.m1	OG0000015	DZIP3-like_HEPN	NACHT	LRR
Porites lutea	POLU_plut2.m8.33550.m1	OG0000025	Ntruncated	NB-ARC	Tetratricopeptide_repeat
Porites lutea	POLU_plut2.m8.14178.m1	OG0000039	Ntruncated	NACHT	LRR
Porites lutea	POLU_plut2.m8.20833.m1	OG0000529	Ntruncated	NACHT	Ankyrin
Porites lutea	POLU_plut2.m8.33174.m1	OG0000097	DZIP3-like_HEPN	NACHT	WD40
Porites lutea	POLU_plut2.m8.2733.m1	OG0000801	Nucleoside_phosphorylase	NACHT	LRR
Porites lutea	POLU_plut2.m8.18560.m1	OG0000370	DEATH	NB-ARC	Tetratricopeptide_repeat
Porites lutea	POLU_plut2.m8.26123.m1	OG0000006	Glycosyl_transferase	NACHT	Ctruncated
Porites lutea	POLU_plut2.m8.21986.m1	OG0008058	Ntruncated	NB-ARC	Tetratricopeptide_repeat
Porites lutea	POLU_plut2.m8.7614.m1	OG0000334	Ntruncated	NB-ARC	Tetratricopeptide_repeat
Porites lutea	POLU_plut2.m8.25172.m1	OG0000066	Ntruncated	NB-ARC	other
Porites lutea	POLU_plut2.m8.15904.m1	OG0000039	Ntruncated	NACHT	Ctruncated
Porites lutea	POLU_plut2.m8.26813.m1	OG0000015	other	NACHT	LRR
Porites lutea	POLU_plut2.m8.24127.m1	OG0000015	Ntruncated	NACHT	LRR
Porites lutea	POLU_plut2.m8.23243.m1	OG0000385	Nucleoside_phosphorylase	NACHT	LRR
Porites lutea	POLU_plut2.m8.17291.m1	OG0000097	DZIP3-like_HEPN	NACHT	WD40
Porites lutea	POLU_plut2.m8.33071.m1	OG0000334	Ntruncated	NB-ARC	Tetratricopeptide_repeat
Porites lutea	POLU_plut2.m8.33367.m1	OG0000015	Ntruncated	NACHT	LRR
Porites lutea	POLU_plut2.m8.29662.m1	OG0000656	Ntruncated	NACHT	WD40
Porites lutea	POLU_plut2.m8.26831.m1	OG0000015	DZIP3-like_HEPN	NACHT	LRR
Porites lutea	POLU_plut2.m8.16394.m1	OG0000015	DZIP3-like_HEPN	NACHT	LRR
Porites lutea	POLU_plut2.m8.12155.m1	OG0001460	other	NACHT	Ankyrin
Porites lutea	POLU_jamg1.model.Sc0000016.8	OG0000039	Ntruncated	NACHT	LRR
Porites lutea	POLU_plut2.m8.8216.m1	OG0000039	Connexin	NACHT	LRR
Porites lutea	POLU_plut2.m8.32362.m1	OG0000370	Ntruncated	NB-ARC	Tetratricopeptide_repeat
Porites lutea	POLU_jamg1.model.Sc0000016.9	OG0000039	noneDetectedN	NACHT	LRR
Porites lutea	POLU_plut2.m8.5842.m1	OG0000015	Nucleoside_phosphorylase	NACHT	LRR
Porites lutea	POLU_plut2.m8.30487.m1	OG0000452	noneDetectedN	NACHT	LRR
Porites lutea	POLU_plut2.m8.26809.m1	OG0000015	Ntruncated	NACHT	LRR
Porites lutea	POLU_plut2.m8.25441.m1	OG0000273	Ntruncated	NB-ARC	Tetratricopeptide_repeat
Porites lutea	POLU_plut2.m8.5161.m1	OG0002938	DEATH	NB-ARC	WD40
Porites lutea	POLU_plut2.m8.24360.m1	OG0000452	noneDetectedN	NACHT	noneDetectedC
Porites lutea	POLU_plut2.m8.6735.m1	OG0000193	DZIP3-like_HEPN	NB-ARC	Tetratricopeptide_repeat
Porites lutea	POLU_plut2.m8.1733.m1	OG0004208	other	NACHT	Tetratricopeptide_repeat
Porites lutea	POLU_plut2.m8.17296.m1	OG0000097	DZIP3-like_HEPN	NACHT	WD40
Porites lutea	POLU_plut2.m8.1218.m1	OG0000452	noneDetectedN	NACHT	LRR
Porites lutea	POLU_plut2.m8.5139.m1	OG0000227	noneDetectedN	NACHT	Tetratricopeptide_repeat
Porites lutea	POLU_plut2.m8.4125.m1	OG0000227	Nucleoside_phosphorylase	NACHT	Ctruncated
Porites lutea	POLU_plut2.m8.24338.m1	OG0000097	DZIP3-like_HEPN	NACHT	noneDetectedC
Porites lutea	POLU_plut2.m8.7901.m1	OG0000801	Nucleoside_phosphorylase	NACHT	LRR
Porites lutea	POLU_plut2.m8.27487.m1	OG0000385	Nucleoside_phosphorylase	NACHT	LRR
Porites lutea	POLU_jamg1.model.xpSc0007182.4	OG0000006	Ntruncated	NACHT	LRR
Porites lutea	POLU_plut2.m8.7897.m1	OG0000801	Nucleoside_phosphorylase	NACHT	LRR
Porites lutea	POLU_plut2.m8.11661.m1	OG0000452	Ntruncated	NACHT	LRR
Porites lutea	POLU_plut2.m8.24871.m1	OG0000097	DZIP3-like_HEPN	NACHT	WD40
Porites lutea	POLU_plut2.m8.21525.m1	OG0000370	Ntruncated	NB-ARC	Tetratricopeptide_repeat
Porites lutea	POLU_plut2.m8.10580.m1	OG0000370	DEATH	NB-ARC	Ctruncated
Porites lutea	POLU_plut2.m8.30756.m1	OG0000385	Ntruncated	NACHT	LRR
Porites lutea	POLU_plut2.m8.20565.m1	OG0000039	Nucleoside_phosphorylase	NACHT	LRR
Porites lutea	POLU_plut2.m8.14371.m1	OG0000006	Glycosyl_transferase	NACHT	noneDetectedC
Porites lutea	POLU_plut2.m8.25894.m1	OG0000015	DZIP3-like_HEPN	NACHT	LRR
Porites lutea	POLU_plut2.m8.15143.m1	OG0000015	DZIP3-like_HEPN	NACHT	LRR
Porites lutea	POLU_plut2.m8.12200.m1	OG0005494	other	NACHT	noneDetectedC
Porites lutea	POLU_plut2.m8.4139.m1	OG0000227	noneDetectedN	NACHT	Tetratricopeptide_repeat
Porites lutea	POLU_plut2.m8.24867.m1	OG0000097	DZIP3-like_HEPN	NACHT	WD40
Porites lutea	POLU_plut2.m8.12263.m1	OG0000529	other	NACHT	Ankyrin
Porites lutea	POLU_plut2.m8.1635.m1	OG0000015	Ntruncated	NACHT	LRR
Porites lutea	POLU_plut2.m8.20023.m1	OG0000015	noneDetectedN	NACHT	LRR
Porites lutea	POLU_plut2.m8.15972.m1	OG0000227	Ntruncated	NB-ARC	Tetratricopeptide_repeat
Porites lutea	POLU_plut2.m8.14179.m1	OG0000039	noneDetectedN	NACHT	LRR
Porites lutea	POLU_jamg1.model.Sc0000188.60	OG0000227	noneDetectedN	NACHT	Tetratricopeptide_repeat
Porites lutea	POLU_plut2.m8.9190.m1	OG0000015	Ntruncated	NACHT	LRR
Porites lutea	POLU_plut2.m8.17758.m1	OG0000025	noneDetectedN	NB-ARC	Tetratricopeptide_repeat
Porites lutea	POLU_plut2.m8.16390.m1	OG0000015	DZIP3-like_HEPN	NACHT	LRR
Porites lutea	POLU_jamg1.model.Sc0000016.10	OG0000039	noneDetectedN	NACHT	LRR
Porites lutea	POLU_plut2.m8.7799.m1	OG0000193	DZIP3-like_HEPN	NB-ARC	Tetratricopeptide_repeat
Porites lutea	POLU_jamg1.model.Sc0000188.62	OG0000227	Ntruncated	NACHT	Tetratricopeptide_repeat
Porites lutea	POLU_jamg1.model.Sc0000016.11	OG0000039	Ntruncated	NACHT	LRR
Porites lutea	POLU_plut2.m8.7615.m1	OG0000334	noneDetectedN	NB-ARC	Tetratricopeptide_repeat
Porites lutea	POLU_plut2.m8.25921.m1	OG0000006	noneDetectedN	NACHT	LRR
Porites lutea	POLU_plut2.m8.22212.m1	OG0000452	noneDetectedN	NACHT	LRR
Porites lutea	POLU_plut2.m8.17283.m1	OG0000039	Ntruncated	NACHT	LRR
Porites lutea	POLU_plut2.m8.14067.m1	OG0000015	Nucleoside_phosphorylase	NACHT	LRR
Porites lutea	POLU_jamg1.model.Sc0000249.16	OG0000227	Ntruncated	NB-ARC	Tetratricopeptide_repeat
Porites lutea	POLU_jamg1.model.xpSc0007170.7	OG0000015	Ntruncated	NACHT	LRR
Porites lutea	POLU_plut2.m8.15905.m1	OG0000039	Connexin	NACHT	Ctruncated
Porites lutea	POLU_plut2.m8.25536.m1	OG0000273	Ntruncated	NB-ARC	Tetratricopeptide_repeat
Porites lutea	POLU_plut2.m8.17292.m1	OG0000097	DZIP3-like_HEPN	NACHT	WD40
Porites lutea	POLU_plut2.m8.28443.m1	OG0000025	noneDetectedN	NB-ARC	Tetratricopeptide_repeat
Porites lutea	POLU_plut2.m8.24334.m1	OG0000097	DZIP3-like_HEPN	NACHT	Ctruncated
Porites lutea	POLU_plut2.m8.10043.m1	OG0000015	DEATH	NACHT	LRR
Porites lutea	POLU_plut2.m8.33368.m1	OG0000015	Ntruncated	NACHT	LRR
Porites lutea	POLU_plut2.m8.7893.m1	OG0000801	Nucleoside_phosphorylase	NACHT	LRR
Porites lutea	POLU_plut2.m8.29663.m1	OG0000656	Ntruncated	NACHT	WD40
Porites lutea	POLU_plut2.m8.27492.m1	OG0000385	Nucleoside_phosphorylase	NACHT	LRR
Porites lutea	POLU_plut2.m8.25433.m1	OG0000006	noneDetectedN	NACHT	Ctruncated
Porites lutea	POLU_jamg1.model.Sc0000049.86	OG0000227	noneDetectedN	NACHT	Tetratricopeptide_repeat
Porites lutea	POLU_plut2.m8.30810.m1	OG0000015	Nucleoside_phosphorylase	NACHT	LRR
Porites lutea	POLU_plut2.m8.24352.m1	OG0000015	multiple.domains	NACHT	Ctruncated
Porites lutea	POLU_plut2.m8.14170.m1	OG0000039	noneDetectedN	NACHT	LRR
Porites lutea	POLU_jamg1.model.Sc0000065.54	OG0000193	DZIP3-like_HEPN	NB-ARC	Tetratricopeptide_repeat
Porites lutea	POLU_jamg1.model.Sc0000128.34	OG0000334	Ntruncated	NB-ARC	noneDetectedC
Porites lutea	POLU_plut2.m8.17301.m1	OG0000097	DZIP3-like_HEPN	NACHT	WD40
Porites lutea	POLU_jamg1.model.Sc0000267.33	OG0000039	Connexin	NACHT	LRR
Porites lutea	POLU_plut2.m8.24361.m1	OG0000452	Ntruncated	NACHT	LRR
Porites lutea	POLU_plut2.m8.19051.m1	OG0000097	DZIP3-like_HEPN	NACHT	WD40
Porites lutea	POLU_plut2.m8.20669.m1	OG0000039	noneDetectedN	NACHT	LRR
Porites lutea	POLU_plut2.m8.14215.m1	OG0000039	noneDetectedN	NACHT	LRR
Porites lutea	POLU_plut2.m8.10236.m1	OG0000193	DZIP3-like_HEPN	NB-ARC	Tetratricopeptide_repeat
Porites lutea	POLU_plut2.m8.9280.m1	OG0000025	Ntruncated	NB-ARC	Tetratricopeptide_repeat
Porites lutea	POLU_plut2.m8.4126.m1	OG0000227	noneDetectedN	NACHT	Tetratricopeptide_repeat
Porites lutea	POLU_plut2.m8.15072.m1	OG0000039	Nucleoside_phosphorylase	NACHT	LRR
Porites lutea	POLU_plut2.m8.7902.m1	OG0000801	Nucleoside_phosphorylase	NACHT	LRR
Porites lutea	POLU_plut2.m8.6745.m1	OG0000193	DZIP3-like_HEPN	NB-ARC	Tetratricopeptide_repeat
Porites lutea	POLU_plut2.m8.23128.m1	OG0000273	Ntruncated	NB-ARC	Tetratricopeptide_repeat
Porites lutea	POLU_plut2.m8.25263.m1	OG0000385	Ntruncated	NACHT	LRR
Porites lutea	POLU_plut2.m8.9204.m1	OG0000015	Ntruncated	NACHT	Ctruncated
Porites lutea	POLU_plut2.m8.7898.m1	OG0000801	Nucleoside_phosphorylase	NACHT	LRR
Porites lutea	POLU_plut2.m8.27497.m1	OG0000385	Nucleoside_phosphorylase	NACHT	LRR
Porites lutea	POLU_plut2.m8.1631.m1	OG0000015	DZIP3-like_HEPN	NACHT	LRR
Porites lutea	POLU_jamg1.model.Sc0000117.40	OG0001130	other	NACHT	Tetratricopeptide_repeat
Porites lutea	POLU_plut2.m8.32368.m1	OG0000370	Ntruncated	NB-ARC	Tetratricopeptide_repeat
Porites lutea	POLU_plut2.m8.24872.m1	OG0000097	Ntruncated	NACHT	WD40
Porites lutea	POLU_plut2.m8.24357.m1	OG0000452	Ntruncated	NACHT	Ctruncated
Porites lutea	POLU_plut2.m8.11828.m1	OG0000097	DZIP3-like_HEPN	NACHT	WD40
Porites lutea	POLU_plut2.m8.5234.m1	OG0000786	Ntruncated	NACHT	other
Porites lutea	POLU_plut2.m8.31421.m1	OG0000385	Nucleoside_phosphorylase	NACHT	LRR
Porites lutea	POLU_plut2.m8.25698.m1	OG0000015	Ntruncated	NACHT	LRR
Porites lutea	POLU_plut2.m8.25568.m1	OG0000015	DZIP3-like_HEPN	NACHT	LRR
